# Supplementary material for: The Li2 Mutation Results in Reduced Subgenome Expression Bias in Elongating Fibers of Allotetraploid Cotton (Gossypium hirsutum L.)
Source: PLoS One. 2014 Mar 5;9(3):e90830. doi: 10.1371/journal.pone.0090830 (PMC3944810; doi:10.1371/journal.pone.0090830)
Supplement: Data S1 — Statistical data for significantly regulated genes. (TXT) [file pone.0090830.s004.txt]

Gene ID	Chr#	start	end	(-/+)	PFAM	Panther	KOG	KEGG ec	KEGG ort	TAIR10 best hit	TAIR10 symbol	TAIR10 Description	gene	Variance_Residual__VC_	Gen_Chi_Sq_Div_DF	_DF_	SampleVariance	PropVar_Residual__VC_	Variance_Residual	SumVariance	RSquare	F_T3_FiberType	F_T3_SubGenome	F_T3_FiberType_SubGenome	NDF_T3_FiberType	NDF_T3_SubGenome	NDF_T3_FiberType_SubGenome	DDF_T3_FiberType	DDF_T3_SubGenome	DDF_T3_FiberType_SubGenome	PrF_T3_FiberType	PrF_T3_SubGenome	PrF_T3_FiberType_SubGenome	Lsmean FiberType Li	Lsmean FiberType wt	Lsmean SubGenome A	Lsmean SubGenome D	Lsmean SubGenome N	Lsmean SubGenome X	Lsmean FiberType*SubGenome Li A	Lsmean FiberType*SubGenome Li D	Lsmean FiberType*SubGenome Li N	Lsmean FiberType*SubGenome Li X	Lsmean FiberType*SubGenome wt A	Lsmean FiberType*SubGenome wt D	Lsmean FiberType*SubGenome wt N	Lsmean FiberType*SubGenome wt X	Std Lsmean FiberType Li	Std Lsmean FiberType wt
Gorai.001G002200	Chr01	190590	192301	-	PF10533,PF03106					AT4G31550.1	ATWRKY11,WRKY11	WRKY DNA-binding protein 11	Gorai.001G002200	15.43566686	15.43566686	8	1.690512796		1		0.989093463	2.526696059	102.5835573	3.076510797	1	3	3	8	8	8	0.15059783	1.00377E-06	0.090527988	5.890736133	6.126064225	6.223666579	7.384931557	6.430460091	3.994542489	6.204637376	7.100357854	6.342036671	3.915912632	6.242695781	7.66950526	6.518883512	4.073172345	-0.0979927	0.0979927
Gorai.001G002700	Chr01	236810	241494	+	PF00520,PF07885,PF00027,PF00023,PF11834	PTHR10217	KOG0498			AT2G26650.1	AKT1,ATAKT1,KT1	K+ transporter 1	Gorai.001G002700	12.57651187	12.57651187	8	2.003141577		1		0.976164802	11.44054044	32.98032336	2.435431662	1	3	3	8	8	8	0.009607633	7.47265E-05	0.139730276	4.942330078	3.941538424	6.008655845	3.502840874	5.149585109	3.106655177	6.135899078	4.718693543	5.454419818	3.460307874	5.881412612	2.286988205	4.844750401	2.753002479	0.39572592	-0.39572592
Gorai.001G003100	Chr01	264426	271839	+	PF00005,PF01061,PF08370	PTHR19241	KOG0065			AT3G30842.1	ATPDR10,PDR10	pleiotropic drug resistance 10	Gorai.001G003100	8.233589224	8.233589224	8	1.878359834		1		0.976964547	98.60508847	26.33463555	0.086791853	1	3	3	8	8	8	8.94495E-06	0.000169317	0.965311516	5.735796319	3.785902619	3.746847109	5.618974045	5.643510961	4.034065761	4.785544423	6.58861098	6.55909332	5.009936552	2.708149796	4.64933711	4.727928601	3.05819497	0.812106527	-0.812106527
Gorai.001G003200	Chr01	273321	276669	-	PF08263,PF00560,PF04689,PF00069,PF07714	PTHR23258	KOG1187			AT2G26730.1		Leucine-rich repeat protein kinase family protein	Gorai.001G003200	6.475288867	6.475288867	8	0.822552874		1		0.920048321	12.49375074	23.83744643	0.457992817	1	3	3	8	8	8	0.007679639	0.000241815	0.719114261	4.497353671	3.841490322	3.577329964	5.079257843	4.756791183	3.264308995	4.0200155	5.492993063	5.095189347	3.381216772	3.134644428	4.665522623	4.418393019	3.147401218	0.41206088	-0.41206088
Gorai.001G003300	Chr01	287408	291013	-	PF12590,PF01643			3.1.2.-,3.1.2.14	K10781	AT1G08510.1	FATB	fatty acyl-ACP thioesterases B	Gorai.001G003300	41.89519547	41.89519547	8	1.218022183		1		0.98350638	77.90851782	65.2363722	4.229952902	1	3	3	8	8	8	2.13761E-05	5.76082E-06	0.045669856	6.989459925	7.94352903	8.238441572	7.492053438	8.200820333	5.934662566	7.922154562	6.875095129	7.877788204	5.282801804	8.554728582	8.109011747	8.523852462	6.586523329	-0.478473692	0.478473692
Gorai.001G005000	Chr01	464650	469360	+	PF00025,PF00071,PF08477,PF04670,PF00009	PTHR11708	KOG0092			AT5G45130.1	ATRAB-F2A,ATRAB5A,ATRABF2A,RAB-F2A,RAB5A,RABF2A,RHA1	RAB homolog 1	Gorai.001G005000	7.137430684	7.137430684	8	1.025631273		1		0.933678475	5.500657595	31.53385619	0.365914585	1	3	3	8	8	8	0.047021481	8.80742E-05	0.779696195	4.666800297	4.230886324	5.524947388	4.587814339	4.689939631	2.992671885	5.730797846	4.66682995	4.899214046	3.370359344	5.319096929	4.508798727	4.480665215	2.614984425	0.241001342	-0.241001342
Gorai.001G005500	Chr01	502847	507155	-						AT5G19540.1			Gorai.001G005500	12.0271145	12.0271145	8	1.337380886		1		0.969802323	36.20379276	26.38827819	0.315684208	1	3	3	8	8	8	0.000317345	0.000168082	0.81389289	5.56671603	4.392283023	3.603306119	5.761844817	5.903699695	4.649147474	4.193465279	6.361237684	6.39699442	5.315166736	3.01314696	5.16245195	5.410404971	3.983128212	0.568166603	-0.568166603
Gorai.001G005700	Chr01	520474	523900	+	PF00069,PF07714	PTHR23258	KOG1187			AT2G18470.1	PERK4	roline-rich extensin-like receptor kinase 4	Gorai.001G005700	25.79214082	25.79214082	8	1.918545827		1		0.98201039	49.11146914	41.9033454	3.308747441	1	3	3	8	8	8	0.000111748	3.07715E-05	0.078151538	6.228946406	7.211413394	7.540333894	7.29262167	7.432359052	4.615404982	6.827864262	6.837165789	6.816118837	4.434636735	8.252803526	7.748077552	8.048599266	4.79617323	-0.390705091	0.390705091
Gorai.001G006100	Chr01	549651	552665	-	PF01535,PF11977	PTHR10483				AT2G32230.1	PRORP1	proteinaceous RNase P 1	Gorai.001G006100	7.382871437	7.382871437	8	0.450321426		1		0.823239845	14.07058528	5.287298159	1.513716554	1	3	3	8	8	8	0.00561556	0.026579101	0.283648894	4.262266108	3.464255539	4.462020466	3.652972372	3.874834288	3.463216167	5.049743265	4.296036345	4.028747742	3.674537082	3.874297668	3.009908399	3.720920835	3.251895252	0.751810134	-0.751810134
Gorai.001G007000	Chr01	609979	616085	-						AT4G29100.1		basic helix-loop-helix (bHLH) DNA-binding superfamily protein	Gorai.001G007000	12.64785657	12.64785657	8	0.952958433		1		0.928367667	13.35297714	13.75503623	0.478566777	1	3	3	8	8	8	0.006455322	0.001596009	0.706042598	4.857540254	3.974819084	5.009406799	4.049065839	5.29791965	3.308326387	5.551651656	4.396575997	5.617658323	3.864275039	4.467161943	3.701555682	4.978180976	2.752377735	0.515859361	-0.515859361
Gorai.001G007400	Chr01	668673	673606	+	PF00069,PF07714	PTHR11909	KOG1163	2.7.1.-	K00924	AT4G28880.1	ckl3	casein kinase I-like 3	Gorai.001G007400	33.2352674	33.2352674	8	1.805725937		1		0.983235693	5.129969268	86.45104687	0.168971061	1	3	3	8	8	8	0.053309481	1.9492E-06	0.914351803	5.971848485	6.386373058	7.797568379	5.025783106	7.045254533	4.847837069	7.590034978	4.72205516	6.892377792	4.682926011	8.00510178	5.329511053	7.198131273	5.012748127	-0.167629552	0.167629552
Gorai.001G007600	Chr01	690670	698737	+	PF00481,PF00027,PF00069,PF07714	PTHR13832	KOG0614	2.7.11.11	K04345	AT2G20050.1		protein serine/threonine phosphatases;protein kinases;catalytics;cAMP-dependent protein kinase regulators;ATP binding;protein serine/threonine phosphatases	Gorai.001G007600	4.406864854	4.406864854	8	1.237446462		1		0.994682956	69.07058498	230.3930527	2.747317802	1	3	3	8	8	8	3.31546E-05	4.19865E-08	0.112518014	6.350045873	5.776041452	7.027858606	5.93484487	6.863525344	4.425945829	7.235334855	6.325596233	7.11937503	4.719877373	6.820382358	5.544093507	6.607675658	4.132014284	0.279937803	-0.279937803
Gorai.001G007900	Chr01	719327	722037	+	PF03016	PTHR11062	KOG1021			AT5G19670.1		Exostosin family protein	Gorai.001G007900	7.471661298	7.471661298	8	0.810145107		1		0.961874265	47.17449873	15.43761032	1.076617476	1	3	3	8	8	8	0.000128574	0.001087892	0.412171814	5.178790489	4.026672982	5.096664622	5.232707551	4.38822965	3.693325119	5.616089603	5.612648252	5.030002334	4.456421769	4.57723964	4.852766851	3.746456966	2.93022847	0.733326464	-0.733326464
Gorai.001G008000	Chr01	723287	727130	+	PF02450					AT2G44970.1		alpha/beta-Hydrolases superfamily protein	Gorai.001G008000	23.2367775	23.2367775	8	0.49551662		1		0.777184843	0.036917196	8.682145624	0.636224002	1	3	3	8	8	8	0.8524213	0.006758325	0.61241283	4.901870422	4.94515815	4.0551203	5.643416206	5.219522832	4.775997805	3.940737537	5.775823438	5.052894869	4.838025845	4.169503064	5.511008974	5.386150795	4.713969765	-0.037762439	0.037762439
Gorai.001G008400	Chr01	784950	787262	+	PF00270,PF00271	PTHR10967	KOG0332			AT3G53110.1	LOS4	P-loop containing nucleoside triphosphate hydrolases superfamily protein	Gorai.001G008400	20.21945275	20.21945275	8	1.351621109		1		0.931410037	18.31508182	1.814112537	1.177894192	1	3	3	8	8	8	0.002688919	0.222553515	0.37719699	5.020850557	3.293971107	3.334769938	4.749997319	4.387569925	4.157306145	4.810145228	5.439830343	4.751368924	5.082057731	1.859394647	4.060164295	4.023770925	3.232554559	0.898176499	-0.898176499
Gorai.001G008800	Chr01	813745	826725	+	PF05183	PTHR23079	KOG0988			AT2G19910.1		RNA-dependent RNA polymerase family protein	Gorai.001G008800	40.48952026	40.48952026	8	2.345633688		1		0.976382393	5.257698741	245.7938854	3.627858013	1	3	3	8	8	8	0.051027957	3.25142E-08	0.06436984	6.559554847	6.946965393	8.862986587	6.4727566	6.864336733	4.812960558	8.839047209	6.006571594	6.829120148	4.563480435	8.886925965	6.938941606	6.899553317	5.062440682	-0.138149637	0.138149637
Gorai.001G008900	Chr01	830140	834503	+	PF00390,PF03949	PTHR23406	KOG1257	1.1.1.40	K00029	AT1G79750.1	ATNADP-ME4,NADP-ME4	NADP-malic enzyme 4	Gorai.001G008900	9.100085047	9.100085047	8	0.957249118		1		0.974469774	7.578937623	136.1355256	4.022802715	1	3	3	8	8	8	0.024943536	3.3268E-07	0.051231314	6.087217446	5.83025863	7.036407214	5.303067316	6.647321632	4.848155988	7.194137471	5.531822852	6.949674673	4.673234788	6.878676957	5.074311781	6.344968591	5.023077189	0.144144844	-0.144144844
Gorai.001G009500	Chr01	910302	910968	-									Gorai.001G009500	578.6667371	578.6667371	8	5.074892137		1		0.982585779	0.982692928	16.08675674	0.516892477	1	3	3	8	8	8	0.350567125	0.000947094	0.682197573	6.754588933	7.625312563	9.39144682	8.761443131	6.618777699	3.988135342	9.063216616	8.190935883	6.105027318	3.659175915	9.719677024	9.33195038	7.13252808	4.317094769	-0.210379746	0.210379746
Gorai.001G009800	Chr01	923874	927819	+	PF06219					AT4G29310.1		Protein of unknown function (DUF1005)	Gorai.001G009800	81.11309776	81.11309776	8	0.565084525		1		0.969022263	23.15334045	48.35227661	1.055335027	1	3	3	8	8	8	0.001335274	1.79792E-05	0.419985362	7.176828674	7.762409322	8.397909279	7.574086368	7.320234678	6.586245666	8.168542693	7.14811833	7.136571943	6.25408173	8.627275865	8.000054406	7.503897413	6.918409602	-0.432651895	0.432651895
Gorai.001G009900	Chr01	950270	951891	+	PF00642	PTHR14493	KOG1595			AT4G29190.1		Zinc finger C-x8-C-x5-C-x3-H type family protein	Gorai.001G009900	49.14806756	49.14806756	8	2.258379256		1		0.990668981	11.60713418	136.8440678	15.6773119	1	3	3	8	8	8	0.009265149	3.25986E-07	0.001033038	7.750899313	7.208432452	8.953060882	7.623682564	8.076444949	5.265475137	8.783251363	7.998316019	8.078894744	6.143135128	9.122870401	7.249049108	8.073995155	4.387815145	0.19807134	-0.19807134
Gorai.001G010100	Chr01	967284	969596	+	PF08032,PF00588	PTHR12029	KOG0838			AT2G19870.1		tRNA/rRNA methyltransferase (SpoU) family protein	Gorai.001G010100	9.802292876	9.802292876	8	0.781512303		1		0.98501655	0.879583559	112.4444489	0.731834032	1	3	3	8	8	8	0.375762388	7.02172E-07	0.561494433	5.824929113	5.9179173	6.964540893	5.646582849	6.225310317	4.649258769	6.919265851	5.670952288	6.087501827	4.621996488	7.009815935	5.62221341	6.363118807	4.676521049	-0.057023872	0.057023872
Gorai.001G011000	Chr01	1044796	1049053	+	PF03096,PF00561	PTHR11034	KOG2931			AT5G56750.1	NDL1	N-MYC downregulated-like 1	Gorai.001G011000	87.70598322	87.70598322	8	0.615052942		1		0.948093794	37.92020985	5.53874582	0.231612774	1	3	3	8	8	8	0.000271624	0.023600547	0.871880621	7.272367174	6.096722148	7.14554774	6.722202064	6.90779415	5.96263469	7.630583378	7.380010875	7.469289326	6.609585118	6.660512102	6.064393253	6.346298973	5.315684262	0.876314005	-0.876314005
Gorai.001G011600	Chr01	1094704	1099309	+	PF01301,PF02449	PTHR23421	KOG0496	3.2.1.23	K01190	AT4G26140.1	BGAL12	beta-galactosidase 12	Gorai.001G011600	53.99608368	53.99608368	8	4.925686603		1		0.985721027	1.325508671	26.74428495	1.623597504	1	3	3	8	8	8	0.282850836	0.000160167	0.259210206	5.251271147	5.964753213	7.363122366	5.290596901	7.475359005	2.302970448	6.778198627	5.16583266	7.140925908	1.92012739	7.948046104	5.415361142	7.809792102	2.685813505	-0.174614543	0.174614543
Gorai.001G012000	Chr01	1133509	1140195	-	PF00069,PF07714	PTHR23258	KOG1187			AT5G56890.1		Protein kinase superfamily protein	Gorai.001G012000	31.13953147	31.13953147	8	0.308906193		1		0.970215802	0.034274459	61.04032264	1.281738209	1	3	3	8	8	8	0.857731708	7.42726E-06	0.344849543	7.167071953	7.182375708	7.91040292	7.070034236	7.278161651	6.440296515	7.83702233	7.175477287	7.207058238	6.448729958	7.98378351	6.964591185	7.349265064	6.431863072	-0.015073213	0.015073213
Gorai.001G013000	Chr01	1232542	1237262	+	PF00249,PF00538	PTHR11467				AT1G72740.2		Homeodomain-like/winged-helix DNA-binding family protein	Gorai.001G013000	21.85220439	21.85220439	8	2.122561477		1		0.985636741	0.212835204	18.26653969	0.193779393	1	3	3	8	8	8	0.656838445	0.000614134	0.897726763	5.119554558	4.97133723	5.177814705	6.098097455	6.180795913	2.725075502	5.210043373	6.276228498	6.294797836	2.697148524	5.145586038	5.919966412	6.066793991	2.753002479	0.055119355	-0.055119355
Gorai.001G013100	Chr01	1245643	1252253	+	PF03062	PTHR10408	KOG0380	2.3.1.20,2.3.1.75,2.3.1.76	K11155	AT2G19450.1	ABX45,AS11,ATDGAT,DGAT1,RDS1,TAG1	membrane bound O-acyl transferase (MBOAT) family protein	Gorai.001G013100	15.46070889	15.46070889	8	1.40179842		1		0.959958611	13.86926371	21.09133234	2.547175083	1	3	3	8	8	8	0.005836561	0.000372635	0.129136882	5.401333896	4.531776109	4.908727325	5.571303195	6.025739189	3.360450301	5.63961438	5.694905081	6.335808773	3.935007349	4.177840269	5.447701308	5.715669605	2.785893252	0.411094998	-0.411094998
Gorai.001G014000	Chr01	1327969	1330781	+	PF00400	PTHR22841	KOG0265		K12602	AT4G29830.1	VIP3	Transducin/WD40 repeat-like superfamily protein	Gorai.001G014000	4.506173761	4.506173761	8	2.338189772		1		0.994462764	14.18542214	148.5330571	4.179873509	1	3	3	8	8	8	0.005494195	2.36421E-07	0.046942735	5.396148406	4.845577573	5.316975987	6.617468027	5.798466655	2.750541289	5.799791696	6.796901197	5.984893745	3.003006984	4.834160277	6.438034856	5.612039566	2.498075594	0.194855855	-0.194855855
Gorai.001G015200	Chr01	1427446	1429657	+	PF00249	PTHR10641	KOG0048			AT5G35550.1	ATMYB123,ATTT2,MYB123,TT2	Duplicated homeodomain-like superfamily protein	Gorai.001G015200	10.04639809	10.04639809	8	2.18987547		1		0.976397999	22.5925241	79.25250153	0.450136496	1	3	3	8	8	8	0.001439393	2.72711E-06	0.724153929	5.668141829	4.783062564	6.716635924	5.090802569	5.955187601	3.139782692	7.261444418	5.618988074	6.497489441	3.294645385	6.171827429	4.562617064	5.412885762	2.984919998	0.328781402	-0.328781402
Gorai.001G015400	Chr01	1457805	1459348	+	PF00190,PF07883					AT5G20630.1	ATGER3,GER3,GLP3,GLP3A,GLP3B	germin 3	Gorai.001G015400	6.652068113	6.652068113	8	2.748137864		1		0.925803629	13.06430264	21.979528	2.844359858	1	3	3	8	8	8	0.006837322	0.000322327	0.105410241	2.017798885	3.765750161	4.847282986	2.246993067	1.983569553	2.489252486	3.588865231	2.004541989	0.402191077	2.075597245	6.105700741	2.489444146	3.564948028	2.902907728	-0.619951832	0.619951832
Gorai.001G015500	Chr01	1459720	1462084	-						AT5G21940.1			Gorai.001G015500	5.951226589	5.951226589	8	0.207325413		1		0.978992839	3.948122788	168.6568559	0.105033973	1	3	3	8	8	8	0.082155189	1.43544E-07	0.954802621	6.571617746	6.474955008	7.271973915	6.265833644	6.233887352	6.321450596	7.302426211	6.315807199	6.286119555	6.382118017	7.241521619	6.215860089	6.181655149	6.260783175	0.115451583	-0.115451583
Gorai.001G015800	Chr01	1478434	1485321	-	PF01008	PTHR10233	KOG1468			AT2G05830.4		NagB/RpiA/CoA transferase-like superfamily protein	Gorai.001G015800	4.987001773	4.987001773	8	0.994661054		1		0.977688951	0.027368761	190.4982406	1.058942509	1	3	3	8	8	8	0.872705737	8.88896E-08	0.418649144	5.14394028	5.16105201	6.564811481	4.777577894	5.308380423	3.959214781	6.497545128	4.685084316	5.225579417	4.167552259	6.632077835	4.870071473	5.391181429	3.750877303	-0.009353613	0.009353613
Gorai.001G016000	Chr01	1497079	1502082	+	PF00092	PTHR10338				AT1G19110.1		inter-alpha-trypsin inhibitor heavy chain-related	Gorai.001G016000	34.05154577	34.05154577	8	1.002668047		1		0.981783541	24.89253245	34.46123328	1.540751756	1	3	3	8	8	8	0.00106708	6.35793E-05	0.277389502	6.710832639	5.921458048	7.266195731	6.22996457	6.810860572	4.957560502	7.529286252	6.839512429	7.142340596	5.332191278	7.003105209	5.620416711	6.479380548	4.582929725	0.435143451	-0.435143451
Gorai.001G016700	Chr01	1531048	1532273	-	PF04570					AT1G74940.1		Protein of unknown function (DUF581)	Gorai.001G016700	18.57804646	18.57804646	8	0.679886981		1		0.96021283	51.38777796	94.36487148	2.549490398	1	3	3	8	8	8	9.53427E-05	1.38834E-06	0.128928013	6.606862337	7.180313707	7.719226708	6.806557601	7.273310117	5.775257661	7.313043712	6.618188987	6.922940449	5.573276199	8.125409704	6.994926215	7.623679786	5.977239122	-0.386761923	0.386761923
Gorai.001G017200	Chr01	1586213	1587081	-	PF04043					AT5G20740.1		Plant invertase/pectin methylesterase inhibitor superfamily protein	Gorai.001G017200	19.92908568	19.92908568	8	0.318465009		1		0.822081912	0.432731463	20.02640976	2.395532383	1	3	3	8	8	8	0.529121623	0.000446622	0.143769218	5.613575923	5.517628005	5.304232184	6.329669001	5.456993998	5.171512673	5.685201831	6.209545664	5.406056348	5.153499849	4.923262538	6.449792338	5.507931648	5.189525496	0.103607596	-0.103607596
Gorai.001G017500	Chr01	1615768	1617374	+	PF02519					AT3G43120.1		SAUR-like auxin-responsive protein family	Gorai.001G017500	5.947744828	5.947744828	8	0.965525616		1		0.898835053	0.800145515	24.59639898	2.631243877	1	3	3	8	8	8	0.397162874	0.000216256	0.121811761	3.318710665	3.54850584	4.750790821	2.549249718	3.475410902	2.958981569	4.325381936	2.482822727	3.08874176	3.377896236	5.176199705	2.61567671	3.862080045	2.540066902	-0.135994817	0.135994817
Gorai.001G017700	Chr01	1633649	1638690	-	PF00862,PF00534	PTHR12526	KOG0853			AT3G43190.1	ATSUS4,SUS4	sucrose synthase 4	Gorai.001G017700	12.04432463	12.04432463	8	1.528994416		1		0.910648486	8.804423984	10.1853733	0.087646222	1	3	3	8	8	8	0.01794704	0.004164708	0.964833675	3.854861748	2.495518905	4.646186026	2.180068319	3.063120317	2.811386643	5.385767041	2.659086872	3.711092573	3.663500506	3.90660501	1.701049766	2.415148062	1.959272781	0.639909631	-0.639909631
Gorai.001G017800	Chr01	1641103	1648424	-	PF02383	PTHR11200	KOG1888			AT3G43220.1		Phosphoinositide phosphatase family protein	Gorai.001G017800	26.57429039	26.57429039	8	0.573916192		1		0.929404055	1.059175041	32.30093298	0.296246008	1	3	3	8	8	8	0.333511508	8.06554E-05	0.8272656	6.032040257	5.880152754	5.41880689	6.816551879	6.454231085	5.134796168	5.40656146	6.844015159	6.543862483	5.333721926	5.431052319	6.7890886	6.364599687	4.935870411	0.112125293	-0.112125293
Gorai.001G017900	Chr01	1662009	1664336	+	PF00010	PTHR10014				AT5G58010.1	LRL3	LJRHL1-like 3	Gorai.001G017900	4.878970008	4.878970008	8	1.263084343		1		0.908490974	19.80118049	12.21912291	0.416763341	1	3	3	8	8	8	0.002139722	0.002345507	0.745845385	4.067633447	2.869779172	4.438090513	3.845427904	3.397917676	2.193389145	5.001702123	4.285561904	3.860069528	3.123200233	3.874478903	3.405293905	2.935765824	1.263578057	0.62245908	-0.62245908
Gorai.001G018300	Chr01	1706768	1710379	-	PF04043,PF01095			3.1.1.11	K01051	AT3G43270.1		Plant invertase/pectin methylesterase inhibitor superfamily	Gorai.001G018300	78.77988162	78.77988162	8	0.405920785		1		0.963455925	52.25422975	74.22278981	1.287772478	1	3	3	8	8	8	8.98971E-05	3.51072E-06	0.343071561	8.073287837	8.614558238	7.786155757	8.714499354	9.023478584	7.851558454	7.408426673	8.538210296	8.74339873	7.603115647	8.163884842	8.890788411	9.303558438	8.100001262	-0.474316664	0.474316664
Gorai.001G018400	Chr01	1721570	1724822	-	PF06941					AT4G33140.1		Haloacid dehalogenase-like hydrolase (HAD) superfamily protein	Gorai.001G018400	11.35168255	11.35168255	8	0.792733254		1		0.970938709	19.7155447	83.95966324	1.424629867	1	3	3	8	8	8	0.002167314	2.18253E-06	0.305498212	5.827919862	5.280209683	5.803082102	6.728997116	5.064861735	4.619318136	6.094980121	6.855561844	5.418379187	4.942758298	5.511184083	6.602432388	4.711344284	4.295877975	0.339108949	-0.339108949
Gorai.001G018800	Chr01	1752256	1754823	+	PF06200,PF09425	PTHR23418:SF2			K13464	AT5G20900.1	JAZ12,TIFY3B	jasmonate-zim-domain protein 12	Gorai.001G018800	25.06969145	25.06969145	8	0.568071082		1		0.962042686	18.9312117	118.8961816	9.194525518	1	3	3	8	8	8	0.002441989	5.64842E-07	0.005692462	7.144019102	6.768390703	7.076116506	7.972296798	6.587749732	6.188656576	7.535151313	7.983990182	6.845266028	6.211668886	6.617081699	7.960603413	6.330233437	6.165644265	0.277822731	-0.277822731
Gorai.001G019400	Chr01	1800723	1801626	+	PF04145	PTHR12483	KOG3386			AT5G20650.1	COPT5	copper transporter 5	Gorai.001G019400	44.9218051	44.9218051	8	0.677621185		1		0.968332739	14.11881875	45.30581084	0.406201385	1	3	3	8	8	8	0.005564179	2.29681E-05	0.752801365	6.707146272	6.126833675	7.526891823	6.499983353	5.561658846	6.079425873	7.809095107	6.876924237	5.69232679	6.450238951	7.244688538	6.123042469	5.430990901	5.708612794	0.390594048	-0.390594048
Gorai.001G019800	Chr01	1836341	1843979	-	PF08263,PF00560,PF00069,PF07714	PTHR23258	KOG1187			AT2G26330.1	ER,QRP1	Leucine-rich receptor-like protein kinase family protein	Gorai.001G019800	9.274606618	9.274606618	8	1.427095841		1		0.997707368	10.363025	479.361615	0.977964838	1	3	3	8	8	8	0.012254535	2.29997E-09	0.449837827	7.165601289	7.348543776	8.358881688	6.956560428	8.212314777	5.500533236	8.233431979	6.910675682	8.128514531	5.389782963	8.484331397	7.002445175	8.296115023	5.611283509	-0.082457189	0.082457189
Gorai.001G020100	Chr01	1865429	1869760	+						AT2G26340.1			Gorai.001G020100	14.45122362	14.45122362	8	0.503442268		1		0.92922352	0.20141132	26.38139211	1.761977434	1	3	3	8	8	8	0.66549144	0.00016824	0.231926933	5.265534415	5.196050281	5.32064194	6.110028187	5.193357521	4.299141744	5.621075222	6.054189984	5.189683212	4.197189242	5.020208657	6.16586639	5.197031829	4.401094246	0.055136553	-0.055136553
Gorai.001G022000	Chr01	2075767	2077446	+	PF03168					AT5G11890.1			Gorai.001G022000	7.093492445	7.093492445	8	7.582588849		1		0.987534659	0.479837425	78.02358376	4.390687114	1	3	3	8	8	8	0.508101585	2.89648E-06	0.041863787	4.206078043	4.579734936	6.687703179	3.553629494	6.857047744	0.473245541	6.128263972	3.838286305	6.330720833	0.527041061	7.247142386	3.268972683	7.383374655	0.419450021	-0.073657561	0.073657561
Gorai.001G022400	Chr01	2102868	2105970	-						AT4G33050.3	EDA39	calmodulin-binding family protein	Gorai.001G022400	13.44313405	13.44313405	8	1.515173304		1		0.953893585	57.97705813	32.57045996	0.842940945	1	3	3	8	8	8	6.22128E-05	7.82353E-05	0.507768055	5.845022794	4.35952687	6.249513712	5.140432669	5.259588162	3.759564783	6.900166753	6.054308636	6.078556496	4.347059289	5.598860671	4.226556703	4.440619827	3.172070277	0.689445963	-0.689445963
Gorai.001G023400	Chr01	2214026	2214806	-									Gorai.001G023400	2.378586384	2.378586384	8	0.278397412		1		0.929000908	39.80317156	15.54780286	10.06896744	1	3	3	8	8	8	0.000230548	0.001062234	0.004315123	4.103608258	4.681474553	4.567465946	4.039611236	4.792913959	4.170174481	4.118768236	3.40875347	4.717732648	4.169178678	5.016163656	4.670469002	4.868095269	4.171170285	-0.662642969	0.662642969
Gorai.001G023600	Chr01	2221311	2223550	-	PF10258		KOG3948			AT3G20430.1			Gorai.001G023600	7.057048794	7.057048794	8	1.004652356		1		0.939655016	0.143078809	38.74888575	2.968953507	1	3	3	8	8	8	0.715079114	4.11937E-05	0.097076892	4.120025122	4.198710501	4.092443753	5.446816426	2.997371924	4.100839143	4.479880831	5.39344993	2.397579541	4.209190184	3.705006674	5.500182922	3.597164306	3.992488102	-0.044637209	0.044637209
Gorai.001G024300	Chr01	2284179	2286009	-	PF00249	PTHR10641	KOG0048			AT5G65790.1	ATMYB68,MYB68	myb domain protein 68	Gorai.001G024300	15.85412997	15.85412997	8	1.662225963		1		0.862439125	9.023502235	2.733811269	0.10406557	1	3	3	8	8	8	0.016970147	0.11355349	0.955375503	3.876301246	2.063409068	3.139526265	2.28847112	4.049621408	2.401801835	3.959052927	3.386256364	5.074233714	3.08566198	2.319999604	1.190685876	3.025009102	1.71794169	0.861952465	-0.861952465
Gorai.001G024500	Chr01	2328153	2331691	-	PF02686	PTHR13373				AT4G32915.1			Gorai.001G024500	19.68260942	19.68260942	8	1.159190138		1		0.962964291	11.50953812	75.12644545	1.565911167	1	3	3	8	8	8	0.009463888	3.35097E-06	0.271711928	5.758127522	5.137062697	6.973326055	5.148257251	5.341157053	4.32764008	7.076535606	5.565772893	5.532008783	4.858192807	6.870116504	4.730741608	5.150305323	3.797087353	0.319924926	-0.319924926
Gorai.001G024900	Chr01	2351519	2354768	+	PF00069,PF07714	PTHR22985	KOG0580	2.7.11.1	K08850	AT4G32830.1	AtAUR1,AUR1	ataurora1	Gorai.001G024900	11.00404539	11.00404539	8	1.563366589		1		0.973701398	2.330869426	141.3609858	1.256879318	1	3	3	8	8	8	0.165347207	2.87046E-07	0.352288714	5.704052751	5.891833636	6.732283564	4.77135175	7.201568595	4.486568867	6.562379479	4.861886466	7.126752448	4.265192613	6.90218765	4.680817033	7.276384742	4.707945121	-0.081981413	0.081981413
Gorai.001G025000	Chr01	2353903	2357870	-	PF00365	PTHR13697	KOG2440	2.7.1.11	K00850	AT4G26270.1	PFK3	phosphofructokinase 3	Gorai.001G025000	17.57666637	17.57666637	8	0.885572749		1		0.947720993	15.07883616	18.3475831	1.591605813	1	3	3	8	8	8	0.004654043	0.000604848	0.266056283	5.488941891	4.707428417	5.825822755	4.611678425	5.862328358	4.092911078	6.063022594	5.31483995	6.028583455	4.549321565	5.588622916	3.908516901	5.69607326	3.636500591	0.470662712	-0.470662712
Gorai.001G025600	Chr01	2379946	2381642	+	PF03386					AT5G25940.1		early nodulin-related	Gorai.001G025600	5.256000006	5.256000006	8	1.639305256		1		0.975634894	45.35138609	38.31917403	8.59492029	1	3	3	8	8	8	0.000147403	4.29364E-05	0.006963866	4.294906516	5.295478741	3.005993342	5.510061962	5.644503178	5.020212032	3.028443231	4.521846167	5.115068421	4.514268246	2.983543453	6.498277758	6.173937934	5.526155817	-0.43774528	0.43774528
Gorai.001G026200	Chr01	2434653	2440806	-	PF00390,PF03949	PTHR23406	KOG1257	1.1.1.40	K00029	AT5G25880.1	ATNADP-ME3,NADP-ME3	NADP-malic enzyme 3	Gorai.001G026200	32.65110144	32.65110144	8	0.750380699		1		0.964215876	25.83233913	17.93073485	4.037556346	1	3	3	8	8	8	0.000950124	0.000654566	0.050808342	6.470116155	5.628540997	5.828266492	6.674766278	6.624247357	5.070034177	6.672707646	6.7992844	6.977895157	5.430577416	4.983825338	6.550248156	6.270599557	4.709490938	0.553616934	-0.553616934
Gorai.001G027500	Chr01	2562008	2567967	+	PF01565,PF04030	PTHR13878	KOG4730			AT5G11540.1		D-arabinono-1,4-lactone oxidase family protein	Gorai.001G027500	58.94008656	58.94008656	8	0.79637139		1		0.938848435	10.33523244	12.16556281	4.063782554	1	3	3	8	8	8	0.01233424	0.002378848	0.050067104	6.700867587	6.070066087	7.104382157	6.605859336	6.652416257	5.179209599	7.062856331	7.158359447	6.779404365	5.802850205	7.145907983	6.053359225	6.525428149	4.555568992	0.404641014	-0.404641014
Gorai.001G028000	Chr01	2640994	2646316	+	PF00155	PTHR11879	KOG1411			AT5G11520.1	ASP3,YLS4	aspartate aminotransferase 3	Gorai.001G028000	9.457673511	9.457673511	8	3.85509853		1		0.977264187	2.914240998	47.97663909	20.65864345	1	3	3	8	8	8	0.126186161	1.85156E-05	0.000400696	5.72679654	5.245936328	6.937568154	6.22011029	6.409021217	2.378766074	6.664909098	6.609977029	6.389801375	3.242498658	7.21022721	5.83024355	6.428241059	1.515033491	0.134534564	-0.134534564
Gorai.001G028200	Chr01	2653326	2659234	-	PF00249	PTHR10641	KOG0048			AT4G32730.2	ATMYB3R-1,ATMYB3R1,MYB3R-1,MYB3R1,PC-MYB1	Homeodomain-like protein	Gorai.001G028200	10.93147162	10.93147162	8	0.774940244		1		0.994619745	1.599507629	263.6363905	3.333927004	1	3	3	8	8	8	0.241570251	2.46447E-08	0.076938996	6.739094847	6.652451591	7.846953124	6.272589798	7.070374801	5.593175153	7.812530827	6.367296969	7.209044669	5.567506923	7.88137542	6.177882627	6.931704933	5.618843384	0.053124748	-0.053124748
Gorai.001G028400	Chr01	2665764	2668713	-	PF05383,PF00076,PF08777	PTHR22792	KOG4213		K11090	AT4G32720.1	AtLa1,La1	La protein 1	Gorai.001G028400	1.734261442	1.734261442	8	2.930327802		1		0.985154039	10.11977213	348.1629991	3.148141776	1	3	3	8	8	8	0.012974826	8.18966E-09	0.086467665	4.560223862	4.132728562	6.304366693	3.789024614	5.292758119	1.99975542	6.636893852	4.154554556	5.477085712	1.972361326	5.971839534	3.423494673	5.108430527	2.027149514	0.135626637	-0.135626637
Gorai.001G029700	Chr01	2781496	2782903	+	PF08241	PTHR10108	KOG3010			AT2G41380.1		S-adenosyl-L-methionine-dependent methyltransferases superfamily protein	Gorai.001G029700	11.5132951	11.5132951	8	1.490168577		1		0.885020648	3.538456034	12.26275493	0.470709004	1	3	3	8	8	8	0.096744912	0.002318776	0.711013208	4.282480965	3.682734083	5.024022245	3.804154429	4.784453614	2.317799808	5.487242065	3.936377374	5.0961157	2.610188723	4.560802425	3.671931485	4.472791529	2.025410893	0.282945925	-0.282945925
Gorai.001G029900	Chr01	2800646	2801724	-	PF00832	PTHR19970	KOG0002		K02924	AT4G31985.1		Ribosomal protein L39 family protein	Gorai.001G029900	92.68018494	92.68018494	8	1.019687508		1		0.93401417	0.040283201	40.8563242	1.959475951	1	3	3	8	8	8	0.845936562	3.38206E-05	0.198737909	6.635069103	6.592647717	7.976470153	6.952102595	5.658376805	5.868484087	7.855680741	7.245125669	5.497419219	5.942050784	8.097259565	6.659079521	5.819334392	5.794917391	0.023507919	-0.023507919
Gorai.001G031300	Chr01	2904106	2907492	-						AT4G30993.2		Calcineurin-like metallo-phosphoesterase superfamily protein	Gorai.001G031300	16.96699001	16.96699001	8	0.679176419		1		0.968883766	88.30821758	33.80182723	5.89992677	1	3	3	8	8	8	1.34751E-05	6.82663E-05	0.020013047	6.211818867	7.066112866	7.113342565	6.92311107	6.96483873	5.5545711	6.872891758	6.405994448	6.715533284	4.852855977	7.353793373	7.440227691	7.214144177	6.256286223	-0.586812154	0.586812154
Gorai.001G032300	Chr01	2990924	2996976	+	PF02789,PF00883	PTHR11963	KOG2597	3.4.11.1	K01255	AT4G30920.1		Cytosol aminopeptidase family protein	Gorai.001G032300	66.42543601	66.42543601	8	1.225713108		1		0.986099419	0.160144898	68.58938703	0.168467749	1	3	3	8	8	8	0.699496402	4.75429E-06	0.914685297	7.144605515	7.083658782	8.331463643	6.629943074	7.87215543	5.622966447	8.307426824	6.623315135	7.89475475	5.75292535	8.355500462	6.636571013	7.849556109	5.493007544	0.02981394	-0.02981394
Gorai.001G032800	Chr01	3025822	3027916	+						AT5G57910.1			Gorai.001G032800	32.3341913	32.3341913	8	0.2758528		1		0.777441617	1.717567735	10.83629359	0.223129652	1	3	3	8	8	8	0.226377937	0.003434314	0.877710697	5.408957264	5.653723292	6.263476322	5.241890975	5.309650819	5.310342997	6.114483495	5.169257134	5.283108438	5.068979988	6.412469148	5.314524816	5.336193199	5.551706006	-0.287466429	0.287466429
Gorai.001G033200	Chr01	3055211	3056274	-	PF00847					AT5G25390.2	SHN2	Integrase-type DNA-binding superfamily protein	Gorai.001G033200	6.055684986	6.055684986	8	1.39208896		1		0.863170983	17.32575276	6.355720467	0.68629705	1	3	3	8	8	8	0.003154717	0.016402048	0.585193532	3.691602861	2.168837259	3.884171133	2.242581205	3.282080099	2.312047803	4.543272913	2.604595344	4.262685694	3.355857493	3.225069353	1.880567066	2.301474505	1.268238113	0.790530186	-0.790530186
Gorai.001G033800	Chr01	3106073	3108165	-						AT4G32295.1			Gorai.001G033800	14.55133661	14.55133661	8	0.452547353		1		0.882898216	0.898154334	18.4544798	0.433253919	1	3	3	8	8	8	0.371021155	0.000592865	0.73507094	5.037225738	5.191584825	4.202320547	5.89643962	5.154083925	5.204777033	4.080901633	5.918583245	5.112369866	5.037048207	4.323739462	5.874295994	5.195797985	5.37250586	-0.131740676	0.131740676
Gorai.001G034400	Chr01	3142250	3143189	-									Gorai.001G034400	14.34475299	14.34475299	8	4.449370999		1		0.96985559	0.019773543	55.34792902	2.360545171	1	3	3	8	8	8	0.891647552	1.07817E-05	0.147429186	5.157887957	5.102430465	6.867474509	4.943045405	6.75515341	1.954963519	6.795261811	4.860373899	6.464367039	2.511549078	6.939687207	5.02571691	7.045939782	1.398377961	0.014409263	-0.014409263
Gorai.001G034500	Chr01	3146606	3151462	-		PTHR23160				AT4G32190.1		Myosin heavy chain-related protein	Gorai.001G034500	6.664975608	6.664975608	8	0.617155184		1		0.99162016	2.041820128	179.0053521	18.98526406	1	3	3	8	8	8	0.190886686	1.13569E-07	0.000537574	6.44936931	6.53328504	7.34215798	6.714339379	6.596440944	5.312370397	7.153221569	6.94205428	6.568660259	5.133541131	7.531094392	6.486624477	6.62422163	5.491199662	-0.058150551	0.058150551
Gorai.001G035300	Chr01	3257118	3269066	+	PF00856	PTHR13793				AT3G61740.1	ATX3,SDG14	SET domain protein 14	Gorai.001G035300	22.22488115	22.22488115	8	0.388325079		1		0.94141057	15.98167649	25.61404905	0.88096974	1	3	3	8	8	8	0.003962424	0.000187054	0.490664704	6.354115945	5.872066315	5.92544872	6.78380322	6.365946646	5.377165934	6.336612786	7.028416762	6.564216261	5.487217971	5.514284654	6.539189678	6.167677032	5.267113897	0.437334139	-0.437334139
Gorai.001G035500	Chr01	3273442	3276671	-						AT5G25265.1			Gorai.001G035500	302.2928169	302.2928169	8	0.263833703		1		0.940242373	78.98984268	16.59597747	2.862696601	1	3	3	8	8	8	2.03226E-05	0.000852294	0.104129963	9.076593638	9.804310353	9.828123364	9.515367721	9.425382564	8.992934331	9.311698738	9.294626531	9.050793405	8.649255877	10.34454799	9.736108912	9.799971723	9.336612785	-0.832779357	0.832779357
Gorai.001G036400	Chr01	3346332	3349934	+	PF00069,PF07714	PTHR23258	KOG1187			AT2G25220.1		Protein kinase superfamily protein	Gorai.001G036400	8.701764559	8.701764559	8	0.330833674		1		0.92764356	18.85338906	21.33035971	12.59109628	1	3	3	8	8	8	0.002471564	0.000358185	0.002129355	5.456121581	5.861967319	6.040956762	5.201288019	6.02223365	5.37169937	5.587353764	5.542088581	5.758995565	4.936048415	6.494559759	4.860487457	6.285471735	5.807350325	-0.425697966	0.425697966
Gorai.001G038200	Chr01	3561848	3566805	-	PF00651,PF03000					AT4G31820.1	ENP,MAB4,NPY1	Phototropic-responsive NPH3 family protein	Gorai.001G038200	14.23843703	14.23843703	8	1.557579734		1		0.921368873	0.292660201	40.54989628	3.292533921	1	3	3	8	8	8	0.603254016	3.47837E-05	0.078944832	4.829751908	4.946996532	6.239336842	3.797896572	5.722539105	3.793724362	5.812623936	4.245304465	5.424275345	3.836803887	6.666049749	3.350488679	6.020802865	3.750644837	-0.053381291	0.053381291
Gorai.001G038300	Chr01	3601732	3602836	+	PF02298					AT2G25060.1	AtENODL14,ENODL14	early nodulin-like protein 14	Gorai.001G038300	13.73960711	13.73960711	8	1.074348198		1		0.9517263	48.72325696	19.89207289	1.261994761	1	3	3	8	8	8	0.000114889	0.000457214	0.350742685	5.731780435	4.373206913	5.970586867	4.884232618	5.253060859	4.102094353	6.425992887	5.525878927	5.853148365	5.122101562	5.515180847	4.242586309	4.652973352	3.082087143	0.759239825	-0.759239825
Gorai.001G038500	Chr01	3609538	3613927	-									Gorai.001G038500	4.675649095	4.675649095	8	0.801295965		1		0.983595486	3.183130725	73.0346311	2.59785785	1	3	3	8	8	8	0.112240347	3.73554E-06	0.124658047	4.712249442	4.921912303	4.858039424	5.874948262	3.517568599	5.017767204	4.952053685	5.683163551	3.421904254	4.791876278	4.764025164	6.066732974	3.613232944	5.243658131	-0.127539497	0.127539497
Gorai.001G038700	Chr01	3620689	3623787	+	PF02148,PF00443	PTHR10420	KOG1867	3.1.2.15	K11366	AT5G10790.1	UBP22	ubiquitin-specific protease 22	Gorai.001G038700	17.99887702	17.99887702	8	0.640746576		1		0.90040685	1.427509395	31.87962748	0.743459616	1	3	3	8	8	8	0.266388189	8.46289E-05	0.555603107	5.726861333	5.887205975	6.568309832	5.670561278	6.30531966	4.683943847	6.485123529	5.452275006	6.31535962	4.654687178	6.651496135	5.888847551	6.2952797	4.713200515	-0.113843545	0.113843545
Gorai.001G039800	Chr01	3699650	3701932	+	PF03540	PTHR21242			K03134	AT4G31720.1	STG1,TAF10,TAFII15	TBP-associated factor II 15	Gorai.001G039800	12.8605314	12.8605314	8	1.95083995		1		0.981957375	0.122061352	32.57964946	2.762771062	1	3	3	8	8	8	0.735827705	7.81544E-05	0.111347509	4.993358649	5.07710176	6.301563419	5.511956947	5.525580888	2.801819563	6.193427682	5.764635336	5.369069148	2.646302429	6.409699156	5.259278558	5.682092628	2.957336698	-0.032611976	0.032611976
Gorai.001G040400	Chr01	3740256	3743882	+	PF08449,PF03151	PTHR11132	KOG1444			AT4G31600.1		UDP-N-acetylglucosamine (UAA) transporter family	Gorai.001G040400	28.32559428	28.32559428	8	0.884570322		1		0.961842716	126.0233758	17.35872157	1.026003041	1	3	3	8	8	8	3.55744E-06	0.000731408	0.431031424	5.928617365	7.280264302	7.013055355	6.882833389	6.915692269	5.606182322	6.455590653	6.098936664	6.233051233	4.926890911	7.570520057	7.666730114	7.598333304	6.285473732	-0.829349388	0.829349388
Gorai.001G040500	Chr01	3754463	3758385	+	PF00535					AT4G31590.1	ATCSLC05,ATCSLC5,CSLC05,CSLC5	Cellulose-synthase-like C5	Gorai.001G040500	22.066657	22.066657	8	0.684772164		1		0.984417304	86.01991857	58.46921605	3.709762011	1	3	3	8	8	8	1.48485E-05	8.75135E-06	0.061329695	6.542559185	7.341611255	6.922123836	7.429484812	7.571286466	5.845445765	6.696001875	6.881463901	7.143532812	5.449238151	7.148245798	7.977505723	7.99904012	6.241653379	-0.536419767	0.536419767
Gorai.001G041600	Chr01	3824560	3827705	-	PF04939	PTHR17602	KOG1765			AT2G37990.1		ribosome biogenesis regulatory protein (RRS1) family protein	Gorai.001G041600	114.2122813	114.2122813	8	0.563413607		1		0.89077143	6.29690932	16.82693552	0.025208823	1	3	3	8	8	8	0.036406968	0.000813215	0.994152338	7.061334212	6.565720378	7.144752388	6.077064657	7.686498198	6.345793937	7.394965701	6.293982696	7.91630002	6.64008843	6.894539075	5.860146618	7.456696375	6.051499443	0.380297706	-0.380297706
Gorai.001G043100	Chr01	4089003	4092393	+	PF00332					AT2G26600.1		Glycosyl hydrolase superfamily protein	Gorai.001G043100	42.71233608	42.71233608	8	1.589586376		1		0.982940113	0.741909806	124.2557186	7.326201724	1	3	3	8	8	8	0.41411965	4.7549E-07	0.011063838	6.217462454	6.374577801	8.173945667	6.243408327	5.743335681	5.023390835	7.69824233	6.384375792	5.472108155	5.315123539	8.649649003	6.102440862	6.014563208	4.73165813	-0.068325385	0.068325385
Gorai.001G043900	Chr01	4146877	4148434	-	PF02309					AT4G32280.1	IAA29	indole-3-acetic acid inducible 29	Gorai.001G043900	18.90621447	18.90621447	8	1.166245558		1		0.957620753	56.98389617	31.58042307	0.160896247	1	3	3	8	8	8	6.61589E-05	8.76001E-05	0.919680579	6.334585249	5.116974709	6.648447636	5.50808039	6.253393992	4.493197899	7.217383376	6.198590537	6.840024785	5.082342299	6.079511895	4.817570243	5.666763199	3.9040535	0.638639917	-0.638639917
Gorai.001G044200	Chr01	4194075	4197861	-	PF00069,PF07714	PTHR23258	KOG1187			AT3G01300.1		Protein kinase superfamily protein	Gorai.001G044200	15.85382996	15.85382996	8	0.633576457		1		0.876023958	0.085824646	21.77821394	0.199345134	1	3	3	8	8	8	0.777009081	0.000332946	0.893954574	5.070818578	5.122646403	4.74086971	5.941124868	5.594955662	4.10997972	4.809790814	5.941349492	5.513496345	4.018637659	4.671948606	5.940900244	5.676414979	4.201321782	-0.037447243	0.037447243
Gorai.001G045200	Chr01	4303673	4307125	-	PF04862					AT5G11420.1		Protein of unknown function, DUF642	Gorai.001G045200	20.45096446	20.45096446	8	1.115504145		1		0.975905157	39.22051912	26.62897432	1.420131688	1	3	3	8	8	8	0.000242373	0.000162679	0.306653416	5.600310713	6.5015966	6.31909393	6.680349771	6.683040911	4.521330016	5.815278123	6.285006601	6.062778031	4.238180098	6.822909736	7.075692941	7.30330379	4.804479935	-0.473440319	0.473440319
Gorai.001G046400	Chr01	4420317	4424023	+	PF03952,PF00113	PTHR11902	KOG2670			AT2G36530.1	ENO2,LOS2	Enolase	Gorai.001G046400	15.57228553	15.57228553	8	1.89679834		1		0.989425506	441.0728461	101.7815885	6.254760061	1	3	3	8	8	8	2.77376E-08	1.03488E-06	0.017126874	5.612347862	7.688822743	6.670557553	6.684655276	7.727314598	5.519813784	5.424160717	5.528985945	6.554926731	4.941318056	7.91695439	7.840324607	8.899702465	6.098309513	-0.86633294	0.86633294
Gorai.001G046700	Chr01	4437377	4441508	-	PF03005					AT4G25360.1	TBL18	TRICHOME BIREFRINGENCE-LIKE 18	Gorai.001G046700	4.552019882	4.552019882	8	0.772652277		1		0.970058402	128.249856	136.465925	7.063821369	1	3	3	8	8	8	3.32918E-06	3.29537E-07	0.012260877	5.927779262	4.994458058	6.4854556	5.60279433	5.120440041	4.635784668	6.738793362	6.188169895	5.567505663	5.216648126	6.232117837	5.017418764	4.673374419	4.05492121	0.597742615	-0.597742615
Gorai.001G047100	Chr01	4465715	4469093	+	PF01435	PTHR22726				AT5G51740.1		Peptidase family M48 family protein	Gorai.001G047100	3.916199842	3.916199842	8	0.498501477		1		0.926369017	13.5745967	31.74399731	1.775622974	1	3	3	8	8	8	0.006180096	8.59599E-05	0.229428298	4.302582476	3.767033465	3.838628582	4.944616709	3.342102031	4.013884561	4.37070367	5.070742718	3.526585956	4.24229756	3.306553494	4.8184907	3.157618106	3.785471562	0.433799823	-0.433799823
Gorai.001G047200	Chr01	4469772	4472279	+	PF00067	PTHR19383	KOG0157			AT2G45510.1	CYP704A2	cytochrome P450, family 704, subfamily A, polypeptide 2	Gorai.001G047200	98.62834688	98.62834688	8	0.865366633		1		0.954615458	78.67523809	19.76747663	1.679189333	1	3	3	8	8	8	2.06223E-05	0.00046732	0.247809206	6.567061763	7.955448965	8.069534088	7.069314666	7.257452433	6.648720269	7.266354989	6.654070973	6.459263818	5.888557272	8.872713186	7.484558359	8.055641049	7.408883267	-0.872745709	0.872745709
Gorai.001G047700	Chr01	4548062	4551437	+	PF06522					AT3G48140.1		B12D protein	Gorai.001G047700	528.4530599	528.4530599	8	0.572593061		1		0.977161642	0.015410816	47.54340533	0.044374469	1	3	3	8	8	8	0.904266674	1.91593E-05	0.9866577	9.338936463	9.323761943	9.943383253	8.745648712	10.14831126	8.488053583	9.939078945	8.783276056	10.13037557	8.503015278	9.947687562	8.708021368	10.16624695	8.473091887	0.010905321	-0.010905321
Gorai.001G047800	Chr01	4564917	4568776	-	PF00515	PTHR19959	KOG1840			AT1G27500.1		Tetratricopeptide repeat (TPR)-like superfamily protein	Gorai.001G047800	16.02012689	16.02012689	8	1.037269619		1		0.970283148	1.836986725	106.0810071	1.048204417	1	3	3	8	8	8	0.212327557	8.81034E-07	0.422640833	5.472006534	5.672323593	7.08017248	4.822675465	5.712804181	4.673008126	6.875964054	4.945050625	5.589403763	4.477607692	7.284380906	4.700300305	5.836204599	4.86840856	-0.107751091	0.107751091
Gorai.001G048000	Chr01	4578159	4581243	+	PF00436		KOG1653		K03111	AT3G18580.1		Nucleic acid-binding, OB-fold-like protein	Gorai.001G048000	2.946980269	2.946980269	8	1.158203997		1		0.994118939	8.924977577	485.9119399	5.502336589	1	3	3	8	8	8	0.017400961	2.17915E-09	0.024005124	5.883283199	5.697860591	7.123681686	5.937490679	5.866659401	4.234455813	7.199807637	6.198707772	5.975430321	4.159187065	7.047555735	5.676273586	5.757888481	4.309724562	0.093147962	-0.093147962
Gorai.001G048300	Chr01	4598996	4602787	-	PF07732,PF00394,PF07731	PTHR11709	KOG1263			AT5G51480.1	SKS2	SKU5 similar 2	Gorai.001G048300	5.310294936	5.310294936	8	2.125015095		1		0.938777661	0.550780136	39.32740168	10.65440712	1	3	3	8	8	8	0.479219237	3.89849E-05	0.003621091	4.416360879	4.258764653	5.323563889	4.290762633	5.522112976	2.213811567	5.076253795	5.010486802	5.41578314	2.162919778	5.570873983	3.571038463	5.628442812	2.264703356	0.060763271	-0.060763271
Gorai.001G048600	Chr01	4640058	4643363	-	PF07690,PF00083	PTHR11662	KOG2533		K13783	AT3G47420.1	ATPS3,PS3	phosphate starvation-induced gene 3	Gorai.001G048600	4.848429398	4.848429398	8	0.780083862		1		0.928200404	3.699014875	45.96213223	6.389642954	1	3	3	8	8	8	0.09065542	2.17598E-05	0.016167118	4.781786669	4.536668383	5.59009571	4.951723154	4.688154321	3.406936919	5.994293844	4.863177741	4.837347457	3.432327632	5.185897576	5.040268567	4.538961185	3.381546205	0.15641192	-0.15641192
Gorai.001G048900	Chr01	4651717	4652655	+									Gorai.001G048900	6.665215931	6.665215931	8	1.965467948		1		0.956159746	0.049857901	65.73248796	2.40919969	1	3	3	8	8	8	0.828906794	5.59615E-06	0.142369782	4.115143806	4.167572325	5.871036789	4.874839124	3.289525545	2.530030805	6.031402455	4.713983734	3.500472335	2.214716701	5.710671123	5.035694514	3.078578754	2.845344909	-0.020650985	0.020650985
Gorai.001G049700	Chr01	4716611	4720405	-	PF05132	PTHR13408	KOG3122			AT5G09380.1		RNA polymerase III RPC4	Gorai.001G049700	10.81352226	10.81352226	8	1.215254359		1		0.954441664	54.40712789	21.50018405	0.800679486	1	3	3	8	8	8	7.79585E-05	0.000348342	0.527532724	5.497426663	4.006565342	4.540232953	4.941492337	5.750440438	3.775818283	5.38984908	5.47439286	6.418791173	4.70667354	3.690616827	4.408591813	5.082089702	2.844963026	0.781058525	-0.781058525
Gorai.001G050000	Chr01	4747918	4750995	-	PF08240,PF00107	PTHR11695	KOG1197	1.6.5.5	K00344	AT5G61510.1		GroES-like zinc-binding alcohol dehydrogenase family protein	Gorai.001G050000	99.3980925	99.3980925	8	0.313618046		1		0.783560191	1.085662597	6.138374616	0.11680446	1	3	3	8	8	8	0.327895836	0.018012679	0.947721892	6.633764329	6.825032232	5.951759255	7.176317356	6.814297772	6.97521874	5.926459221	7.08324507	6.631158247	6.894194779	5.977059289	7.269389642	6.997437298	7.0562427	-0.208560905	0.208560905
Gorai.001G050400	Chr01	4788039	4789870	+	PF03767					AT4G25150.1		HAD superfamily, subfamily IIIB acid phosphatase	Gorai.001G050400	6.793116209	6.793116209	8	1.615097114		1		0.977145402	103.2782246	91.29125534	3.060191303	1	3	3	8	8	8	7.52428E-06	1.57853E-06	0.091485749	5.03117655	6.244756607	4.051694372	6.689293234	6.423130631	5.387748077	3.156886282	6.264938559	5.976169223	4.726712137	4.946502463	7.11364791	6.870092039	6.048784016	-0.532610823	0.532610823
Gorai.001G051100	Chr01	4843805	4844976	-	PF00847					AT5G51190.1		Integrase-type DNA-binding superfamily protein	Gorai.001G051100	19.80796844	19.80796844	8	1.918824106		1		0.918278459	11.71596911	4.742352233	0.171523167	1	3	3	8	8	8	0.009049669	0.034820519	0.912658174	4.787907912	3.286116509	4.743636732	4.950385875	2.325854342	4.128171893	5.590908237	5.868978022	2.881656311	4.810089078	3.896365226	4.031793727	1.770052373	3.446254708	0.627614498	-0.627614498
Gorai.001G051200	Chr01	4847942	4849309	-	PF00847					AT5G51190.1		Integrase-type DNA-binding superfamily protein	Gorai.001G051200	65.04503937	65.04503937	8	0.847408869		1		0.971734661	1.026364335	118.3206167	5.798239509	1	3	3	8	8	8	0.340670822	5.75642E-07	0.02094994	7.39718283	7.513015672	7.641774468	8.731488384	6.380755285	7.066378868	7.846093826	8.507813828	6.321029383	6.913794283	7.43745511	8.955162939	6.440481186	7.218963453	-0.069026552	0.069026552
Gorai.001G051600	Chr01	4897004	4905639	-	PF02475,PF10672,PF05175,PF01170,PF06325,PF03602	PTHR18895				AT1G54310.2		S-adenosyl-L-methionine-dependent methyltransferases superfamily protein	Gorai.001G051600	7.689385473	7.689385473	8	0.945012005		1		0.957987718	9.344863305	31.69751911	1.961188312	1	3	3	8	8	8	0.015655232	8.6422E-05	0.198476303	4.973675096	4.465427935	5.60144547	4.394097281	5.409710619	3.472952694	5.878079047	4.329434749	5.616286792	4.070899797	5.324811892	4.458759813	5.203134445	2.875005591	0.292196189	-0.292196189
Gorai.001G051800	Chr01	4912086	4916679	-						AT5G61670.1			Gorai.001G051800	5.539145362	5.539145362	8	1.28703329		1		0.990529682	44.32355452	117.2653392	2.850338632	1	3	3	8	8	8	0.000159547	5.96125E-07	0.104990681	5.147873242	5.851911069	6.635235762	5.635598839	5.895196858	3.833537163	6.441641256	5.237943539	5.561048627	3.350859545	6.828830267	6.03325414	6.22934509	4.31621478	-0.338614663	0.338614663
Gorai.001G052000	Chr01	4942493	4949993	+	PF01426,PF00385,PF00145	PTHR10629		2.1.1.37	K00558	AT1G69770.1	CMT3	chromomethylase 3	Gorai.001G052000	60.32372438	60.32372438	8	1.299201707		1		0.95798622	4.159159091	17.23765848	0.311755182	1	3	3	8	8	8	0.075744145	0.000749093	0.816591195	6.042919999	5.461593376	6.729142739	4.558672	6.818706418	4.902505593	6.913250736	4.73582327	7.073494498	5.449111492	6.545034742	4.38152073	6.563918339	4.355899694	0.282707799	-0.282707799
Gorai.001G052700	Chr01	5004560	5008855	+	PF00081,PF02777	PTHR11404	KOG0876			AT5G51100.1	FSD2	Fe superoxide dismutase 2	Gorai.001G052700	15.2005559	15.2005559	8	1.320322431		1		0.981560395	103.7282462	31.26086995	3.310558688	1	3	3	8	8	8	7.40287E-06	9.09188E-05	0.078063531	6.265893422	4.541221838	5.332468868	6.46111117	5.13366463	4.686985853	5.844204681	7.515526775	6.115566599	5.588275634	4.820733055	5.406695565	4.15176266	3.785696071	0.865106625	-0.865106625
Gorai.001G052800	Chr01	5008048	5011120	-	PF00400	PTHR19918	KOG0305			AT4G33270.1	CDC20.1	Transducin family protein / WD-40 repeat family protein	Gorai.001G052800	13.70544619	13.70544619	8	0.702519425		1		0.817253598	1.605726671	9.187496936	0.66924018	1	3	3	8	8	8	0.240734967	0.005705602	0.594328381	3.896063604	3.479970738	3.285302729	4.766109254	3.653367523	3.047289176	3.068720003	5.085479996	3.987198574	3.442855841	3.501885456	4.446738513	3.319536472	2.651722511	0.303001269	-0.303001269
Gorai.001G052900	Chr01	5011679	5016165	-	PF07899					AT4G00650.1	FLA,FRI	FRIGIDA-like protein	Gorai.001G052900	7.290092116	7.290092116	8	0.483203954		1		0.952676374	1.82057167	51.84157175	1.607295326	1	3	3	8	8	8	0.214186196	1.38183E-05	0.262672092	4.889585688	5.055969746	5.945826263	5.140350881	4.306779226	4.498154498	5.751057388	5.182845954	4.331659066	4.292780344	6.140595138	5.097855808	4.281899387	4.703528652	-0.132690221	0.132690221
Gorai.001G055000	Chr01	5314999	5318244	+	PF00536,PF07647	PTHR10627:SF2	KOG4374			AT3G48800.1		Sterile alpha motif (SAM) domain-containing protein	Gorai.001G055000	10.12955924	10.12955924	8	0.441200922		1		0.684148324	3.119175637	6.466469353	0.906046938	1	3	3	8	8	8	0.115366492	0.01565037	0.479730674	3.995030345	4.368287104	3.566805223	4.748327258	4.486310898	3.925191518	3.498224769	4.592903366	4.458306565	3.430686679	3.635385678	4.90375115	4.514315232	4.419696357	-0.3766764	0.3766764
Gorai.001G055200	Chr01	5329114	5331304	+	PF00514	PTHR23315				AT5G50900.1		ARM repeat superfamily protein	Gorai.001G055200	10.50700375	10.50700375	8	0.465031834		1		0.908993104	0.523735642	39.51153529	0.091762124	1	3	3	8	8	8	0.489870094	3.8313E-05	0.962510752	5.005305014	4.898241972	4.852543257	5.973736718	4.280436136	4.700377862	4.896075426	6.069359536	4.278133399	4.777651695	4.809011087	5.8781139	4.282738873	4.623104029	0.088613389	-0.088613389
Gorai.001G055900	Chr01	5399200	5410694	-	PF02518	PTHR23336	KOG1845			AT4G24970.1		Histidine kinase-, DNA gyrase B-, and HSP90-like ATPase family protein	Gorai.001G055900	11.40626759	11.40626759	8	1.124795275		1		0.857401715	15.07137172	4.762630233	0.825144201	1	3	3	8	8	8	0.004660367	0.034461122	0.515992674	4.335705858	3.065934857	3.868729757	4.44940259	3.876308019	2.608841065	4.751502651	4.885055387	4.699067178	3.007198216	2.985956862	4.013749792	3.05354886	2.210483914	0.729337934	-0.729337934
Gorai.001G056200	Chr01	5454309	5461320	-	PF08766	PTHR13468	KOG2266			AT3G48710.1		DEK domain-containing chromatin associated protein	Gorai.001G056200	102.8513031	102.8513031	8	0.808289187		1		0.977499345	3.309030301	78.40992091	1.874060755	1	3	3	8	8	8	0.106402816	2.84185E-06	0.212334736	7.559678046	7.296005341	8.73592978	7.243193124	7.337720447	6.394523421	8.705427535	7.553039396	7.37764485	6.602600403	8.766432025	6.933346853	7.297796045	6.18644644	0.160405915	-0.160405915
Gorai.001G056700	Chr01	5494499	5499505	+	PF08585	PTHR14790				AT5G63540.1	ATRMI1,BLAP75,RMI1	Domain of unknown function (DUF1767)	Gorai.001G056700	7.003826693	7.003826693	8	1.014908343		1		0.962347828	13.69337276	19.74106921	1.83452391	1	3	3	8	8	8	0.006038647	0.000469498	0.219008754	4.714626425	3.970252988	4.214682373	5.226454015	4.902867613	3.025754824	4.659773284	5.379118775	5.03314992	3.786463723	3.769591463	5.073789256	4.772585307	2.265045925	0.415164434	-0.415164434
Gorai.001G057000	Chr01	5531535	5534781	-	PF03134	PTHR12300				AT5G50720.1	ATHVA22E,HVA22E	HVA22 homologue E	Gorai.001G057000	17.83676224	17.83676224	8	3.161324927		1		0.906922422	0.059198785	22.52369564	0.237656349	1	3	3	8	8	8	0.81388954	0.000295667	0.867719031	3.949935983	3.825748783	5.914476102	2.842786211	4.965588992	1.828518227	5.987335574	3.196128277	4.920373978	1.695906103	5.84161663	2.489444146	5.010804006	1.961130351	0.039507667	-0.039507667
Gorai.001G057100	Chr01	5576401	5578371	-	PF00403	PTHR22814	KOG1603			AT5G63530.2	ATFP3,FP3	farnesylated protein 3	Gorai.001G057100	111.844874	111.844874	8	1.14571467		1		0.967390238	15.73259934	10.01309875	0.0994008	1	3	3	8	8	8	0.004139551	0.004389723	0.958112808	6.78700544	5.522705288	6.47722933	5.908554048	7.201953239	5.03168484	7.105777926	6.487137208	7.738505262	5.816601365	5.848680735	5.329970887	6.665401216	4.246768315	0.668220594	-0.668220594
Gorai.001G057200	Chr01	5592430	5599949	-	PF00005,PF01061,PF08370	PTHR19241	KOG0065			AT1G15520.1	ABCG40,ATABCG40,ATPDR12,PDR12	pleiotropic drug resistance 12	Gorai.001G057200	4.739087198	4.739087198	8	1.553521827		1		0.973675173	9.703151993	26.21121998	3.168487065	1	3	3	8	8	8	0.014336915	0.000172201	0.085355644	3.533197935	4.319151196	5.044959642	2.581724249	4.539594953	3.538419419	4.972349676	1.140975909	4.46711906	3.552347097	5.117569609	4.022472589	4.612070847	3.524491741	-0.362956327	0.362956327
Gorai.001G057900	Chr01	5724458	5725120	-	PF11820					AT3G48660.1		Protein of unknown function (DUF 3339)	Gorai.001G057900	6.983383573	6.983383573	8	1.50005425		1		0.856659375	5.707481734	2.999734909	0.687622373	1	3	3	8	8	8	0.043922026	0.095144623	0.584489662	3.262718186	2.091359689	3.400824936	2.69154065	3.411421154	1.204369011	4.246116466	3.042570226	3.770727798	1.991458255	2.555533405	2.340511073	3.05211451	0.417279766	0.573559758	-0.573559758
Gorai.001G058800	Chr01	5791178	5794763	-						AT4G24900.1			Gorai.001G058800	8.875810249	8.875810249	8	0.447312153		1		0.856702795	15.98587071	7.492325125	1.675269373	1	3	3	8	8	8	0.003959524	0.010380835	0.248593135	4.799880794	4.086192067	4.643208325	4.373897082	4.98191952	3.773120796	4.712958575	4.908227867	5.284628677	4.293708056	4.573458075	3.839566297	4.679210363	3.252533535	0.650438715	-0.650438715
Gorai.001G060000	Chr01	5941090	5953130	+	PF00406	PTHR23359	KOG3078			AT3G01820.1		P-loop containing nucleoside triphosphate hydrolases superfamily protein	Gorai.001G060000	2.173675566	2.173675566	8	0.582316689		1		0.983077512	112.679811	90.44727178	3.732411233	1	3	3	8	8	8	5.42667E-06	1.63637E-06	0.060520572	5.125755228	4.27503115	5.547422395	4.764157453	4.589112725	3.900880182	5.859373071	5.359388725	4.928963568	4.355295547	5.23547172	4.168926181	4.249261883	3.446464816	0.624636147	-0.624636147
Gorai.001G060100	Chr01	5953626	5959459	-	PF00560,PF00069,PF07714	PTHR23258	KOG1187			AT5G14210.1		Leucine-rich repeat protein kinase family protein	Gorai.001G060100	12.86269944	12.86269944	8	0.521925695		1		0.952609764	38.04346875	14.30745703	0.648714732	1	3	3	8	8	8	0.000268668	0.00140157	0.605508535	5.706733548	4.810060956	5.156176733	5.854753313	5.531757942	4.490901021	5.470270037	6.406836003	5.969546128	4.980282026	4.842083429	5.302670623	5.093969756	4.001520017	0.711568135	-0.711568135
Gorai.001G060200	Chr01	5965087	5969181	+	PF08156,PF08060,PF01798	PTHR10894	KOG2573		K14564	AT1G56110.1	NOP56	homolog of nucleolar protein NOP56	Gorai.001G060200	8.508653077	8.508653077	8	0.832007513		1		0.969466789	51.47544272	63.96792898	1.975692733	1	3	3	8	8	8	9.47733E-05	6.21024E-06	0.196277066	6.003355038	5.217356498	6.531537552	5.491009277	5.958206904	4.460669339	6.836767101	5.706928687	6.366933274	5.102791092	6.226308003	5.275089868	5.549480533	3.818547587	0.481397328	-0.481397328
Gorai.001G060500	Chr01	5987431	5990564	+	PF03650	PTHR14154	KOG1590			AT5G20090.1		Uncharacterised protein family (UPF0041)	Gorai.001G060500	105.1222428	105.1222428	8	2.396971929		1		0.980815808	0.271067571	22.94139241	0.502382039	1	3	3	8	8	8	0.616715298	0.000277053	0.691146525	6.431971724	6.243394108	5.829063376	7.743039201	7.637185096	4.141443991	6.018849382	7.68419025	7.744142404	4.28070486	5.63927737	7.801888153	7.530227787	4.002183122	0.06617014	-0.06617014
Gorai.001G060700	Chr01	6000694	6013602	+	PF00501	PTHR11968	KOG1176			AT5G63380.1		AMP-dependent synthetase and ligase family protein	Gorai.001G060700	11.9202593	11.9202593	8	0.879603968		1		0.887680261	6.216767742	27.00133409	0.857900263	1	3	3	8	8	8	0.037327155	0.000154741	0.500964126	4.67126162	4.108295793	5.608525514	4.51645529	3.720144279	3.713989744	5.886810186	4.775622115	4.333578745	3.689035436	5.330240842	4.257288464	3.106709814	3.738944051	0.349737051	-0.349737051
Gorai.001G060900	Chr01	6033532	6038654	+	PF01274,PF03328	PTHR21631	KOG1261	2.3.3.9	K01638	AT5G03860.1	MLS	malate synthase	Gorai.001G060900	71.87360598	71.87360598	8	7.00160786		1		0.967342205	0.265253221	10.29037417	0.041554247	1	3	3	8	8	8	0.620458556	0.004034606	0.987867857	4.149988724	3.252521885	6.853842839	2.006803719	5.274016368	0.670358293	7.517727629	2.311090596	5.847699854	0.92343682	6.189958049	1.702516841	4.700332883	0.417279766	0.185999376	-0.185999376
Gorai.001G061100	Chr01	6080084	6088444	-						AT3G48500.1	PDE312,PTAC10	Nucleic acid-binding, OB-fold-like protein	Gorai.001G061100	21.20956957	21.20956957	8	3.543016145		1		0.969363529	0.022012586	16.60040926	0.376462414	1	3	3	8	8	8	0.885725183	0.000851522	0.77260252	5.057492528	5.121848793	6.445314204	5.604668584	6.267468754	2.041231101	6.414463721	5.739399758	6.307828018	1.768278614	6.476164686	5.469937409	6.227109491	2.314183588	-0.018688087	0.018688087
Gorai.001G062200	Chr01	6212427	6218011	-	PF00004,PF12169	PTHR11669	KOG0989			AT4G24790.1		AAA-type ATPase family protein	Gorai.001G062200	17.86142002	17.86142002	8	0.720495819		1		0.95244575	0.390470575	51.48113779	2.035304194	1	3	3	8	8	8	0.549455536	1.4188E-05	0.187543532	5.935226581	5.853695226	6.892724528	5.818493471	6.169596296	4.697029318	7.112659448	5.737623784	6.237858429	4.652764661	6.672789608	5.899363158	6.101334164	4.741293975	0.053100389	-0.053100389
Gorai.001G062300	Chr01	6244149	6248378	-	PF00651,PF02135	PTHR23230	KOG1778	1.14.-.-	K00517	AT5G63160.1	BT1	BTB and TAZ domain protein 1	Gorai.001G062300	11.10656809	11.10656809	8	0.933064866		1		0.983742037	4.878604694	54.98062394	2.156072373	1	3	3	8	8	8	0.05819378	1.10578E-05	0.171254802	5.272527248	5.577340798	6.491732516	5.477377129	5.722394183	4.008232263	6.192526931	5.421477718	5.394220766	4.081883576	6.790938101	5.53327654	6.0505676	3.93458095	-0.172337359	0.172337359
Gorai.001G062400	Chr01	6257997	6260011	-	PF00544			4.2.2.2	K01728	AT5G63180.1		Pectin lyase-like superfamily protein	Gorai.001G062400	2.543389312	2.543389312	8	0.515887279		1		0.923705686	4.204301375	28.28572705	1.471519894	1	3	3	8	8	8	0.074457366	0.000130821	0.293758162	3.988164905	3.720280785	3.601255108	4.533017924	4.356431282	2.926187064	3.552376064	4.748409763	4.414966499	3.236907293	3.650134152	4.317626086	4.297896065	2.615466836	0.210809234	-0.210809234
Gorai.001G062600	Chr01	6260898	6262159	-	PF01625	PTHR10173	KOG1635			AT5G61640.1	ATMSRA1,PMSR1	peptidemethionine sulfoxide reductase 1	Gorai.001G062600	5.341307478	5.341307478	8	0.728950922		1		0.985398233	215.1979664	37.86017423	1.395895197	1	3	3	8	8	8	4.5791E-07	4.49009E-05	0.312967432	6.243303877	5.032544192	5.715022563	6.091237946	4.720426614	6.025009015	6.192690892	6.739567495	5.406206226	6.634750896	5.237354234	5.442908397	4.034647003	5.415267134	0.806575205	-0.806575205
Gorai.001G063000	Chr01	6296570	6299509	+	PF01135	PTHR11579	KOG1661			AT3G48330.1	ATPIMT1,PIMT1	protein-l-isoaspartate methyltransferase 1	Gorai.001G063000	143.8738996	143.8738996	8	3.559778485		1		0.988880092	0.058625317	17.26593394	2.792528145	1	3	3	8	8	8	0.81477352	0.000744915	0.109135488	6.702452195	6.821824411	7.892258128	7.170189427	8.26582554	3.720280118	7.636463996	7.388797237	8.39907947	3.385468079	8.14805226	6.951581617	8.13257161	4.055092158	-0.034299121	0.034299121
Gorai.001G064000	Chr01	6395964	6401253	+	PF02657,PF02445			2.5.1.72	K03517	AT5G50210.1	OLD5,QS,SUFE3	quinolinate synthase	Gorai.001G064000	20.70980464	20.70980464	8	1.038457701		1		0.953457449	1.661589004	63.14589214	4.894622237	1	3	3	8	8	8	0.233410043	6.52503E-06	0.032231112	5.688920903	5.891163528	7.044234421	5.961288929	5.72271995	4.431925562	7.072194785	5.466850024	5.668695084	4.547943718	7.016274057	6.455727833	5.776744816	4.315907406	-0.110445115	0.110445115
Gorai.001G064400	Chr01	6436527	6440281	+	PF00069,PF07714	PTHR13902	KOG0584			AT3G48260.1	WNK3	with no lysine (K) kinase 3	Gorai.001G064400	12.91037035	12.91037035	8	1.516836993		1		0.987086279	11.67156654	47.20413834	1.365078107	1	3	3	8	8	8	0.009136812	1.9683E-05	0.321219037	4.691156384	5.377863101	6.369311326	4.33635849	5.841663521	3.590705633	6.157593377	3.707315447	5.691799299	3.207917411	6.581029275	4.965401533	5.991527742	3.973493855	-0.30504355	0.30504355
Gorai.001G064500	Chr01	6442751	6445108	+	PF00560	PTHR23258	KOG0617			AT1G13230.1		Leucine-rich repeat (LRR) family protein	Gorai.001G064500	12.80352688	12.80352688	8	4.495357756		1		0.992918349	281.510534	85.76523275	22.08115035	1	3	3	8	8	8	1.6122E-07	2.01018E-06	0.000317127	5.352866219	8.299474735	8.160187095	6.34881525	7.879883255	4.915796306	7.270616728	4.40893578	6.949285802	2.782626566	9.049757463	8.28869472	8.810480708	7.048966047	-0.795554475	0.795554475
Gorai.001G065900	Chr01	6588972	6593581	+	PF04371			3.5.3.12	K10536	AT5G08170.1	ATAIH,EMB1873	porphyromonas-type peptidyl-arginine deiminase family protein	Gorai.001G065900	106.7410008	106.7410008	8	0.717697866		1		0.974487375	21.9563284	59.35624412	9.026477136	1	3	3	8	8	8	0.001570125	8.26349E-06	0.006017265	8.0742486	7.498132859	7.518624405	8.794939117	7.934760437	6.896438959	8.329775115	8.817596691	8.166881023	6.982741571	6.707473695	8.772281542	7.702639851	6.810136347	0.384031021	-0.384031021
Gorai.001G066200	Chr01	6633731	6638036	+	PF00931	PTHR23155	KOG4658			AT4G26090.1	RPS2	NB-ARC domain-containing disease resistance protein	Gorai.001G066200	11.27287275	11.27287275	8	1.095836174		1		0.978672921	129.9273568	19.30171144	1.609347538	1	3	3	8	8	8	3.1692E-06	0.000507663	0.262233256	6.20770886	4.596866208	5.627204985	6.060120162	5.44451419	4.477310798	6.664897564	6.782260914	6.25984425	5.123832714	4.589512407	5.33797941	4.629184131	3.830788883	0.888539693	-0.888539693
Gorai.001G066400	Chr01	6658908	6662805	+	PF00628	PTHR15242				AT3G05670.1		RING/U-box protein	Gorai.001G066400	9.414652762	9.414652762	8	0.866035765		1		0.972373875	0.007407997	155.3049041	0.866182973	1	3	3	8	8	8	0.933526165	1.98475E-07	0.497239469	5.740188345	5.731289905	7.043992256	5.931574048	5.339921676	4.62746852	7.00205707	6.005748654	5.243997733	4.708949924	7.085927441	5.857399442	5.435845619	4.545987116	0.00521824	-0.00521824
Gorai.001G066700	Chr01	6700686	6704132	+									Gorai.001G066700	11.1418032	11.1418032	8	0.905241757		1		0.935268648	0.017592396	16.59684405	1.761010951	1	3	3	8	8	8	0.89775647	0.000852143	0.232105147	4.271613057	4.302941196	5.119917786	3.806811613	5.117098534	3.105280574	5.136333953	4.073432311	4.813950484	3.062735481	5.10350162	3.540190914	5.420246583	3.147825667	-0.018460094	0.018460094
Gorai.001G067400	Chr01	6741809	6745807	+	PF07991,PF01450	PTHR21371				AT3G58610.1		ketol-acid reductoisomerase	Gorai.001G067400	23.36946093	23.36946093	8	0.502912641		1		0.950573813	8.209860905	32.6576618	0.354952364	1	3	3	8	8	8	0.020980323	7.74718E-05	0.787104052	6.149293842	5.754585042	5.643760228	6.806145605	6.243404756	5.11444718	5.759118534	6.945772019	6.455356957	5.436927859	5.528401922	6.66651919	6.031452555	4.791966502	0.309838923	-0.309838923
Gorai.001G068900	Chr01	6939067	6943574	-	PF00191	PTHR10502	KOG0819			AT1G68090.1	ANN5,ANNAT5	annexin 5	Gorai.001G068900	25.36801746	25.36801746	8	0.491699039		1		0.971266137	48.77086177	67.25780162	3.974186122	1	3	3	8	8	8	0.000114498	5.12541E-06	0.052656379	6.657588838	7.265180702	6.756380896	7.748427557	7.178405485	6.162325143	6.25856807	7.589745634	6.984992127	5.797049521	7.254193722	7.90710948	7.371818843	6.527600765	-0.484393009	0.484393009
Gorai.001G069100	Chr01	6957948	6959820	-	PF00830	PTHR13528	KOG3278			AT4G31460.1		Ribosomal L28 family	Gorai.001G069100	4.086353317	4.086353317	8	2.561834129		1		0.995270842	52.05355524	535.6871198	3.37539364	1	3	3	8	8	8	9.1123E-05	1.47857E-09	0.074992413	6.63252978	6.031933289	7.85423514	6.558037526	7.076771956	3.839881514	8.03587136	6.849670934	7.291009555	4.353567269	7.67259892	6.266404118	6.862534358	3.326195759	0.203040884	-0.203040884
Gorai.001G069700	Chr01	7032774	7036084	+	PF00249	PTHR12802				AT1G18330.2	EPR1,RVE7	Homeodomain-like superfamily protein	Gorai.001G069700	17.36849493	17.36849493	8	0.32482629		1		0.897480269	0.003323804	18.43849297	1.16996136	1	3	3	8	8	8	0.955439486	0.000594638	0.379809718	5.438340554	5.446786046	6.165431212	5.423253707	5.454347721	4.72722056	6.275770508	5.219971813	5.460248273	4.797371623	6.055091917	5.626535601	5.448447168	4.657069497	-0.008483111	0.008483111
Gorai.001G070400	Chr01	7093183	7107525	-	PF00089	PTHR22939	KOG1320			AT5G40200.1	DegP9	DegP protease 9	Gorai.001G070400	13.87229353	13.87229353	8	0.888109036		1		0.966563832	0.570386188	108.1906709	0.298738354	1	3	3	8	8	8	0.471752883	8.16014E-07	0.825547996	6.172770316	6.093899983	6.740238553	5.597023746	7.227305805	4.968772493	6.832530909	5.612191253	7.245655297	5.000703805	6.647946198	5.581856239	7.208956313	4.936841181	0.04577081	-0.04577081
Gorai.001G071200	Chr01	7208421	7213790	-	PF00171	PTHR11699	KOG2450	1.2.1.8	K00130	AT1G74920.1	ALDH10A8	aldehyde dehydrogenase 10A8	Gorai.001G071200	334.6946771	334.6946771	8	3.225603867		1		0.993133819	0.104524438	87.44686839	0.816530594	1	3	3	8	8	8	0.754755409	1.86471E-06	0.52002466	8.303262559	8.398925317	9.193192546	8.410985393	10.22931771	5.570880101	9.037697667	8.505427503	10.19012851	5.479796555	9.348687426	8.316543283	10.26850691	5.661963647	-0.028742871	0.028742871
Gorai.001G071600	Chr01	7251769	7255971	-	PF01535	PTHR10483				AT4G17616.1		Pentatricopeptide repeat (PPR) superfamily protein	Gorai.001G071600	5.97268607	5.97268607	8	1.246951382		1		0.978130146	11.01164748	31.47749003	1.16829579	1	3	3	8	8	8	0.010565521	8.86523E-05	0.380360938	4.518235657	3.82651535	5.320110768	4.022350676	4.714415491	2.632625077	5.454665809	4.442599268	5.003580218	3.172097333	5.185555727	3.602102085	4.425250765	2.093152822	0.340769763	-0.340769763
Gorai.001G072100	Chr01	7302321	7305896	+	PF03171	PTHR10209	KOG0143			AT3G19010.1		2-oxoglutarate (2OG) and Fe(II)-dependent oxygenase superfamily protein	Gorai.001G072100	9.777550222	9.777550222	8	0.723152404		1		0.865140919	33.36003556	8.933260471	0.390346083	1	3	3	8	8	8	0.000416504	0.006207423	0.76332024	5.123697373	4.053643578	5.162876165	4.562615962	4.899268274	3.7299215	5.575985926	5.163906664	5.374133895	4.380763007	4.749766405	3.961325259	4.424402652	3.079079994	0.760865263	-0.760865263
Gorai.001G072400	Chr01	7369588	7376607	-	PF00612	PTHR13140:SF27				AT1G18840.1	IQD30	IQ-domain 30	Gorai.001G072400	6.354855937	6.354855937	8	1.146102242		1		0.985151144	84.20676552	175.4591932	1.838166493	1	3	3	8	8	8	1.60629E-05	1.22871E-07	0.218383357	6.006139436	5.106137852	5.395419051	6.87998534	5.641262968	4.307887217	5.977384585	7.422851022	6.099203529	4.525118607	4.813453517	6.337119658	5.183322407	4.090655826	0.464199081	-0.464199081
Gorai.001G072900	Chr01	7412855	7415186	+	PF06127		KOG3292			AT1G18720.1		Protein of unknown function (DUF962)	Gorai.001G072900	97.41318258	97.41318258	8	1.714591206		1		0.987798427	8.216940808	81.14185943	0.135073813	1	3	3	8	8	8	0.020940548	2.49013E-06	0.936355467	7.015683512	7.542851887	8.823107512	6.576522811	8.048934214	5.668506261	8.599695462	6.360931048	7.766994943	5.335112595	9.046519561	6.792114574	8.330873485	6.001899926	-0.218571986	0.218571986
Gorai.001G073000	Chr01	7413647	7414440	-									Gorai.001G073000	6.149756421	6.149756421	8	1.607279658		1		0.973614239	1.123445453	112.6134531	1.490719838	1	3	3	8	8	8	0.320127099	6.98073E-07	0.289106079	4.278671277	4.475977554	6.181449615	4.663275127	3.142652244	3.521920675	6.254280353	4.702212199	2.624446766	3.533745788	6.108618878	4.624338056	3.660857722	3.510095561	-0.085398134	0.085398134
Gorai.001G073200	Chr01	7424431	7429049	+	PF00168,PF08372	PTHR10024				AT1G74720.1	QKY	C2 calcium/lipid-binding plant phosphoribosyltransferase family protein	Gorai.001G073200	15.50591282	15.50591282	8	1.346586994		1		0.972110126	3.117486686	86.53656251	0.649808163	1	3	3	8	8	8	0.115450584	1.94176E-06	0.604907764	5.281494322	4.93431815	6.806689791	4.78008816	5.060549632	3.78429736	6.831340773	4.986000368	5.218980173	4.089655974	6.78203881	4.574175952	4.902119092	3.478938745	0.163657569	-0.163657569
Gorai.001G073900	Chr01	7558718	7559891	-	PF00106,PF08659,PF01370,PF01073	PTHR19410	KOG0725			AT2G47140.1		NAD(P)-binding Rossmann-fold superfamily protein	Gorai.001G073900	12.12618833	12.12618833	8	0.702604074		1		0.789868066	10.38291363	0.542899787	0.392888158	1	3	3	8	8	8	0.012197895	0.666404717	0.761627749	3.819996281	2.539416592	2.916563035	3.399925554	3.462579227	2.939757928	3.199914318	4.144516301	4.318699321	3.616855182	2.633211752	2.655334807	2.606459133	2.262660673	1.008693441	-1.008693441
Gorai.001G074600	Chr01	7631996	7634982	+	PF00056,PF01073,PF02866	PTHR11540	KOG1494	1.1.1.37	K00026	AT3G47520.1	MDH	malate dehydrogenase	Gorai.001G074600	11.28456863	11.28456863	8	1.15887963		1		0.9911286	2.31426E-05	151.9188863	0.234438928	1	3	3	8	8	8	0.996279445	2.16412E-07	0.869935277	6.452024255	6.451599096	7.438446581	6.215843017	7.299467335	4.853489768	7.427024237	6.219489423	7.254884774	4.906698586	7.449868925	6.212196612	7.344049897	4.800280951	0.000213263	-0.000213263
Gorai.001G075600	Chr01	7765892	7767423	-	PF00582					AT5G17390.1		Adenine nucleotide alpha hydrolases-like superfamily protein	Gorai.001G075600	26.78837035	26.78837035	8	0.663850395		1		0.915740795	53.26128117	10.36942922	1.268681191	1	3	3	8	8	8	8.40474E-05	0.003939988	0.348733791	5.064884635	6.324656871	5.363870257	6.345543802	5.641593243	5.428075709	4.584749931	5.918425085	4.882758543	4.87360498	6.142990584	6.772662519	6.400427943	5.982546438	-0.93028655	0.93028655
Gorai.001G076300	Chr01	7839856	7842240	+	PF03214			2.4.1.-,5.4.99.-	K13379	AT3G08900.1	RGP,RGP3	reversibly glycosylated polypeptide 3	Gorai.001G076300	281.7564162	281.7564162	8	4.21797995		1		0.996132316	0.012338366	37.76779927	0.763487603	1	3	3	8	8	8	0.914290577	4.53097E-05	0.545603826	7.742892639	7.690811781	9.079736539	7.813231958	9.507480708	4.466959636	8.910866569	7.924097875	9.404992668	4.731613444	9.248606508	7.70236604	9.609968748	4.202305828	0.013673658	-0.013673658
Gorai.001G076400	Chr01	7864210	7867216	-						AT1G26355.1	SP1L1	SPIRAL1-like1	Gorai.001G076400	251.6918417	251.6918417	8	0.376534653		1		0.953197852	0.16011119	64.15379288	0.195405895	1	3	3	8	8	8	0.699526196	6.14171E-06	0.896625761	9.146539379	9.11080213	9.480490143	8.535324897	9.895697561	8.603170418	9.466681338	8.596094099	9.934591884	8.588790193	9.494298948	8.474555694	9.856803238	8.617550642	0.032081871	-0.032081871
Gorai.001G077600	Chr01	8029968	8033931	-	PF02861,PF00004,PF07724,PF00158,PF07728,PF10431	PTHR11638	KOG1051			AT1G74310.1	ATHSP101,HOT1,HSP101	heat shock protein 101	Gorai.001G077600	27.53781875	27.53781875	8	1.16544412		1		0.983519955	219.1986478	45.57233343	3.159868103	1	3	3	8	8	8	4.26388E-07	2.24675E-05	0.085824565	6.641643172	7.999960072	7.770552348	7.853018973	7.679056016	5.98057915	7.251839181	7.0924408	7.022826015	5.19946669	8.289265515	8.613597146	8.335286017	6.761691611	-0.708980167	0.708980167
Gorai.001G077900	Chr01	8065478	8067450	+	PF03721,PF00984,PF03720	PTHR11374	KOG2666	1.1.1.22	K00012	AT5G15490.1		UDP-glucose 6-dehydrogenase family protein	Gorai.001G077900	15.82766367	15.82766367	8	2.863246411		1		0.959016399	2.407028965	7.247865473	0.730668524	1	3	3	8	8	8	0.159390922	0.011405337	0.562088607	3.641124593	4.560267131	4.356045531	5.179119764	5.278352663	1.58926549	4.190820145	4.746067753	5.100569414	0.527041061	4.521270918	5.612171776	5.456135911	2.65148992	-0.302834821	0.302834821
Gorai.001G078100	Chr01	8078342	8082365	-	PF05739	PTHR19305	KOG3065		K08509	AT5G61210.1	ATSNAP33,ATSNAP33B,SNAP33,SNP33	soluble N-ethylmaleimide-sensitive factor adaptor protein 33	Gorai.001G078100	3.390573076	3.390573076	8	0.474233673		1		0.945287888	0.16310204	64.20272095	1.032919657	1	3	3	8	8	8	0.69689679	6.12383E-06	0.428397359	4.259274965	4.307021605	3.607015649	5.318320335	4.211257269	3.995999888	3.778959673	5.27306005	4.16506459	3.820015548	3.435071625	5.363580621	4.257449948	4.171984228	-0.038573141	0.038573141
Gorai.001G078200	Chr01	8093423	8096294	-	PF12171	PTHR23067				AT5G61190.1		putative endonuclease or glycosyl hydrolase with C2H2-type zinc finger domain	Gorai.001G078200	8.804943935	8.804943935	8	0.719846864		1		0.948805033	4.108013024	86.28321385	0.277119975	1	3	3	8	8	8	0.077236905	1.96391E-06	0.840466197	5.197523362	4.926648299	4.339606832	6.350461802	4.52482629	5.033448398	4.50762056	6.523119743	4.549156616	5.21019653	4.171593105	6.177803861	4.500495965	4.856700265	0.176780456	-0.176780456
Gorai.001G078400	Chr01	8106500	8117642	+	PF05089	PTHR12872	KOG2233			AT5G13690.1	CYL1,NAGLU	alpha-N-acetylglucosaminidase family / NAGLU family	Gorai.001G078400	30.3557427	30.3557427	8	0.929839116		1		0.950237191	0.402146034	32.91297812	0.660669456	1	3	3	8	8	8	0.54368583	7.52893E-05	0.598971857	5.470275322	5.600943718	4.698314489	6.74357505	6.050070211	4.650478331	4.84141176	6.566722342	5.819321149	4.65364604	4.555217218	6.920427758	6.280819273	4.647310623	-0.075081646	0.075081646
Gorai.001G079000	Chr01	8198031	8199619	-						AT5G61340.1			Gorai.001G079000	3.890025848	3.890025848	8	2.330821296		1		0.950990838	132.9237069	39.96769255	3.835757313	1	3	3	8	8	8	2.90663E-06	3.67099E-05	0.056992215	3.621990677	5.724435645	3.289887882	5.717140702	5.103729108	4.582094953	1.535209986	4.768277042	4.298132914	3.886342766	5.044565778	6.666004361	5.909325303	5.277847139	-0.807608036	0.807608036
Gorai.001G080100	Chr01	8416895	8420449	-						AT5G16030.1			Gorai.001G080100	6.670424873	6.670424873	8	0.694014666		1		0.884127774	26.8491187	4.695021392	0.370998396	1	3	3	8	8	8	0.000841092	0.035677691	0.77627288	4.202757613	2.923254964	3.234894042	3.446960986	4.213725775	3.356444351	3.694102705	4.275079633	4.914445853	3.927402261	2.775685379	2.61884234	3.513005698	2.785486441	0.941096034	-0.941096034
Gorai.001G082100	Chr01	8703249	8703973	-						AT3G19660.1			Gorai.001G082100	10.8577777	10.8577777	8	0.759096851		1		0.76906984	9.968974682	1.081072672	0.137722847	1	3	3	8	8	8	0.013448213	0.410557192	0.934674566	3.701137116	2.413188514	2.811103689	3.152363491	3.56989128	2.695292802	3.414745957	3.6125316	4.269129131	3.508141777	2.20746142	2.692195382	2.870653429	1.882443826	0.974983463	-0.974983463
Gorai.001G082300	Chr01	8711392	8713351	+	PF01370,PF01073	PTHR10366	KOG1502			AT5G14700.1		NAD(P)-binding Rossmann-fold superfamily protein	Gorai.001G082300	308.9467878	308.9467878	8	1.534184895		1		0.974229777	10.25273067	28.20920661	0.406855715	1	3	3	8	8	8	0.012574718	0.000132111	0.752369217	8.343948704	7.581391788	8.667443457	7.788294647	9.168175922	6.226766957	8.910467812	8.230440908	9.543933111	6.690952984	8.424419103	7.346148386	8.792418733	5.76258093	0.338490615	-0.338490615
Gorai.001G082500	Chr01	8762623	8769442	+	PF00135,PF07859	PTHR11559	KOG1515			AT5G15860.1	ATPCME,PCME	prenylcysteine methylesterase	Gorai.001G082500	31.9838263	31.9838263	8	1.150027088		1		0.971419977	15.310731	74.24924186	0.353810675	1	3	3	8	8	8	0.004462826	3.50591E-06	0.787877537	6.60515762	7.083539289	7.903867838	6.85754988	7.369386015	5.246590084	7.654602292	6.654400012	7.055951528	5.055676648	8.153133385	7.060699749	7.682820503	5.43750352	-0.244472406	0.244472406
Gorai.001G083200	Chr01	8822392	8823924	+						AT3G03210.1			Gorai.001G083200	31.70427676	31.70427676	8	0.429865482		1		0.897798764	9.909323021	18.04879154	0.31456703	1	3	3	8	8	8	0.013641466	0.000639983	0.814659853	5.832569707	6.299559225	5.631532503	6.626341707	6.596573742	5.409809913	5.337636505	6.381091598	6.462152365	5.149398361	5.9254285	6.871591817	6.730995118	5.670221464	-0.409898769	0.409898769
Gorai.001G083300	Chr01	8825078	8826593	-	PF03330,PF01357					AT3G03220.1	ATEXP13,ATEXPA13,ATHEXP ALPHA 1.22,EXP13,EXPA13	expansin A13	Gorai.001G083300	24.09154554	24.09154554	8	0.660901939		1		0.986983306	217.2322565	67.31372526	6.982223151	1	3	3	8	8	8	4.41531E-07	5.10911E-06	0.012665742	7.090946123	8.044679228	7.792507206	7.955264816	7.986906666	6.536572014	7.158649675	7.546746937	7.376085099	6.282302782	8.426364737	8.363782695	8.597728234	6.790841246	-0.659990335	0.659990335
Gorai.001G083400	Chr01	8827369	8831426	-	PF00862,PF00534	PTHR12526	KOG0853	2.4.1.13	K00695	AT5G37180.1	ATSUS5,SUS5	sucrose synthase 5	Gorai.001G083400	6.591422931	6.591422931	8	2.745215018		1		0.969491174	89.47517647	22.10892808	8.746042538	1	3	3	8	8	8	1.28358E-05	0.000315724	0.006612544	5.363922744	3.194263933	5.131777575	4.019604452	5.246867397	2.71812393	6.95796145	4.634923606	6.58181322	3.2809927	3.3055937	3.404285298	3.911921574	2.155255161	0.760084508	-0.760084508
Gorai.001G085300	Chr01	9069322	9078654	-	PF03547		KOG2722			AT1G71090.1		Auxin efflux carrier family protein	Gorai.001G085300	8.309373616	8.309373616	8	0.65467337		1		0.958324556	85.34850169	26.58594126	5.573106346	1	3	3	8	8	8	1.52844E-05	0.000163629	0.023226494	5.911727389	4.884658591	5.29904605	5.993531458	5.674791754	4.625402697	6.194472337	6.407005833	6.226717223	4.818714162	4.403619763	5.580057083	5.122866286	4.432091232	0.739399029	-0.739399029
Gorai.001G085700	Chr01	9135425	9137258	+	PF09816	PTHR15970	KOG4795			AT1G71080.1		RNA polymerase II transcription elongation factor	Gorai.001G085700	17.34766885	17.34766885	8	1.566467427		1		0.947937045	7.987569625	4.937681234	0.112766251	1	3	3	8	8	8	0.022279171	0.031542683	0.950174706	4.525336139	3.250602157	4.656177774	4.790200372	2.333491867	3.772006578	5.15044378	5.38784131	3.250429159	4.312630307	4.161911768	4.192559433	1.416554576	3.23138285	0.578440694	-0.578440694
Gorai.001G085900	Chr01	9141633	9145575	+	PF00551,PF02911	PTHR11138	KOG3082	2.1.2.9	K00604	AT1G66520.1	pde194	formyltransferase, putative	Gorai.001G085900	16.04654099	16.04654099	8	0.796549919		1		0.813547622	3.736052008	6.110760417	0.49966964	1	3	3	8	8	8	0.089321796	0.018231171	0.6928301	4.191309134	3.524045407	3.038011883	4.767288096	4.1296254	3.495783702	3.809805545	4.944348469	4.433284651	3.577797871	2.266218222	4.590227723	3.825966149	3.413769532	0.461742254	-0.461742254
Gorai.001G086500	Chr01	9216344	9219596	+	PF00139,PF00069,PF07714	PTHR23258	KOG1187			AT5G06740.1		Concanavalin A-like lectin protein kinase family protein	Gorai.001G086500	14.39670081	14.39670081	8	0.903921016		1		0.924640113	4.566220416	8.506494274	1.059484215	1	3	3	8	8	8	0.065092751	0.007180261	0.418448912	3.967492294	4.562541468	4.20314982	5.075904053	4.811265547	2.969748103	4.211069745	4.587599143	4.513120999	2.558179288	4.195229896	5.564208963	5.109410096	3.381316917	-0.355941906	0.355941906
Gorai.001G086700	Chr01	9244195	9246619	-	PF05804,PF00514	PTHR23315				AT3G03440.1		ARM repeat superfamily protein	Gorai.001G086700	10.69726556	10.69726556	8	1.288583689		1		0.965441828	29.7494725	38.64992328	1.953573186	1	3	3	8	8	8	0.000605604	4.15871E-05	0.199642921	5.638706383	4.737171069	6.234922627	5.587931635	5.325814785	3.603085858	6.561035078	6.218449899	5.838791993	3.936548563	5.908810176	4.957413372	4.812837577	3.269623152	0.441953775	-0.441953775
Gorai.001G087600	Chr01	9513795	9515811	+									Gorai.001G087600	6.238044492	6.238044492	8	4.090395072		1		0.959049959	4.243063842	124.702349	13.39597905	1	3	3	8	8	8	0.07337483	4.68869E-07	0.001740649	4.131121364	4.749606728	5.368205955	6.597609704	1.568452944	4.227187581	4.453376933	6.375846098	1.583747137	4.111515289	6.283034976	6.819373311	1.553158751	4.342859873	-0.169220934	0.169220934
Gorai.001G088200	Chr01	9556498	9557222	-	PF01336					AT1G07130.1	ATSTN1,STN1	Nucleic acid-binding, OB-fold-like protein	Gorai.001G088200	12.78297817	12.78297817	8	0.394558754		1		0.834885817	0.000109118	20.33094041	0.486939391	1	3	3	8	8	8	0.991921294	0.000423723	0.700776491	4.723146492	4.725021902	5.63800065	4.642729377	4.386348781	4.229257979	5.73879108	4.504462393	4.451511751	4.197820743	5.537210219	4.780996361	4.321185811	4.260695215	-0.00176451	0.00176451
Gorai.001G088500	Chr01	9568870	9573829	+	PF01841,PF03835,PF10403,PF10404,PF10405	PTHR12135	KOG2179		K10838	AT5G16630.1	ATRAD4,RAD4	DNA repair protein Rad4 family	Gorai.001G088500	23.21408443	23.21408443	8	0.778587346		1		0.943863299	3.284063486	41.03436665	0.023092824	1	3	3	8	8	8	0.107528354	3.32763E-05	0.994859652	5.496339895	5.146009616	6.60242327	5.427377413	4.713336178	4.541562162	6.782088248	5.632097334	4.844499136	4.726674864	6.422758292	5.222657492	4.582173221	4.35644946	0.220510955	-0.220510955
Gorai.001G089200	Chr01	9635445	9638499	-	PF10151	PTHR13448	KOG4467			AT1G23170.2		Protein of unknown function DUF2359, transmembrane	Gorai.001G089200	11.79011053	11.79011053	8	2.040110505		1		0.905946689	0.52586175	18.6646264	1.676076739	1	3	3	8	8	8	0.489017409	0.000570162	0.248431432	3.773301776	4.047657634	5.37224191	3.989009455	1.855604598	4.425062856	5.454464516	3.45690241	1.844458021	4.337382156	5.290019304	4.521116501	1.866751175	4.512743557	-0.109176159	0.109176159
Gorai.001G089300	Chr01	9656330	9658909	-	PF02798	PTHR11260	KOG1422			AT5G16710.1	DHAR3	dehydroascorbate reductase 1	Gorai.001G089300	17.27878016	17.27878016	8	1.964154159		1		0.984597977	1.16329373	24.19649348	2.144822534	1	3	3	8	8	8	0.312226621	0.000229278	0.172697317	5.241453312	4.951553685	5.580263584	6.339425907	5.584937493	2.881387011	5.60429136	6.686927512	5.993149443	2.681444934	5.556235808	5.991924302	5.176725543	3.081329088	0.112789434	-0.112789434
Gorai.001G090200	Chr01	9845659	9848268	-	PF03214			2.4.1.-,5.4.99.-	K13379	AT3G02230.1	ATRGP1,RGP1	reversibly glycosylated polypeptide 1	Gorai.001G090200	5.615835611	5.615835611	8	1.183399919		1		0.989632673	67.16599064	79.56398218	0.179064548	1	3	3	8	8	8	3.66872E-05	2.68616E-06	0.907629478	5.563912913	4.572539082	4.534441135	6.130477447	5.76539805	3.842587356	5.05063098	6.623035764	6.310688261	4.271296646	4.018251291	5.637919131	5.220107838	3.413878067	0.501973167	-0.501973167
Gorai.001G092000	Chr01	10228789	10231456	+	PF00903	PTHR11959	KOG0638	1.13.11.27	K00457	AT1G06570.1	HPD,PDS1	phytoene desaturation 1	Gorai.001G092000	10.13335377	10.13335377	8	1.085568748		1		0.987508377	7.319753543	70.78263345	2.881786976	1	3	3	8	8	8	0.026844273	4.2133E-06	0.102817363	5.688611347	5.333370741	6.632774487	5.517367917	5.915158669	3.978663103	6.746927429	5.963128835	6.106938649	3.937450473	6.518621546	5.071606998	5.723378688	4.019875734	0.185859359	-0.185859359
Gorai.001G092800	Chr01	10320175	10321113	+						AT2G32190.1			Gorai.001G092800	86.93574466	86.93574466	8	4.559736922		1		0.943524496	0.224564766	6.498766493	2.303542554	1	3	3	8	8	8	0.648246973	0.015439288	0.153639784	5.009421345	4.464287702	6.565923523	6.198411244	4.607547329	1.575535999	7.197107391	6.08875976	4.710210618	2.041607612	5.934739655	6.308062728	4.504884039	1.109464386	0.141993544	-0.141993544
Gorai.001G095200	Chr01	10550254	10553140	+	PF11976,PF00240	PTHR10562	KOG1769		K12160	AT5G55160.1	ATSUMO2,SUM2,SUMO 2,SUMO2	small ubiquitin-like modifier 2	Gorai.001G095200	266.4243867	266.4243867	8	0.68143039		1		0.9649012	1.022723007	100.5894273	0.206188754	1	3	3	8	8	8	0.341479656	1.08337E-06	0.889299447	8.873683961	8.982850677	9.085292658	10.0685412	8.651253205	7.907982212	8.97881585	9.990593908	8.583873599	7.941452486	9.191769465	10.14648849	8.71863281	7.874511938	-0.072444685	0.072444685
Gorai.001G095300	Chr01	10558250	10560440	+	PF00098				K10569	AT5G13920.1		GRF zinc finger / Zinc knuckle protein	Gorai.001G095300	15.31831886	15.31831886	8	1.453053519		1		0.980661301	3.50982E-05	89.44548176	0.392482928	1	3	3	8	8	8	0.995418134	1.70851E-06	0.761897397	5.242921172	5.244029676	5.637312998	6.896978908	3.817873258	4.621736531	5.553356055	6.794343916	3.931423028	4.692561687	5.721269941	6.9996139	3.704323487	4.550911375	-0.000499671	0.000499671
Gorai.001G097500	Chr01	10923936	10924999	+									Gorai.001G097500	15.58446077	15.58446077	8	3.249265072		1		0.981099201	11.13818268	292.6432009	4.816677992	1	3	3	8	8	8	0.010270899	1.63038E-08	0.03352549	5.181426502	5.854450918	8.22821763	4.595408098	3.74936865	5.498760462	7.75481779	4.190836174	3.258460425	5.52159162	8.70161747	4.999980021	4.240276875	5.475929304	-0.203753381	0.203753381
Gorai.001G098900	Chr01	11148543	11149080	+	PF00646	PTHR22844:SF4				AT5G48170.1	SLY2	F-box family protein	Gorai.001G098900	6.126115736	6.126115736	8	1.746800125		1		0.902735075	3.018864029	3.566923963	1.394189641	1	3	3	8	8	8	0.120503538	0.066753401	0.313417519	1.755973613	2.711067978	3.080082366	3.146919732	0.649950576	2.057130508	1.86007394	2.634892994	0.729823745	1.799103771	4.300090792	3.65894647	0.570077406	2.315157244	-0.425530036	0.425530036
Gorai.001G099600	Chr01	11185076	11186940	-	PF00097	PTHR22766				AT2G04240.1	XERICO	RING/U-box superfamily protein	Gorai.001G099600	21.34527523	21.34527523	8	0.906117491		1		0.971157457	38.55674175	36.12489129	1.694739558	1	3	3	8	8	8	0.000256784	5.3424E-05	0.244728532	5.495349373	6.387589346	6.847699017	6.409049017	5.735549244	4.773580161	6.202594808	6.005657434	5.323035003	4.450110248	7.492803225	6.8124406	6.148063484	5.097050074	-0.523409337	0.523409337
Gorai.001G100100	Chr01	11219406	11222143	-	PF02990	PTHR10766	KOG1278			AT4G12650.1		Endomembrane protein 70 protein family	Gorai.001G100100	33.14509425	33.14509425	8	1.489983489		1		0.996383634	152.1822114	100.8499488	0.789063119	1	3	3	8	8	8	1.73631E-06	1.07254E-06	0.533108119	7.31345576	8.367150066	8.414661841	8.675502363	8.238040476	6.033006973	7.871884989	8.209665101	7.690655434	5.481617517	8.957438692	9.141339625	8.785425518	6.584396429	-0.472806639	0.472806639
Gorai.001G101100	Chr01	11317854	11322720	+	PF07899					AT5G48385.1		FRIGIDA-like protein	Gorai.001G101100	17.77429353	17.77429353	8	0.958076414		1		0.993707487	43.8498011	224.4375115	1.012308711	1	3	3	8	8	8	0.000165565	4.65613E-08	0.436300815	7.355623447	6.870137095	8.211610307	6.486442453	7.77097892	5.982489405	8.509638912	6.745510624	8.073010291	6.094333962	7.913581702	6.227374281	7.468947548	5.870644847	0.269220173	-0.269220173
Gorai.001G101200	Chr01	11323721	11324882	+	PF02605				K02699	AT4G12800.1	PSAL	photosystem I subunit l	Gorai.001G101200	13.97352525	13.97352525	8	0.680281534		1		0.821198475	9.801225403	0.960512242	0.903262247	1	3	3	8	8	8	0.014000664	0.456896884	0.480931541	4.045540621	2.900545785	3.831703533	2.985944138	3.365005345	3.709519796	4.854800318	3.316020066	3.650342515	4.360999585	2.808606747	2.65586821	3.079668175	3.058040006	0.898396215	-0.898396215
Gorai.001G101800	Chr01	11416805	11422400	+									Gorai.001G101800	14.72784441	14.72784441	8	1.532592969		1		0.844705419	7.551135071	3.659587741	0.761189984	1	3	3	8	8	8	0.025139098	0.063170403	0.546741355	4.012298459	2.6512014	4.187710166	4.022852132	2.692303268	2.424134152	4.684151354	4.909438028	2.870669055	3.5849354	3.691268978	3.136266237	2.513937482	1.263332904	0.678498827	-0.678498827
Gorai.001G102300	Chr01	11448723	11449391	-	PF02325					AT4G27990.1	ATYLMG1-2,YLMG1-2	YGGT family protein	Gorai.001G102300	1.551060024	1.551060024	8	1.167980103		1		0.989039836	5.754446197	176.5573594	12.42681822	1	3	3	8	8	8	0.043254778	1.19892E-07	0.002221608	4.555047341	4.750886946	4.942245319	5.755411927	4.92958336	2.984627966	5.025424945	5.527149103	4.602652225	3.064963091	4.859065694	5.983674752	5.256514495	2.904292842	-0.09852527	0.09852527
Gorai.001G102600	Chr01	11461804	11466680	+	PF00152	PTHR22594	KOG0554			AT3G07420.1	ATNS2,NS2,SYNC2,SYNC2_ARATH	asparaginyl-tRNA synthetase 2	Gorai.001G102600	7.642436244	7.642436244	8	1.473237743		1		0.892721248	4.847456195	21.54453826	4.500628216	1	3	3	8	8	8	0.058838277	0.000345827	0.039485776	3.901458327	4.435393683	5.285214134	4.296304918	4.636953676	2.455231294	5.415020552	3.796534315	4.330883855	2.063394587	5.155407715	4.796075521	4.943023496	2.847068001	-0.253442083	0.253442083
Gorai.001G103500	Chr01	11559244	11560407	-	PF01535	PTHR10483				AT3G25210.1		Tetratricopeptide repeat (TPR)-like superfamily protein	Gorai.001G103500	11.50348962	11.50348962	8	0.59022319		1		0.860193586	1.086432356	8.834951538	2.363844071	1	3	3	8	8	8	0.327734764	0.006416166	0.147079258	4.417153797	4.183935757	4.983118822	4.213092535	4.703346713	3.30262104	4.750681295	4.633750303	4.806586582	3.47759701	5.215556349	3.792434767	4.600106843	3.12764507	0.179821739	-0.179821739
Gorai.001G103700	Chr01	11576714	11579096	+	PF08240,PF00107	PTHR11695	KOG1198			AT4G13010.1		Oxidoreductase, zinc-binding dehydrogenase family protein	Gorai.001G103700	52.2311832	52.2311832	8	4.138845663		1		0.994262646	2.432505031	49.98801713	3.126566579	1	3	3	8	8	8	0.157462647	1.58578E-05	0.087666526	6.24760823	6.813134494	6.735957893	7.893509216	8.182937002	3.309081339	6.713144016	7.429163564	7.854130142	2.9939952	6.75877177	8.357854868	8.511743862	3.624167477	-0.150268541	0.150268541
Gorai.001G104000	Chr01	11594129	11597743	+	PF08240,PF00107	PTHR11695	KOG1198			AT4G13010.1		Oxidoreductase, zinc-binding dehydrogenase family protein	Gorai.001G104000	10.21432704	10.21432704	8	0.62956437		1		0.670927739	0.128081896	9.193487578	1.107026055	1	3	3	8	8	8	0.729688013	0.0056944	0.40129376	3.917245665	3.826896909	4.72770763	3.632391195	4.042355442	3.085830881	5.024499644	3.412985911	4.040724371	3.190772733	4.430915616	3.851796478	4.043986513	2.980889029	0.075870359	-0.075870359
Gorai.001G104200	Chr01	11604074	11605207	+									Gorai.001G104200	7.210086737	7.210086737	8	1.552982377		1		0.942240832	5.313990636	43.02278459	0.638522483	1	3	3	8	8	8	0.050062065	2.78819E-05	0.611136613	4.579638909	4.060383734	5.688867264	4.611909012	4.439057632	2.540211378	5.876163666	4.936661723	4.518869023	2.986861224	5.501570862	4.287156301	4.359246242	2.093561531	0.232217077	-0.232217077
Gorai.001G105100	Chr01	11805907	11810105	+	PF00847					AT4G13040.1		Integrase-type DNA-binding superfamily protein	Gorai.001G105100	11.74446162	11.74446162	8	0.584536403		1		0.870425311	13.35525882	10.34435533	0.692303369	1	3	3	8	8	8	0.006452411	0.003969695	0.582010425	4.708591553	3.883915043	5.105274732	3.979622678	4.425931025	3.674184758	5.306729483	4.50055269	4.826823363	4.200260677	4.903819981	3.458692666	4.025038687	3.148108838	0.644898943	-0.644898943
Gorai.001G105400	Chr01	11831797	11835937	-	PF08423,PF06745,PF03796	PTHR22942	KOG1433		K10869	AT2G28560.2	ATRAD51B,RAD51B	DNA repair (Rad51) family protein	Gorai.001G105400	13.51154157	13.51154157	8	1.437535464		1		0.888779747	1.186110561	12.14273857	0.951541517	1	3	3	8	8	8	0.307832041	0.002393236	0.460573308	3.9634693	4.310897127	5.035697502	3.914202806	5.11726946	2.481563086	5.128531372	3.564059823	4.951162272	2.210123733	4.942863632	4.264345789	5.283376648	2.753002439	-0.166203605	0.166203605
Gorai.001G105900	Chr01	11934987	11937525	+						AT5G60050.1		BTB/POZ domain-containing protein	Gorai.001G105900	13.42905221	13.42905221	8	0.589539604		1		0.963013904	1.648835011	82.23786446	3.288741117	1	3	3	8	8	8	0.235054686	2.36442E-06	0.079131841	6.035717058	6.16297505	7.071773542	5.966269504	6.280487784	5.078853386	7.176579425	5.781284929	6.317944044	4.867059835	6.966967658	6.15125408	6.243031524	5.290646937	-0.091375696	0.091375696
Gorai.001G107200	Chr01	12124309	12127034	-	PF00023	PTHR18958	KOG4412			AT1G07710.1		Ankyrin repeat family protein	Gorai.001G107200	5.433405083	5.433405083	8	1.111175411		1		0.854697267	22.5982968	2.814727314	1.411658399	1	3	3	8	8	8	0.001438271	0.107520458	0.308843569	3.854574389	2.371103339	3.025541094	3.412222381	3.664053283	2.349538698	3.275124968	4.291028181	4.421305124	3.430839284	2.77595722	2.533416581	2.906801441	1.268238113	0.881426874	-0.881426874
Gorai.001G107300	Chr01	12213120	12215104	-	PF08392,PF08545,PF08541,PF02797					AT2G28630.1	KCS12	3-ketoacyl-CoA synthase 12	Gorai.001G107300	55.26222898	55.26222898	8	1.088926642		1		0.983248116	0.334330525	66.21967916	1.701938544	1	3	3	8	8	8	0.579028746	5.44013E-06	0.243317933	7.156696283	7.078168069	6.745616528	7.87308184	8.17891568	5.672114656	7.027327741	7.829410814	8.191235951	5.578810625	6.463905315	7.916752865	8.166595409	5.765418687	0.040938802	-0.040938802
Gorai.001G108300	Chr01	12404563	12405674	+	PF00125	PTHR23428	KOG1744		K11252	AT3G45980.1	H2B,HTB9	Histone superfamily protein	Gorai.001G108300	21.63574283	21.63574283	8	0.96290721		1		0.973967196	0.130348871	51.074267	1.03262963	1	3	3	8	8	8	0.727418914	1.46203E-05	0.428507444	5.509478156	5.57353063	6.822741132	5.911734531	5.098540631	4.333001278	6.726251368	6.008636665	4.869044427	4.433980164	6.919230896	5.814832397	5.328036835	4.232022392	-0.035684502	0.035684502
Gorai.001G109800	Chr01	12718651	12722346	-	PF01512,PF10531,PF10589	PTHR11780	KOG2658	1.6.5.3,1.6.99.3	K03942	AT5G08530.1	CI51	51 kDa subunit of complex I	Gorai.001G109800	17.34080029	17.34080029	8	0.817546008		1		0.99650997	5.316812074	276.7117544	0.802993595	1	3	3	8	8	8	0.050014269	2.03488E-08	0.526429457	7.360989006	7.499870607	8.290242145	6.656400011	8.304968391	6.470108679	8.190653229	6.665063426	8.244842543	6.343396826	8.389831061	6.647736596	8.365094239	6.596820532	-0.082791938	0.082791938
Gorai.001G110100	Chr01	12747718	12750909	+	PF00023	PTHR18958	KOG4412			AT2G28840.1	XBAT31	XB3 ortholog 1 in Arabidopsis thaliana	Gorai.001G110100	28.7322612	28.7322612	8	0.400230672		1		0.968650342	0.623918814	79.65382069	5.047518006	1	3	3	8	8	8	0.452369477	2.67449E-06	0.029867676	7.057884551	7.124255435	6.652849801	7.919312768	7.338025937	6.454091466	6.889781333	7.727862171	7.26287771	6.351016991	6.415918268	8.110763365	7.413174165	6.557165941	-0.058008398	0.058008398
Gorai.001G110500	Chr01	12772676	12774687	-	PF02469					AT3G46550.1	SOS5	Fasciclin-like arabinogalactan family protein	Gorai.001G110500	15.7171951	15.7171951	8	3.61109822		1		0.986231068	10.0693393	56.51181278	0.339592424	1	3	3	8	8	8	0.013130776	9.96196E-06	0.79753938	5.538573971	6.345624598	7.392129359	6.449051688	7.012853837	2.914362254	6.991711496	6.118382066	6.676975034	2.367227286	7.792547221	6.77972131	7.34873264	3.461497223	-0.23088549	0.23088549
Gorai.001G110600	Chr01	12785742	12788141	+	PF01535	PTHR10483				AT1G07590.1		Tetratricopeptide repeat (TPR)-like superfamily protein	Gorai.001G110600	19.37353511	19.37353511	8	0.64085131		1		0.816886928	14.96733655	3.021285494	0.098208041	1	3	3	8	8	8	0.004749641	0.093819999	0.958806625	4.952008506	3.886753509	4.811731478	4.25319702	4.849384287	3.763211245	5.321248553	4.739832873	5.301859195	4.445093402	4.302214402	3.766561167	4.396909378	3.081329088	0.83491013	-0.83491013
Gorai.001G110700	Chr01	12788142	12789588	-	PF02466					AT2G28900.1	ATOEP16-1,ATOEP16-L,OEP16,OEP16-1	outer plastid envelope protein 16-1	Gorai.001G110700	69.7317156	69.7317156	8	5.054015438		1		0.957537344	0.057332597	10.01262564	0.102017443	1	3	3	8	8	8	0.816783247	0.004390361	0.956581951	4.443864302	4.673654748	3.22520048	6.354319068	6.870223004	1.785295548	3.050270016	6.118391034	6.753554907	1.853241251	3.400130944	6.590247102	6.986891102	1.717349845	-0.056193201	0.056193201
Gorai.001G111200	Chr01	12919333	12921694	+	PF03016	PTHR11062	KOG1021			AT2G29040.1		Exostosin family protein	Gorai.001G111200	15.85665969	15.85665969	8	2.156867754		1		0.909890132	6.531786955	4.942451926	1.589162196	1	3	3	8	8	8	0.033870954	0.031467539	0.266588049	3.97110403	2.321345768	3.672065399	4.452596107	2.523039758	1.937198331	4.971873518	4.729142112	3.013419826	3.169980663	2.37225728	4.176050102	2.032659689	0.704415999	0.666491428	-0.666491428
Gorai.001G111600	Chr01	12984855	12988243	+	PF03514					AT1G07530.1	ATGRAS2,GRAS2,SCL14	SCARECROW-like 14	Gorai.001G111600	33.54906439	33.54906439	8	1.47631785		1		0.971187618	4.247650816	60.41045101	0.150740489	1	3	3	8	8	8	0.073248071	7.72706E-06	0.926311119	6.132773444	6.499849904	7.624716048	6.519709554	6.638743294	4.482077798	7.45435325	6.366811232	6.528666179	4.181263114	7.795078847	6.672607876	6.748820409	4.782892483	-0.165220381	0.165220381
Gorai.001G112100	Chr01	13065201	13066311	-						AT2G29180.1			Gorai.001G112100	8.490090077	8.490090077	8	1.008578483		1		0.910841983	29.03944176	13.30841029	0.092453824	1	3	3	8	8	8	0.000654694	0.001778381	0.962117054	4.752535363	3.517778544	3.946302754	5.032610473	4.419997512	3.141717076	4.566873791	5.573933016	5.039231763	3.830102881	3.325731716	4.491287929	3.800763261	2.453331271	0.719910917	-0.719910917
Gorai.001G112900	Chr01	13179819	13182991	+	PF01545	PTHR11562	KOG1482			AT2G29410.1	ATMTPB1,MTPB1	metal tolerance protein B1	Gorai.001G112900	6.458572932	6.458572932	8	0.640961137		1		0.94168998	4.149134348	16.82123912	0.206168143	1	3	3	8	8	8	0.07603378	0.000814152	0.889313493	4.103963019	3.680280784	3.699156052	4.811514895	2.853999792	4.203816868	3.963521733	5.113771594	2.942292173	4.396266578	3.434790372	4.509258197	2.765707411	4.011367158	0.295656867	-0.295656867
Gorai.001G113800	Chr01	13271019	13273202	+	PF00201	PTHR11926	KOG1192			AT3G11340.1		UDP-Glycosyltransferase superfamily protein	Gorai.001G113800	13.56256971	13.56256971	8	0.924493718		1		0.940087913	29.08166731	10.49722879	5.681311313	1	3	3	8	8	8	0.000651638	0.003792813	0.022095796	5.331367425	4.195732606	5.316898493	5.378416462	4.350093788	4.008791319	5.501037792	6.272363826	4.566312717	4.985755366	5.132759195	4.484469098	4.133874859	3.031827271	0.698611887	-0.698611887
Gorai.001G114100	Chr01	13354472	13355606	-	PF00011	PTHR11527	KOG0710			AT1G53540.1		HSP20-like chaperones superfamily protein	Gorai.001G114100	14.03581573	14.03581573	8	0.824060468		1		0.91813017	28.83298019	14.8871827	2.533564665	1	3	3	8	8	8	0.000669895	0.001228306	0.130373142	4.119652213	5.253212953	5.565808074	4.777324473	4.028832505	4.373765279	5.263442181	3.829977752	3.617582773	3.767606147	5.868173968	5.724671194	4.440082238	4.979924412	-0.739881987	0.739881987
Gorai.001G114300	Chr01	13373271	13376085	-	PF00011	PTHR11527	KOG3591			AT1G07400.1		HSP20-like chaperones superfamily protein	Gorai.001G114300	52.52209371	52.52209371	8	3.578260256		1		0.953474088	0.359139972	13.6693415	0.470317492	1	3	3	8	8	8	0.565565121	0.001629122	0.711261578	3.71905759	4.252543752	6.410379011	1.682013404	4.623181407	3.227628863	6.185131445	1.770185863	3.897186774	3.023726279	6.635626576	1.593840945	5.34917604	3.431531447	-0.156227426	0.156227426
Gorai.001G115600	Chr01	13697525	13698235	+	PF00169	PTHR22903				AT2G29700.1	ATPH1,PH1	pleckstrin homologue 1	Gorai.001G115600	6.217572566	6.217572566	8	1.767471974		1		0.945727897	4.340124873	90.53136741	2.257171158	1	3	3	8	8	8	0.070751662	1.63049E-06	0.158929486	3.669097734	4.155731039	5.923069527	3.508028072	3.370015429	2.848544517	5.572520116	3.475534954	3.485811304	2.142524561	6.273618938	3.54052119	3.254219555	3.554564474	-0.205151101	0.205151101
Gorai.001G115700	Chr01	13703544	13737700	+	PF00005,PF01061,PF08370	PTHR19241	KOG0065			AT2G29940.1	ATPDR3,PDR3	pleiotropic drug resistance 3	Gorai.001G115700	36.45690617	36.45690617	8	1.244872446		1		0.975589758	103.525654	52.63741047	0.914963041	1	3	3	8	8	8	7.45722E-06	1.30437E-05	0.475907852	5.889937151	7.335521623	6.120545288	7.689278225	6.972183648	5.668910386	5.317943022	7.030726006	6.129152761	5.081926813	6.923147554	8.347830444	7.815214534	6.255893959	-0.734913855	0.734913855
Gorai.001G116000	Chr01	13772731	13783951	+	PF00005,PF01061,PF08370	PTHR19241	KOG0065			AT2G29940.1	ATPDR3,PDR3	pleiotropic drug resistance 3	Gorai.001G116000	7.447491326	7.447491326	8	2.927062495		1		0.98145791	1.241463063	112.9869066	1.74776215	1	3	3	8	8	8	0.29754148	6.89121E-07	0.234564871	4.379451393	4.650941661	5.452853854	3.671600154	6.586442251	2.349889848	5.087276496	3.803229489	6.38318914	2.244110447	5.818431213	3.539970819	6.789695363	2.455669249	-0.086315852	0.086315852
Gorai.001G117000	Chr01	13966942	13970417	-	PF00733	PTHR11772	KOG0571	6.3.5.4	K01953	AT3G47340.1	ASN1,AT-ASN1,DIN6	glutamine-dependent asparagine synthase 1	Gorai.001G117000	8.938331671	8.938331671	8	0.856228364		1		0.964532354	171.3196594	58.26307065	5.281744476	1	3	3	8	8	8	1.10308E-06	8.86985E-06	0.026650017	6.414616105	5.104526184	5.314313517	6.62560525	5.830623224	5.267742587	5.65592856	7.38314382	6.426173808	6.19321823	4.972698473	5.868066679	5.23507264	4.342266943	0.822406692	-0.822406692
Gorai.001G117100	Chr01	14012528	14014655	+		PTHR10032	KOG2462			AT2G28200.1		C2H2-type zinc finger family protein	Gorai.001G117100	35.43045327	35.43045327	8	1.230395895		1		0.876440165	1.01656726	14.15293625	0.183761054	1	3	3	8	8	8	0.342853644	0.001452825	0.904480988	4.903841571	5.211491233	6.171597934	4.615520471	5.782560834	3.660986369	6.14763153	4.457541641	5.643110664	3.367082452	6.195564338	4.773499301	5.922011005	3.954890286	-0.159789292	0.159789292
Gorai.001G118400	Chr01	14290721	14294245	+	PF05176		KOG4614			AT1G08220.1			Gorai.001G118400	25.51198071	25.51198071	8	2.118494251		1		0.996073882	4.503060058	373.308753	0.941480964	1	3	3	8	8	8	0.066613184	6.21015E-09	0.464735579	7.444815393	7.626712482	9.063868051	6.222226451	8.803570356	6.053390894	8.897788077	6.214679056	8.675352444	5.991441996	9.229948025	6.229773845	8.931788268	6.115339791	-0.067347103	0.067347103
Gorai.001G118600	Chr01	14309003	14316160	+		PTHR23424:SF1				AT5G22820.2		ARM repeat superfamily protein	Gorai.001G118600	2.864799026	2.864799026	8	2.97552584		1		0.990428573	0.913925797	212.1553076	4.592500245	1	3	3	8	8	8	0.367067458	5.81424E-08	0.037626157	4.790571923	4.648721621	6.469822449	4.127941359	5.979041234	2.301782045	6.476080424	4.554701927	5.984176704	2.147328635	6.463564474	3.701180791	5.973905764	2.456235455	0.04454405	-0.04454405
Gorai.001G118800	Chr01	14320381	14323818	-	PF02450	PTHR11440				AT3G44830.1		Lecithin:cholesterol acyltransferase family protein	Gorai.001G118800	14.83610193	14.83610193	8	1.862668676		1		0.961050117	175.3843625	11.48674133	0.394840857	1	3	3	8	8	8	1.00807E-06	0.002857488	0.76032919	6.800474937	4.570380123	6.070849606	5.876787642	6.221965013	4.572107858	7.251150098	6.900571378	7.266918505	5.783259767	4.890549114	4.853003906	5.177011522	3.360955949	0.957653732	-0.957653732
Gorai.001G120600	Chr01	14700291	14704610	+	PF07714,PF00069	PTHR22985	KOG0610			AT3G44610.1		Protein kinase superfamily protein	Gorai.001G120600	124.5557803	124.5557803	8	1.234755846		1		0.990017391	50.26439549	80.95978494	0.021475866	1	3	3	8	8	8	0.000103032	2.51182E-06	0.995380847	7.801587565	8.662792117	9.309562714	7.985242733	8.883578353	6.750375564	8.861125727	7.556176726	8.451395068	6.33765274	9.757999701	8.41430874	9.315761638	7.163098389	-0.424429982	0.424429982
Gorai.001G121100	Chr01	14742375	14745907	+	PF11977	PTHR13547	KOG1347			AT2G16650.1	PRORP2	proteinaceous RNase P 2	Gorai.001G121100	33.9953522	33.9953522	8	0.330494985		1		0.980164716	9.504121059	113.7652005	0.742782666	1	3	3	8	8	8	0.015051168	6.70921E-07	0.555944395	7.462731749	7.680376439	8.426416914	7.036018475	7.198181829	7.625599161	8.250786287	6.941839832	7.142359139	7.515941739	8.60204754	7.130197117	7.254004518	7.735256582	-0.206417686	0.206417686
Gorai.001G121300	Chr01	14807577	14810668	+	PF01535	PTHR10483				AT2G27610.1		Tetratricopeptide repeat (TPR)-like superfamily protein	Gorai.001G121300	5.644366558	5.644366558	8	1.011721042		1		0.960285388	1.129789621	78.61640213	1.43326559	1	3	3	8	8	8	0.318849569	2.81318E-06	0.303294834	4.800824746	4.655356905	5.950227044	3.932531452	5.321813609	3.707791198	5.885124713	3.935474693	5.330090296	4.052609282	6.015329374	3.929588211	5.313536922	3.362973115	0.079735561	-0.079735561
Gorai.001G122400	Chr01	15289428	15293080	-	PF04442	PTHR21320			K02258	AT1G02410.1		cytochrome c oxidase assembly protein CtaG / Cox11 family	Gorai.001G122400	20.74896045	20.74896045	8	1.059737753		1		0.969711721	2.590161901	102.9928618	0.451515374	1	3	3	8	8	8	0.146195616	9.8835E-07	0.723267516	6.568589525	6.390554038	7.46297829	5.626641313	7.437001204	5.391666321	7.538040077	5.633099757	7.486281893	5.616936375	7.387916502	5.620182869	7.387720515	5.166396266	0.094571727	-0.094571727
Gorai.001G122500	Chr01	15295395	15297879	+	PF00786,PF00620	PTHR23177				AT5G22400.1		Rho GTPase activating protein with PAK-box/P21-Rho-binding domain	Gorai.001G122500	1.280562929	1.280562929	8	0.534086066		1		0.896904323	1.235869147	7.709576105	10.60281034	1	3	3	8	8	8	0.298558374	0.009565054	0.003676371	2.587087635	2.772255554	2.82288759	3.163217989	2.83694205	1.895638749	3.052900857	2.6114073	2.291142956	2.392899425	2.592874322	3.715028678	3.382741144	1.398378073	-0.157299848	0.157299848
Gorai.001G122700	Chr01	15327605	15328180	-	PF03168					AT3G44380.1		Late embryogenesis abundant (LEA) hydroxyproline-rich glycoprotein family	Gorai.001G122700	10.6525234	10.6525234	8	0.755685609		1		0.945166541	3.178295046	33.2698529	2.832604875	1	3	3	8	8	8	0.112472813	7.23658E-05	0.106241187	4.454325076	4.787680075	5.766239259	4.784164746	4.282952745	3.650653552	5.401314235	4.90874792	3.920090549	3.587147599	6.131164283	4.659581572	4.645814942	3.714159505	-0.215090389	0.215090389
Gorai.001G123100	Chr01	15383802	15385299	+						AT2G27310.1		F-box family protein	Gorai.001G123100	4.952239725	4.952239725	8	1.766584151		1		0.982806628	70.96128222	74.87147869	0.262944342	1	3	3	8	8	8	3.00585E-05	3.39511E-06	0.850261917	3.485974703	5.036310413	2.9861291	5.812192827	4.12190891	4.124339395	2.363368222	5.038776058	3.233486582	3.308267951	3.608889978	6.585609597	5.010331239	4.940410838	-0.653471365	0.653471365
Gorai.001G123400	Chr01	15408794	15412375	-	PF00795	PTHR23088	KOG0805	3.5.5.1,3.5.5.4	K13035	AT5G22300.1	AtNIT4,NIT4	nitrilase 4	Gorai.001G123400	55.659801	55.659801	8	1.863941011		1		0.994210409	26.86386022	38.66920935	0.231991218	1	3	3	8	8	8	0.00083963	4.15101E-05	0.871620205	7.141883509	6.019033807	7.763629463	6.108499257	7.599147762	4.850558149	8.252568379	6.699089415	8.062746091	5.553130149	7.274690547	5.517909099	7.135549433	4.147986149	0.450590319	-0.450590319
Gorai.001G123700	Chr01	15469069	15469662	+	PF04844					AT5G04820.1	ATOFP13,OFP13	ovate family protein 13	Gorai.001G123700	227.053927	227.053927	8	3.302645572		1		0.972421111	3.995449726	38.47881586	2.082836621	1	3	3	8	8	8	0.080658295	4.22784E-05	0.180916509	7.329446406	6.345547687	9.024984406	5.965543803	7.548418376	4.811041603	8.964748277	6.884683493	7.64321003	5.825143825	9.085220535	5.046404113	7.453626722	3.79693938	0.300991381	-0.300991381
Gorai.001G125200	Chr01	15642725	15646785	-	PF08263,PF00560,PF00069,PF07714	PTHR23258	KOG1187			AT2G01820.1		Leucine-rich repeat protein kinase family protein	Gorai.001G125200	8.474787602	8.474787602	8	2.519551714		1		0.997439456	64.26082866	171.7516702	1.832630144	1	3	3	8	8	8	4.30335E-05	1.33639E-07	0.21933475	6.669961541	5.620860023	7.518613745	6.04683579	7.168391518	3.847802074	7.93638151	6.428507182	7.677293146	4.637664324	7.100845981	5.665164398	6.65948989	3.057939823	0.359877052	-0.359877052
Gorai.001G125400	Chr01	15720416	15724843	+	PF07526,PF05920,PF00046	PTHR11850	KOG0773			AT2G35940.1	BLH1,EDA29	BEL1-like homeodomain 1	Gorai.001G125400	6.070734255	6.070734255	8	3.057995695		1		0.926685331	8.738976764	14.06109732	5.165314647	1	3	3	8	8	8	0.01825256	0.0014844	0.028192445	3.075542253	4.161580276	3.170012753	4.795414598	4.822942343	1.685875365	1.456297781	4.110569584	4.476145386	2.259156261	4.883727726	5.480259612	5.1697393	1.112594469	-0.366006062	0.366006062
Gorai.001G126200	Chr01	15892758	15895745	+	PF00226,PF00684,PF01556	PTHR11821	KOG0712			AT5G22060.1	ATJ2,J2	DNAJ homologue 2	Gorai.001G126200	8.123266735	8.123266735	8	1.294004224		1		0.98608176	31.80997674	78.90978574	1.764833602	1	3	3	8	8	8	0.000487023	2.77307E-06	0.231401235	5.952280769	5.295727962	6.458421074	5.499446224	6.556931534	3.981218629	6.755361064	6.029401762	6.891924756	4.132435493	6.161481084	4.969490686	6.221938312	3.830001764	0.315588117	-0.315588117
Gorai.001G126400	Chr01	15900225	15903321	+	PF02221		KOG4680			AT3G11780.1		MD-2-related lipid recognition domain-containing protein / ML domain-containing protein	Gorai.001G126400	37.11489745	37.11489745	8	3.300032827		1		0.965814205	1.800145264	54.18350683	0.039813667	1	3	3	8	8	8	0.216530486	1.1688E-05	0.988598046	4.290870016	4.904677155	4.252943149	7.464907727	3.185935133	3.487308334	3.977988847	7.086783034	2.932441848	3.166266336	4.527897451	7.843032419	3.439428419	3.808350332	-0.185309575	0.185309575
Gorai.001G127500	Chr01	16147018	16148542	+	PF12554					AT4G09550.1	ATGIP1,GIP1	AtGCP3 interacting protein 1	Gorai.001G127500	6.1881437	6.1881437	8	2.559164061		1		0.993562569	0.366950224	260.4590573	0.805206181	1	3	3	8	8	8	0.561459951	2.58556E-08	0.525376886	5.125466147	5.021941236	7.086383748	5.337119313	2.753563977	5.117747728	7.172712277	5.456682346	2.817706002	5.054763962	7.000055218	5.217556279	2.689421951	5.180731495	0.034909968	-0.034909968
Gorai.001G127600	Chr01	16150537	16157256	-	PF00933,PF01915					AT5G20950.1		Glycosyl hydrolase family protein	Gorai.001G127600	13.58851817	13.58851817	8	1.740741649		1		0.985323675	0.034674821	50.408964	0.802139898	1	3	3	8	8	8	0.856913857	1.53632E-05	0.526836176	4.508798084	4.458199125	3.778389773	5.014387206	6.235440461	2.905776979	3.704862053	5.097599551	6.478596932	2.754133802	3.851917493	4.931174861	5.99228399	3.057420156	0.020816197	-0.020816197
Gorai.001G128800	Chr01	16298820	16305069	-	PF00234					AT3G43720.1		Bifunctional inhibitor/lipid-transfer protein/seed storage 2S albumin superfamily protein	Gorai.001G128800	96.94656329	96.94656329	8	1.190418159		1		0.942819496	0.097238709	25.81939702	0.022865719	1	3	3	8	8	8	0.763140858	0.000181772	0.994933887	5.799893784	5.900267426	6.055290014	7.442454463	4.965120637	4.937457306	5.946606055	7.396814101	4.946817307	4.909337672	6.163973973	7.488094826	4.983423966	4.96557694	-0.050943905	0.050943905
Gorai.001G129000	Chr01	16327225	16330243	+	PF00106,PF08659	PTHR19410	KOG1208			AT3G61220.1		NAD(P)-binding Rossmann-fold superfamily protein	Gorai.001G129000	20.9663685	20.9663685	8	1.224631247		1		0.963273273	4.028143806	114.4489612	1.102027544	1	3	3	8	8	8	0.079644739	6.55426E-07	0.403059112	6.243673861	5.9673541	7.543225996	5.490898701	6.568422365	4.819508859	7.542464522	5.671066221	6.688990121	5.072174581	7.54398747	5.310731181	6.44785461	4.566843137	0.137117351	-0.137117351
Gorai.001G129300	Chr01	16349008	16355588	-						AT5G60150.1			Gorai.001G129300	11.99563364	11.99563364	8	1.152159346		1		0.844027688	0.228740133	17.8753679	0.594690957	1	3	3	8	8	8	0.645256129	0.000661548	0.63591856	3.859026679	4.00364052	5.21204782	3.956146671	4.012213182	2.544926723	5.317230282	3.860990562	3.784222453	2.473663418	5.106865359	4.05130278	4.240203911	2.616190028	-0.079062413	0.079062413
Gorai.001G129400	Chr01	16371270	16375491	+	PF00800,PF01842	PTHR21022	KOG2797			AT3G07630.1	ADT2	arogenate dehydratase 2	Gorai.001G129400	9.010631656	9.010631656	8	0.3635836		1		0.968537204	1.692351847	54.90941448	0.533564535	1	3	3	8	8	8	0.229508573	1.11123E-05	0.672036769	5.655810277	5.776827629	6.441181353	5.177955683	6.104112849	5.142025927	6.43694547	5.058612771	6.00125434	5.126428526	6.445417235	5.297298595	6.206971358	5.157623329	-0.109857193	0.109857193
Gorai.001G129800	Chr01	16468483	16472394	+	PF01485	PTHR11685	KOG1812			AT5G60250.1		zinc finger (C3HC4-type RING finger) family protein	Gorai.001G129800	8.241943769	8.241943769	8	1.02291506		1		0.995557506	0.100255292	222.7936451	1.364069221	1	3	3	8	8	8	0.759627966	4.79325E-08	0.321493488	6.414151049	6.39035383	7.53186949	6.311819988	6.876298215	4.889022066	7.454858046	6.323512324	6.870908831	5.007324995	7.608880933	6.300127652	6.881687599	4.770719136	0.0126857	-0.0126857
Gorai.001G131300	Chr01	16805871	16808497	-	PF00808,PF00125	PTHR10252				AT1G07980.1	NF-YC10	nuclear factor Y, subunit C10	Gorai.001G131300	34.63049175	34.63049175	8	0.588293585		1		0.950844017	4.615842138	19.00463368	0.282953107	1	3	3	8	8	8	0.063929346	0.000535681	0.836437256	6.114554341	5.739778534	6.723224906	5.785395361	6.333980571	4.866064911	6.819928095	5.978458046	6.570573062	5.08925816	6.626521717	5.592332676	6.097388079	4.642871662	0.271106482	-0.271106482
Gorai.001G131400	Chr01	16808599	16810550	-	PF01535	PTHR10483				AT5G18475.1		Pentatricopeptide repeat (PPR) superfamily protein	Gorai.001G131400	10.68022	10.68022	8	1.172566707		1		0.991922283	2.264428425	120.2518695	1.553405856	1	3	3	8	8	8	0.170789679	5.40385E-07	0.274516404	5.891445829	6.057603401	7.177301973	6.109868249	6.29308984	4.3178384	7.033905419	6.156055942	6.165821442	4.210000516	7.320698527	6.063680557	6.420358238	4.425676284	-0.082925511	0.082925511
Gorai.001G131600	Chr01	16822712	16823971	-	PF01535	PTHR10483				AT1G62930.1		Tetratricopeptide repeat (TPR)-like superfamily protein	Gorai.001G131600	5.316097372	5.316097372	8	0.959159007		1		0.820813055	0.782658084	10.41703446	1.519851819	1	3	3	8	8	8	0.402135158	0.003884346	0.282213766	2.876761885	2.570131555	3.903296876	2.953345902	2.288161765	1.748982338	4.373737257	2.818279806	2.215443875	2.099586604	3.432856496	3.088411998	2.360879656	1.398378073	0.189221317	-0.189221317
Gorai.001G132500	Chr01	17005954	17008282	+	PF00091,PF03953	PTHR11588	KOG1375		K07375	AT5G12250.1	TUB6	beta-6 tubulin	Gorai.001G132500	1243.651051	1243.651051	8	1.320991415		1		0.978402836	0.885173353	44.75015275	0.129854913	1	3	3	8	8	8	0.374325359	2.40572E-05	0.939644166	9.504053727	9.681768947	8.350546568	10.68369371	10.68538127	8.652023796	8.249390174	10.56807215	10.64327898	8.555473601	8.451702963	10.79931527	10.72748356	8.748573991	-0.084074382	0.084074382
Gorai.001G132800	Chr01	17038881	17041017	+	PF02391	PTHR23404	KOG3307	2.-.-.-	K03635	AT2G43760.1		molybdopterin biosynthesis MoaE family protein	Gorai.001G132800	8.458309187	8.458309187	8	2.032832771		1		0.943590261	0.197352669	42.59804721	0.934076055	1	3	3	8	8	8	0.668637799	2.89366E-05	0.467825838	3.739748197	3.883545934	5.599150497	3.572478451	1.898471096	4.176488219	5.522959858	3.685786218	1.930965908	3.819280804	5.675341136	3.459170684	1.865976283	4.533695633	-0.055983508	0.055983508
Gorai.001G133000	Chr01	17062486	17066567	-	PF00288	PTHR20861		2.7.1.148	K00919	AT2G26930.1	ATCDPMEK,CDPMEK,ISPE,PDE277	4-(cytidine 5\'-phospho)-2-C-methyl-D-erithritol kinase	Gorai.001G133000	9.977801162	9.977801162	8	1.116832848		1		0.98068163	0.573240163	186.8762112	2.966675753	1	3	3	8	8	8	0.470683153	9.5871E-08	0.097221791	6.785695926	6.838651542	7.717449962	6.863396839	7.51897752	5.148870615	7.586325659	6.890752665	7.495925604	5.169779777	7.848574265	6.836041014	7.542029435	5.127961452	-0.027216263	0.027216263
Gorai.001G133800	Chr01	17209768	17214286	+	PF04185			3.1.4.3	K01114	AT2G26870.1	NPC2	non-specific phospholipase C2	Gorai.001G133800	17.54609066	17.54609066	8	1.991429054		1		0.959104245	1.354596865	83.84420365	1.598927903	1	3	3	8	8	8	0.278010471	2.19417E-06	0.264470471	5.139321914	5.390023652	7.043678845	4.511837937	5.906289126	3.596885223	6.755409085	4.628832461	5.533651513	3.639394598	7.331948605	4.394843414	6.27892674	3.554375848	-0.097972784	0.097972784
Gorai.001G135300	Chr01	17669540	17671671	-	PF07816					AT2G26530.1	AR781	Protein of unknown function (DUF1645)	Gorai.001G135300	12.28263563	12.28263563	8	0.678377808		1		0.820497383	2.917806071	15.268214	0.280043611	1	3	3	8	8	8	0.12598679	0.001128864	0.838446605	4.360250012	3.934074285	3.331919201	5.196345953	4.180363903	3.880019539	3.764895215	5.294812904	4.359255552	4.022036377	2.898943186	5.097879001	4.001472254	3.7380027	0.310996029	-0.310996029
Gorai.001G135500	Chr01	17679594	17682301	-						AT4G14190.1		Pentatricopeptide repeat (PPR) superfamily protein	Gorai.001G135500	28.78580293	28.78580293	8	1.352609744		1		0.910257616	2.506874558	16.4376795	1.479754986	1	3	3	8	8	8	0.152008812	0.000880439	0.291752009	4.960998796	5.398422716	4.779033025	6.163399403	6.068040725	3.70836987	4.968376362	6.036353824	5.746418702	3.092846296	4.589689687	6.290444983	6.389662748	4.323893444	-0.215336487	0.215336487
Gorai.001G135700	Chr01	17722744	17726967	-	PF05653,PF00892	PTHR12570	KOG2922			AT1G34470.1		Protein of unknown function (DUF803)	Gorai.001G135700	38.64670152	38.64670152	8	1.486006676		1		0.987320887	16.68325024	61.01502581	0.987582335	1	3	3	8	8	8	0.003512141	7.43901E-06	0.446000035	6.120609907	6.810399349	7.322972457	5.917070837	7.706826028	4.915149191	6.84878756	5.739044806	7.355022272	4.539584991	7.797157354	6.095096867	8.058629784	5.290713391	-0.308747835	0.308747835
Gorai.001G135800	Chr01	17727648	17728590	-						AT4G27760.1	FEY,FEY3	NAD(P)-binding Rossmann-fold superfamily protein	Gorai.001G135800	10.34986355	10.34986355	8	0.744242301		1		0.921491878	1.808228473	57.82567603	0.980396335	1	3	3	8	8	8	0.215598585	9.12798E-06	0.448864073	5.148096373	4.949614269	4.630286147	6.228216899	5.227590593	4.109327646	4.581988397	6.450422966	5.424105615	4.135868515	4.678583897	6.006010833	5.03107557	4.082786776	0.129420248	-0.129420248
Gorai.001G136300	Chr01	17853431	17865233	+	PF02791,PF00628	PTHR23123				AT5G12400.1		DNA binding;zinc ion binding;DNA binding	Gorai.001G136300	24.62956896	24.62956896	8	0.62895389		1		0.972764798	9.629981746	69.86976638	2.462536075	1	3	3	8	8	8	0.01459443	4.4286E-06	0.137065716	6.530542422	6.161599366	7.407627133	6.429906152	6.162838678	5.383911612	7.453518588	6.782188917	6.240025878	5.646436305	7.361735679	6.077623388	6.085651478	5.121386919	0.256005489	-0.256005489
Gorai.001G137200	Chr01	18050044	18053044	+	PF01883	PTHR12377	KOG3381			AT1G68310.2		Protein of unknown function (DUF59)	Gorai.001G137200	40.02325896	40.02325896	8	0.434911927		1		0.906268393	0.143985773	30.96383815	0.50130234	1	3	3	8	8	8	0.714224567	9.41458E-05	0.691816286	6.611270643	6.658723537	7.246654571	6.029353549	7.228365032	6.035615208	7.163749733	6.10438358	7.115984067	6.06096519	7.329559409	5.954323517	7.340745996	6.010265225	-0.040738962	0.040738962
Gorai.001G137300	Chr01	18058152	18060820	-									Gorai.001G137300	10.36474946	10.36474946	8	1.802158148		1		0.948301999	7.530405619	83.25114508	2.35901146	1	3	3	8	8	8	0.025286171	2.25518E-06	0.147592221	4.549115296	5.094841644	6.528704949	5.392335776	3.710683988	3.656189167	6.107877403	5.192282295	3.122989896	3.773311589	6.949532495	5.592389257	4.29837808	3.539066746	-0.226912914	0.226912914
Gorai.001G137900	Chr01	18218228	18223550	-	PF03460,PF01077		KOG0560	1.8.7.1	K00392	AT5G04590.1	SIR	sulfite reductase	Gorai.001G137900	5.678983276	5.678983276	8	0.57858895		1		0.989482413	21.56425086	246.3917743	9.915515971	1	3	3	8	8	8	0.001658139	3.22034E-08	0.004523925	6.767244217	6.536969964	6.437480007	7.451777801	7.115977806	5.603192747	6.578862096	7.420119433	7.113313066	5.956682271	6.296097918	7.483436168	7.118642545	5.249703223	0.16511496	-0.16511496
Gorai.001G139000	Chr01	18483767	18489473	-						AT2G27315.1		Protein of unknown function (DUF1278)	Gorai.001G139000	31.21718481	31.21718481	8	2.084001507		1		0.9231559	4.743087609	22.15154625	0.058310364	1	3	3	8	8	8	0.061065527	0.000313586	0.980237152	5.307187276	4.466089786	5.277819448	6.454524253	4.897196399	2.917014024	5.611654856	6.879980869	5.312408252	3.424705126	4.94398404	6.029067638	4.481984545	2.409322921	0.328768298	-0.328768298
Gorai.001G140300	Chr01	18960975	18968385	+	PF07944				K09955	AT5G12950.1		Putative glycosyl hydrolase of unknown function (DUF1680)	Gorai.001G140300	125.9470989	125.9470989	8	0.767401833		1		0.989238048	278.1237883	121.2085047	0.509149333	1	3	3	8	8	8	1.69012E-07	5.23921E-07	0.686960841	8.87058342	9.909045007	9.624441107	10.13609047	9.476478852	8.322246428	9.153044265	9.623296161	8.982036848	7.723956406	10.09583795	10.64888477	9.970920856	8.92053645	-0.662224666	0.662224666
Gorai.001G140500	Chr01	19012205	19016606	+	PF04043,PF01095					AT4G02320.1		Plant invertase/pectin methylesterase inhibitor superfamily	Gorai.001G140500	2.894379155	2.894379155	8	1.797806122		1		0.977256944	15.41632429	7.133162144	2.483348729	1	3	3	8	8	8	0.004379024	0.011929444	0.135061883	3.284975393	1.81821505	3.47365929	2.583544208	3.274379174	0.874798212	3.78734339	3.371106412	4.244756043	1.736695726	3.15997519	1.795982005	2.304002306	0.012900699	0.61580841	-0.61580841
Gorai.001G142100	Chr01	19195081	19199340	-	PF01501					AT3G62660.1	GATL7	galacturonosyltransferase-like 7	Gorai.001G142100	9.718601727	9.718601727	8	4.01793874		1		0.993561511	7.072833208	24.95733868	1.220161366	1	3	3	8	8	8	0.028828725	0.000205287	0.363622132	5.038168195	5.777619339	6.577201765	6.326265791	6.599409536	2.128697977	6.203246833	5.80957319	6.24657476	1.893277997	6.951156696	6.842958391	6.952244311	2.364117957	-0.199616435	0.199616435
Gorai.001G142300	Chr01	19216172	19220867	-	PF01749,PF00514,PF02985	PTHR23316	KOG0166			AT3G06720.1	AIMP ALPHA,AT-IMP,ATKAP ALPHA,IMPA-1,IMPA1	importin alpha isoform 1	Gorai.001G142300	28.08086655	28.08086655	8	1.036275955		1		0.863734677	0.015275828	13.72707155	0.468572748	1	3	3	8	8	8	0.90468447	0.001606721	0.712369238	4.445990916	4.403117674	4.750911151	5.731789506	3.408667132	3.80684939	4.724216137	5.513204318	3.683411766	3.863131443	4.777606166	5.950374695	3.133922498	3.750567337	0.024512595	-0.024512595
Gorai.001G142800	Chr01	19296057	19297801	+	PF00702		KOG3109			AT2G32150.1		Haloacid dehalogenase-like hydrolase (HAD) superfamily protein	Gorai.001G142800	27.51987468	27.51987468	8	0.645205793		1		0.919850993	6.401005867	23.79999954	1.428478256	1	3	3	8	8	8	0.035254289	0.000243171	0.304513974	5.507174034	5.939751489	5.172714248	6.226437557	6.579688087	4.915011153	4.746277093	6.189722126	6.282335129	4.810361786	5.599151404	6.263152988	6.877041046	5.01966052	-0.306166723	0.306166723
Gorai.001G143100	Chr01	19342192	19344707	-	PF00085,PF07749	PTHR18929	KOG0191			AT2G47470.1	ATPDI11,ATPDIL2-1,MEE30,PDI11,UNE5	thioredoxin family protein	Gorai.001G143100	33.62654288	33.62654288	8	0.359740016		1		0.916358525	30.71780079	8.710769384	1.344244895	1	3	3	8	8	8	0.000545843	0.006692529	0.326942821	5.923632886	6.6766289	5.705320983	6.755081316	6.362440448	6.377680826	5.081336117	6.364749223	6.154861403	6.093584802	6.32930585	7.145413408	6.570019493	6.66177685	-0.744280697	0.744280697
Gorai.001G144000	Chr01	19577395	19579534	-	PF00398,PF08241	PTHR11727	KOG0820	2.1.1.183	K14191	AT2G47420.1		Ribosomal RNA adenine dimethylase family protein	Gorai.001G144000	15.52514304	15.52514304	8	0.4238155		1		0.962035726	19.46051619	82.09270299	0.707983203	1	3	3	8	8	8	0.00225217	2.38061E-06	0.573782895	6.405155713	5.978711817	7.165447437	5.75776878	6.071957687	5.772561157	7.323898648	5.995227471	6.209431202	6.09206553	7.006996226	5.520310088	5.934484172	5.453056783	0.363403694	-0.363403694
Gorai.001G144800	Chr01	19643334	19648132	-	PF09459					AT3G62370.1		heme binding	Gorai.001G144800	3.443387757	3.443387757	8	1.671743078		1		0.995646949	54.81610461	497.4814596	41.8028902	1	3	3	8	8	8	7.59196E-05	1.98451E-09	3.10487E-05	6.551220939	6.118064106	7.273560986	6.090989918	7.515455176	4.458564009	7.23102043	6.635784308	7.593319293	4.744759724	7.316101543	5.546195529	7.437591059	4.172368293	0.181887817	-0.181887817
Gorai.001G145100	Chr01	19708448	19709083	+	PF01612	PTHR13620				AT2G36110.1		Polynucleotidyl transferase, ribonuclease H-like superfamily protein	Gorai.001G145100	4.442149305	4.442149305	8	1.129809587		1		0.938462772	4.420479485	50.00557204	0.543839904	1	3	3	8	8	8	0.068670628	1.58368E-05	0.665839832	3.780867082	3.327649519	5.064547013	3.605809305	3.084429784	2.4622471	5.442224041	3.881953344	3.329899958	2.469390985	4.686869985	3.329665267	2.838959609	2.455103216	0.238340845	-0.238340845
Gorai.001G146200	Chr01	19894379	19896653	+	PF00481	PTHR13832	KOG0698			AT3G62260.1		Protein phosphatase 2C family protein	Gorai.001G146200	14.93400664	14.93400664	8	0.581700464		1		0.917120274	9.539713487	13.80259749	1.419749122	1	3	3	8	8	8	0.014920202	0.001577994	0.306751904	5.134260699	4.536990817	5.378103519	5.517530659	4.388229559	4.058639295	5.909105721	5.669760494	4.615752619	4.342423961	4.847101316	5.365300824	4.160706498	3.774854629	0.449319041	-0.449319041
Gorai.001G146300	Chr01	19896654	19898421	-	PF10604,PF03364					AT1G02475.1		Polyketide cyclase/dehydrase and lipid transport superfamily protein	Gorai.001G146300	16.27682973	16.27682973	8	3.432342949		1		0.994325623	2.390651897	80.74622294	0.292424629	1	3	3	8	8	8	0.160647195	2.53755E-06	0.829900491	4.932455991	5.454854533	5.145219591	6.096619751	7.138002307	2.3947794	5.055501961	5.869179972	6.918852708	1.886289323	5.234937221	6.324059529	7.357151907	2.903269476	-0.152444572	0.152444572
Gorai.001G146500	Chr01	19916515	19918863	-	PF11976,PF00240,PF01599	PTHR10666	KOG0004		K02977	AT2G47110.1	UBQ6	ubiquitin 6	Gorai.001G146500	146.163989	146.163989	8	7.416279402		1		0.994348099	0.011871101	18.07049374	0.434470716	1	3	3	8	8	8	0.91592184	0.000637346	0.734280202	6.309287984	6.171515876	8.380829549	7.067436329	7.743729565	1.769612276	8.459009647	7.369374908	7.828815611	1.579951769	8.30264945	6.76549775	7.65864352	1.959272783	0.027290257	-0.027290257
Gorai.001G146600	Chr01	19921263	19924211	+	PF11722,PF05253,PF05206	PTHR12998	KOG2811			AT4G01880.1		methyltransferases	Gorai.001G146600	8.884229735	8.884229735	8	0.341255955		1		0.909139002	6.812406583	46.82739767	0.680970913	1	3	3	8	8	8	0.031127464	2.02858E-05	0.588030791	5.498956018	5.214725671	5.203152067	6.21046815	5.179004462	4.834738699	5.468871378	6.364048479	5.225317374	4.937586843	4.937432757	6.056887821	5.13269155	4.731890555	0.276923322	-0.276923322
Gorai.001G146800	Chr01	19939078	19941150	+	PF00438,PF02772,PF02773	PTHR11964	KOG1506	2.5.1.6	K00789	AT4G01850.1	AtSAM2,MAT2,SAM-2,SAM2	S-adenosylmethionine synthetase 2	Gorai.001G146800	269.8499272	269.8499272	8	0.705301772		1		0.945059674	14.12501399	42.45903124	0.135245023	1	3	3	8	8	8	0.005557622	2.92926E-05	0.936247059	8.470389285	8.93674971	8.506234086	9.516130289	9.228677265	7.563236349	8.257108236	9.285104206	8.945773061	7.393571636	8.755359937	9.747156372	9.511581469	7.732901062	-0.309415957	0.309415957
Gorai.001G147400	Chr01	20215951	20219961	+	PF00069,PF07714	PTHR23258	KOG1187			AT2G47060.4		Protein kinase superfamily protein	Gorai.001G147400	14.29696874	14.29696874	8	1.329160464		1		0.995034247	14.28787874	163.1644712	4.846001498	1	3	3	8	8	8	0.005388679	1.63493E-07	0.033031076	6.61337673	6.946826832	7.537186479	6.693788644	7.846557866	5.042874136	7.164787589	6.529741198	7.623877118	5.135101017	7.909585369	6.85783609	8.069238614	4.950647256	-0.156731285	0.156731285
Gorai.001G147500	Chr01	20233246	20234589	-						AT3G62190.1		Chaperone DnaJ-domain superfamily protein	Gorai.001G147500	17.08364932	17.08364932	8	1.234671565		1		0.93049734	0.274696234	21.49359747	0.705177923	1	3	3	8	8	8	0.614405444	0.000348718	0.575246176	4.288920143	4.447171574	5.72868174	4.539428534	4.340841028	2.863232133	5.697921815	4.167936222	4.284523176	3.00529936	5.759441666	4.910920846	4.397158879	2.721164906	-0.079819925	0.079819925
Gorai.001G147600	Chr01	20235254	20235609	-									Gorai.001G147600	3.105493142	3.105493142	8	2.001961138		1		0.970641985	4.44940012	69.25591001	1.382788193	1	3	3	8	8	8	0.067940919	4.58115E-06	0.316446021	3.349556107	3.825358324	5.219608792	4.046663097	1.613979232	3.469577741	4.960336968	3.601527914	1.812633267	3.023726279	5.478880615	4.49179828	1.415325198	3.915429203	-0.185118094	0.185118094
Gorai.001G148000	Chr01	20275276	20275980	-	PF01679	PTHR21659	KOG1773			AT3G05890.1	RCI2B	Low temperature and salt responsive protein family	Gorai.001G148000	24.89867955	24.89867955	8	3.602659807		1		0.952376305	25.05230583	3.287840777	0.650685637	1	3	3	8	8	8	0.001045975	0.079176314	0.604426071	2.939335168	5.96733644	3.286586478	5.180752907	4.049217037	5.296786793	1.001335904	3.671135089	3.066531682	4.018337998	5.571837053	6.690370726	5.031902392	6.575235588	-0.949067627	0.949067627
Gorai.001G149400	Chr01	20493734	20496368	-						AT1G02290.1			Gorai.001G149400	11.71975964	11.71975964	8	1.278475546		1		0.853572717	10.03248534	8.124848832	0.99770836	1	3	3	8	8	8	0.013246232	0.008216442	0.441998964	4.031142611	2.747142148	2.942294945	4.556104242	2.749051334	3.309118998	4.107763445	4.839107201	3.463454429	3.71424537	1.776826445	4.273101284	2.034648238	2.903992626	0.698470291	-0.698470291
Gorai.001G149900	Chr01	20550780	20554511	+	PF03372	PTHR12121	KOG2338			AT1G02270.1		Calcium-binding endonuclease/exonuclease/phosphatase family	Gorai.001G149900	12.67581743	12.67581743	8	0.839522449		1		0.970570946	2.024700062	39.81451642	2.046790655	1	3	3	8	8	8	0.192562405	3.72387E-05	0.185915379	5.112211556	5.334026491	4.419533318	6.088112549	6.061098831	4.323731396	4.074967022	6.187269551	5.928190505	4.258419147	4.764099614	5.988955546	6.194007158	4.389043645	-0.132993122	0.132993122
Gorai.001G151000	Chr01	20973604	20977691	-	PF00069,PF07714,PF03822	PTHR22982	KOG0583			AT1G01140.1	CIPK9,PKS6,SnRK3.12	CBL-interacting protein kinase 9	Gorai.001G151000	32.65692871	32.65692871	8	2.029414659		1		0.938837434	2.071974897	12.69420602	1.724254558	1	3	3	8	8	8	0.187982997	0.00207389	0.239006973	5.123275196	4.548963931	4.529284215	6.139826505	5.772504601	2.902862933	5.302971765	6.098465856	5.8249542	3.266708961	3.755596664	6.181187154	5.720055002	2.539016905	0.22668927	-0.22668927
Gorai.001G152900	Chr01	21391055	21397434	-	PF00690,PF00122,PF00702,PF00689	PTHR11939	KOG0202	3.6.3.8	K01537	AT4G00900.1	ATECA2,ECA2	ER-type Ca2+-ATPase 2	Gorai.001G152900	10.60755871	10.60755871	8	0.477437051		1		0.945844249	64.69888239	16.88032213	0.050354031	1	3	3	8	8	8	4.19933E-05	0.000804503	0.983988064	5.83941623	4.835176372	5.485069619	5.931784322	5.09398475	4.838346513	5.961677587	6.462551993	5.59955936	5.333875981	5.008461651	5.401016652	4.58841014	4.342817045	0.84646068	-0.84646068
Gorai.001G153600	Chr01	21558895	21562337	+	PF07719,PF00515	PTHR19959	KOG1840			AT4G10840.1		Tetratricopeptide repeat (TPR)-like superfamily protein	Gorai.001G153600	33.1688076	33.1688076	8	0.667047486		1		0.975536867	0.360113535	72.42536257	2.808952531	1	3	3	8	8	8	0.56505004	3.8578E-06	0.107937735	7.054640221	6.994448282	5.964375013	7.856000074	7.631917017	6.645884902	6.223152108	7.828188331	7.715945854	6.451274592	5.705597918	7.883811817	7.54788818	6.840495212	0.040412626	-0.040412626
Gorai.001G153800	Chr01	21589623	21592011	-	PF05097					AT5G53030.2			Gorai.001G153800	23.26249546	23.26249546	8	1.076150376		1		0.844827003	2.826050653	5.183246254	0.314373286	1	3	3	8	8	8	0.131253156	0.027947789	0.814792884	3.88442209	3.025664055	3.33089789	4.6922193	2.452153485	3.344901614	3.59720513	5.390812058	2.868335166	3.681336006	3.064590651	3.993626542	2.035971804	3.008467221	0.495772831	-0.495772831
Gorai.001G153900	Chr01	21593404	21598113	-	PF02362,PF06507,PF02309					AT2G46530.1	ARF11	auxin response factor 11	Gorai.001G153900	20.01056483	20.01056483	8	0.310225397		1		0.970052565	8.664651718	84.7362461	1.697384285	1	3	3	8	8	8	0.018607525	2.10622E-06	0.244209173	7.227125219	7.027251781	6.534096339	7.801307264	7.442684628	6.730665768	6.76231253	7.814062509	7.503452682	6.828673154	6.305880148	7.78855202	7.381916573	6.632658382	0.19716364	-0.19716364
Gorai.001G154500	Chr01	21648095	21652621	-	PF00240,PF00454	PTHR10666	KOG2381			AT2G46500.1	ATPI4K GAMMA 4,PI4K GAMMA 4,UBDK GAMMA 4	phosphoinositide 4-kinase gamma 4	Gorai.001G154500	45.72257461	45.72257461	8	0.950843213		1		0.975594471	0.371823318	95.83829084	1.886257761	1	3	3	8	8	8	0.558929349	1.30734E-06	0.210325676	7.081256563	7.005492244	8.273374159	7.194681262	7.031565105	5.673877087	8.161590834	7.299176184	6.98615715	5.878102083	8.385157485	7.09018634	7.07697306	5.469652091	0.042411478	-0.042411478
Gorai.001G154800	Chr01	21683568	21690069	+	PF00350,PF01031,PF02212	PTHR11566	KOG0446			AT3G61760.1	ADL1B,DL1B	DYNAMIN-like 1B	Gorai.001G154800	12.83617245	12.83617245	8	3.347262682		1		0.950888522	2.566976532	24.73917113	0.255174785	1	3	3	8	8	8	0.147783746	0.000211831	0.855630242	3.846961653	4.51381217	5.750464877	3.05121183	5.897564372	2.022306566	5.607511033	2.680895592	5.705392858	1.394047128	5.893418722	3.421528067	6.089735886	2.650566004	-0.201942342	0.201942342
Gorai.001G155000	Chr01	21752600	21756219	+	PF03007,PF06974					AT5G53390.1		O-acyltransferase (WSD1-like) family protein	Gorai.001G155000	16.53524351	16.53524351	8	2.267320435		1		0.982577415	61.7438511	77.54536929	0.464458154	1	3	3	8	8	8	4.96779E-05	2.96594E-06	0.714986661	6.56333242	5.26260903	4.079861721	7.245153567	6.975614166	5.351253446	4.481501068	7.974206112	7.701697095	6.095925406	3.678222374	6.516101022	6.249531237	4.606581485	0.477319797	-0.477319797
Gorai.001G156200	Chr01	22111617	22113306	+									Gorai.001G156200	11.23013762	11.23013762	8	1.070304057		1		0.882712434	4.666975229	46.95224977	1.824155091	1	3	3	8	8	8	0.062758261	2.00835E-05	0.220800869	4.594999663	5.002170072	6.090610792	4.687396478	4.883571373	3.532760828	6.123673828	4.48443067	4.590674654	3.181219501	6.057547756	4.890362285	5.176468091	3.884302156	-0.226962604	0.226962604
Gorai.001G156600	Chr01	22194460	22199098	-	PF03321				K14506	AT2G46370.4	FIN219,JAR1	Auxin-responsive GH3 family protein	Gorai.001G156600	7.011980138	7.011980138	8	1.068693252		1		0.961939811	99.55615709	28.95339986	0.029086131	1	3	3	8	8	8	8.63029E-06	0.000120211	0.992786821	5.551592671	4.04824817	4.908141758	5.696310814	4.66759293	3.92763618	5.647520184	6.426902426	5.447197	4.684751074	4.168763332	4.965719203	3.88798886	3.170521286	0.839033756	-0.839033756
Gorai.001G156700	Chr01	22286134	22288025	+	PF06376					AT3G61640.1	AGP20,AtAGP20	arabinogalactan protein 20	Gorai.001G156700	21.94815055	21.94815055	8	1.275968291		1		0.934290604	0.04246251	20.06291689	0.14800485	1	3	3	8	8	8	0.841888082	0.000443797	0.928082102	4.715555065	4.775474459	4.652811106	6.017235928	3.12617516	5.185836856	4.627525011	5.995789555	3.200705635	5.038200058	4.6780972	6.0386823	3.051644685	5.333473653	-0.029525972	0.029525972
Gorai.001G157400	Chr01	22589369	22590424	+	PF03168					AT1G01470.1	LEA14,LSR3	Late embryogenesis abundant protein	Gorai.001G157400	27.48129412	27.48129412	8	2.70455858		1		0.976368477	3.40876794	7.894580048	0.395966034	1	3	3	8	8	8	0.10205678	0.008932556	0.759581548	5.167900947	4.243492597	5.691094347	5.898269472	5.073492678	2.159930591	6.271444177	6.252029873	5.45125503	2.696874706	5.110744516	5.544509072	4.695730327	1.622986475	0.308180852	-0.308180852
Gorai.001G157500	Chr01	22606342	22607490	+	PF00097	PTHR22764				AT3G61550.1		RING/U-box superfamily protein	Gorai.001G157500	18.10664018	18.10664018	8	1.009261388		1		0.894989341	0.718611425	27.77280342	0.28394089	1	3	3	8	8	8	0.421236148	0.000139777	0.8357552	5.044585503	5.213725921	4.575077973	6.147760194	5.863626309	3.930158373	4.381855048	5.999282549	5.809177883	3.988026533	4.768300898	6.296237839	5.918074735	3.872290212	-0.095896553	0.095896553
Gorai.001G158800	Chr01	22813060	22818320	+	PF00069,PF07714	PTHR11295	KOG0660	2.7.11.24	K04371	AT4G01370.1	ATMPK4,MPK4	MAP kinase 4	Gorai.001G158800	75.50841726	75.50841726	8	1.411250271		1		0.937300732	0.096183788	12.67023432	0.969486646	1	3	3	8	8	8	0.764383574	0.002086622	0.453251667	5.96375449	6.058424292	7.09713851	6.290949591	6.486046506	4.170222956	6.888620034	6.469353516	6.395830874	4.101213535	7.305656987	6.112545666	6.576262138	4.239232377	-0.044366899	0.044366899
Gorai.001G158900	Chr01	22817434	22820725	-	PF00295					AT3G61490.1		Pectin lyase-like superfamily protein	Gorai.001G158900	32.05453787	32.05453787	8	1.223600899		1		0.958603015	1.830467711	14.48297062	0.312872827	1	3	3	8	8	8	0.21306302	0.001346061	0.815823369	5.101701454	4.673769715	3.852901731	6.043093301	5.733355637	3.92159167	4.398290651	6.21432099	5.865716808	3.928477367	3.307512811	5.871865612	5.600994466	3.914705973	0.214436892	-0.214436892
Gorai.001G169200	Chr01	24086147	24089980	-	PF00582,PF00069,PF07714,PF04564	PTHR23258	KOG1187			AT2G45910.1		U-box domain-containing protein kinase family protein	Gorai.001G169200	8.687992354	8.687992354	8	0.585376767		1		0.962990427	53.39351109	46.78530594	0.614927467	1	3	3	8	8	8	8.33151E-05	2.03545E-05	0.624360394	5.956575171	5.200832427	5.420653533	6.351953803	5.870149057	4.672058806	5.717789806	6.799230778	6.225997274	5.083282827	5.123517259	5.904676827	5.51430084	4.260834784	0.554217419	-0.554217419
Gorai.001G169500	Chr01	24238573	24240027	+									Gorai.001G169500	3.526455921	3.526455921	8	1.462532644		1		0.982047752	174.0046697	8.233928286	8.185772553	1	3	3	8	8	8	1.03913E-06	0.00790225	0.008039076	5.204526087	3.202014653	4.410775382	4.446079069	4.500087852	3.456139177	6.080470313	5.125333575	5.420752993	4.191547467	2.741080452	3.766824562	3.579422711	2.720730886	0.981615228	-0.981615228
Gorai.001G170600	Chr01	24436104	24439073	-	PF00106,PF08659	PTHR19410	KOG1208			AT1G01800.1		NAD(P)-binding Rossmann-fold superfamily protein	Gorai.001G170600	18.39719125	18.39719125	8	3.020887075		1		0.962801863	13.94741736	5.175537432	0.061023125	1	3	3	8	8	8	0.005749494	0.028052642	0.978910932	4.744230694	2.173525138	4.944958546	2.979716198	3.760990732	2.149846188	6.252462064	4.256915555	4.873897712	3.593647444	3.637455028	1.702516841	2.648083751	0.706044931	0.855284594	-0.855284594
Gorai.001G171500	Chr01	24610711	24614801	-	PF03141					AT4G00750.1		S-adenosyl-L-methionine-dependent methyltransferases superfamily protein	Gorai.001G171500	9.340584124	9.340584124	8	1.188650544		1		0.956020091	62.0278889	14.21806033	0.115408825	1	3	3	8	8	8	4.88667E-05	0.001430943	0.94857226	4.027094086	5.51130731	5.029331631	5.531741441	4.914453697	3.601276023	4.326806657	4.840021626	4.217015896	2.724532164	5.731856604	6.223461257	5.611891497	4.478019882	-0.783639163	0.783639163
Gorai.001G172900	Chr01	25010333	25011999	+	PF03171	PTHR10209	KOG0143			AT4G25420.1	AT2301,ATGA20OX1,GA20OX1,GA5	2-oxoglutarate (2OG) and Fe(II)-dependent oxygenase superfamily protein	Gorai.001G172900	18.6948301	18.6948301	8	1.51873372		1		0.942828429	1.327655457	13.50656338	0.318798211	1	3	3	8	8	8	0.282489469	0.001694418	0.811756263	4.341404827	3.898659954	2.613930978	5.457384193	4.889461603	3.519352788	3.146139723	5.474899187	4.957259494	3.787320903	2.081722232	5.4398692	4.821663712	3.251384673	0.20050344	-0.20050344
Gorai.001G173100	Chr01	25139711	25146982	-	PF00389,PF02826	PTHR10996	KOG0069			AT2G45630.2		D-isomer specific 2-hydroxyacid dehydrogenase family protein	Gorai.001G173100	9.002235986	9.002235986	8	1.438318469		1		0.986792431	1.645684466	166.5158143	0.292706702	1	3	3	8	8	8	0.235463443	1.50938E-07	0.829705944	5.2057888	5.012833728	4.632842283	6.89703323	3.752128134	5.155241407	4.835392447	6.961186062	3.771849532	5.25472716	4.43029212	6.832880399	3.732406737	5.055755654	0.087153011	-0.087153011
Gorai.001G173700	Chr01	25317062	25326863	-	PF08659,PF00106,PF01370,PF05368,PF01073,PF07993	PTHR10366	KOG1502			AT2G45400.1	BEN1	NAD(P)-binding Rossmann-fold superfamily protein	Gorai.001G173700	6.465066691	6.465066691	8	2.781035128		1		0.984847806	34.61871417	84.32157607	1.753690467	1	3	3	8	8	8	0.000368431	2.14655E-06	0.233460376	5.195601955	3.637736667	6.287021024	4.03432221	4.885875912	2.459458097	6.802814728	4.821831296	5.638851267	3.518910527	5.77122732	3.246813124	4.132900557	1.400005666	0.517518373	-0.517518373
Gorai.001G174000	Chr01	25375492	25377818	-	PF08659,PF01370,PF05368,PF02719,PF01073,PF07993	PTHR10366	KOG1502			AT2G45400.1	BEN1	NAD(P)-binding Rossmann-fold superfamily protein	Gorai.001G174000	26.44065655	26.44065655	8	0.889970008		1		0.962849551	0.003017245	56.83838875	3.446743925	1	3	3	8	8	8	0.957541683	9.74606E-06	0.07178349	6.394309884	6.387276784	7.202774817	5.961965303	7.242565486	5.155867731	6.971252522	6.175666495	7.158871472	5.271449048	7.434297111	5.748264112	7.326259499	5.040286415	0.004109194	-0.004109194
Gorai.001G174100	Chr01	25425160	25428526	+	PF01529	PTHR22883	KOG1315			AT3G60800.1		DHHC-type zinc finger family protein	Gorai.001G174100	27.458104	27.458104	8	1.709325205		1		0.98835527	4.253700894	32.96391853	2.869307609	1	3	3	8	8	8	0.073081312	7.48631E-05	0.103673084	5.996743273	5.537984269	6.761075109	5.570684872	6.883310765	3.854384336	6.754858497	6.119543027	6.942678106	4.169893461	6.767291722	5.021826717	6.823943424	3.538875211	0.191216721	-0.191216721
Gorai.001G175400	Chr01	25794924	25796738	-		PTHR11389				AT1G02030.1		C2H2-like zinc finger protein	Gorai.001G175400	11.33001071	11.33001071	8	0.75306442		1		0.9360297	19.15741596	14.62243746	0.57877564	1	3	3	8	8	8	0.002358506	0.0013039	0.645148824	4.331866485	5.157235033	4.657677808	5.16972459	5.488455088	3.662345549	4.12441209	4.894329912	5.156017067	3.15270687	5.190943525	5.445119267	5.82089311	4.171984228	-0.54187441	0.54187441
Gorai.001G175600	Chr01	25951493	25955374	+						AT2G45060.1		Uncharacterised conserved protein UCP022280	Gorai.001G175600	21.08392105	21.08392105	8	1.132238327		1		0.975538186	22.37506714	73.26727254	3.224695544	1	3	3	8	8	8	0.001482489	3.69013E-06	0.082373988	6.975771689	6.464423476	7.620011413	6.799053826	7.353242153	5.108082937	7.706353755	7.153800327	7.534386988	5.508545686	7.533669072	6.444307325	7.172097318	4.707620187	0.263596282	-0.263596282
Gorai.001G175800	Chr01	26020954	26022121	+						AT3G60520.1			Gorai.001G175800	71.57359447	71.57359447	8	1.484226319		1		0.96398868	9.389683476	12.07471781	0.292364064	1	3	3	8	8	8	0.015482188	0.002436765	0.829942264	6.336176429	5.382360887	6.578866909	6.910059355	5.725268395	4.222879975	7.141477071	7.402024653	6.40209257	4.399111423	6.016256747	6.418094056	5.048444221	4.046648526	0.436709188	-0.436709188
Gorai.001G176300	Chr01	26161403	26162935	+	PF04526					AT3G07390.1	AIR12	auxin-responsive family protein	Gorai.001G176300	9.986150015	9.986150015	8	0.570038546		1		0.916797377	0.999521624	54.69862648	2.056857437	1	3	3	8	8	8	0.346702415	1.12758E-05	0.184502578	5.074693507	5.208975489	4.401443518	6.215652757	5.102343415	4.847898302	4.633586312	6.059977842	5.058109427	4.547100449	4.169300724	6.371327673	5.146577403	5.148696156	-0.101238277	0.101238277
Gorai.001G176900	Chr01	26332641	26335735	-	PF06058	PTHR16290				AT1G08370.1	ATDCP1,DCP1	decapping 1	Gorai.001G176900	2.204255902	2.204255902	8	1.036071784		1		0.949308934	2.08571351	77.24443173	2.334766079	1	3	3	8	8	8	0.186679939	3.01071E-06	0.150199085	4.178844969	4.002943796	4.647528922	3.903341548	5.167427338	2.645279723	4.607183078	4.188894112	5.167760147	2.751542541	4.687874766	3.617788985	5.167094529	2.539016905	0.095674927	-0.095674927
Gorai.001G177700	Chr01	26568447	26571909	+		PTHR12383	KOG1568			AT2G31140.1		Peptidase S24/S26A/S26B/S26C family protein	Gorai.001G177700	180.8473622	180.8473622	8	11.55600463		1		0.990127182	0.004036207	74.24423532	0.089055865	1	3	3	8	8	8	0.950902286	3.50682E-06	0.964041968	5.982936394	6.140285611	7.667308694	6.469566148	9.410742033	0.698827135	7.674055997	6.583551632	9.390294135	0.283843814	7.660561391	6.355580664	9.431189931	1.113810457	-0.025019388	0.025019388
Gorai.001G178000	Chr01	26683899	26689194	+	PF04564,PF05804,PF00514	PTHR23315				AT3G54790.1		ARM repeat superfamily protein	Gorai.001G178000	76.95792206	76.95792206	8	1.69554694		1		0.96783618	0.586181543	46.94193027	0.261633087	1	3	3	8	8	8	0.465885415	2.01001E-05	0.85116805	6.415002967	6.608669136	8.036188019	6.484901956	6.895987307	4.630266925	8.047360493	6.443316727	6.912374659	4.256959991	8.025015544	6.526487184	6.879599956	5.003573858	-0.081529352	0.081529352
Gorai.001G179400	Chr01	27418104	27422069	-	PF03357	PTHR10476	KOG3230			AT1G03950.1	VPS2.3	vacuolar protein sorting-associated protein 2.3	Gorai.001G179400	13.1644067	13.1644067	8	2.671078306		1		0.978641982	0.588279729	95.82617763	0.327511472	1	3	3	8	8	8	0.465115614	1.30798E-06	0.805787738	5.795981713	5.938140583	7.33364887	6.029397294	6.818837876	3.286360553	7.239974026	5.894050811	6.667589791	3.382312225	7.427323714	6.164743776	6.970085961	3.190408881	-0.047299179	0.047299179
Gorai.001G179800	Chr01	27563980	27568110	+	PF01494,PF00732,PF00890,PF05199	PTHR11552	KOG1238			AT4G28570.1		Long-chain fatty alcohol dehydrogenase family protein	Gorai.001G179800	132.6818194	132.6818194	8	0.915955384		1		0.9861977	82.4886366	59.13542775	3.365817152	1	3	3	8	8	8	1.73304E-05	8.38169E-06	0.075436505	8.319726572	9.150019045	9.401833496	8.935319749	9.245040623	7.357297364	8.824141532	8.617783833	8.770219594	7.066761327	9.979525459	9.252855666	9.719861652	7.647833402	-0.479061564	0.479061564
Gorai.001G180400	Chr01	27669341	27670572	-	PF03767					AT1G04040.1		HAD superfamily, subfamily IIIB acid phosphatase	Gorai.001G180400	477.4458214	477.4458214	8	1.462110501		1		0.975900538	73.70394911	43.31484874	0.280542724	1	3	3	8	8	8	2.61822E-05	2.71845E-05	0.838101873	8.307766869	9.715223313	8.076487759	10.03585654	9.813484146	8.120151921	7.361662216	9.409790572	9.087436807	7.372177881	8.791313302	10.6619225	10.53953148	8.868125961	-0.653975381	0.653975381
Gorai.001G180900	Chr01	27685870	27687522	-	PF00238	PTHR11761	KOG0901		K02894	AT3G04400.1	emb2171	Ribosomal protein L14p/L23e family protein	Gorai.001G180900	72.67955926	72.67955926	8	3.401171532		1		0.977411014	1.532081121	23.26010918	0.148066551	1	3	3	8	8	8	0.250893532	0.000263826	0.928042233	6.319628873	5.771563694	5.947402185	7.37217924	7.620108541	3.242695167	6.346343371	7.648561569	7.967217809	3.316392743	5.548461	7.095796911	7.272999273	3.168997592	0.162022469	-0.162022469
Gorai.001G181200	Chr01	27761867	27764187	+	PF01657					AT5G43980.1	PDLP1,PDLP1A	plasmodesmata-located protein 1	Gorai.001G181200	8.571809446	8.571809446	8	1.096784931		1		0.871520986	17.82097921	13.04780772	2.668681444	1	3	3	8	8	8	0.002909905	0.001896878	0.118714455	3.491718034	4.515504238	4.917447727	3.785803142	4.310628375	3.0005653	4.585637115	2.753360964	3.659033408	2.968840648	5.249258338	4.81824532	4.962223341	3.032289951	-0.593339213	0.593339213
Gorai.001G181300	Chr01	27767191	27767888	-		PTHR12504				AT5G43970.1	ATTOM22-V,TOM22-V,TOM9-2	translocase of outer membrane 22-V	Gorai.001G181300	15.0072193	15.0072193	8	1.15657543		1		0.973954435	1.425130278	150.1922577	1.165449902	1	3	3	8	8	8	0.266756356	2.26339E-07	0.381304924	5.905200673	5.750567664	6.085039794	7.374886974	4.742694514	5.108915391	6.066933709	7.513350795	4.9655031	5.075015087	6.103145879	7.236423153	4.519885928	5.142815695	0.078489822	-0.078489822
Gorai.001G181600	Chr01	27798077	27802994	+	PF02136,PF00076	PTHR10693	KOG0116			AT5G43960.1		Nuclear transport factor 2 (NTF2) family protein with RNA binding (RRM-RBD-RNP motifs) domain	Gorai.001G181600	13.61955706	13.61955706	8	2.699268511		1		0.991858708	3.718473589	506.4727943	1.286697351	1	3	3	8	8	8	0.089951562	1.84806E-09	0.343387557	6.019083558	6.275288316	8.525836612	5.296885463	6.478720612	4.287301062	8.496011184	5.049514141	6.357543634	4.173265272	8.555662039	5.544256785	6.599897589	4.401336851	-0.084239477	0.084239477
Gorai.001G181900	Chr01	27818307	27821743	-	PF08263,PF00560,PF07714,PF00069	PTHR23258	KOG1187			AT4G28650.1		Leucine-rich repeat transmembrane protein kinase family protein	Gorai.001G181900	7.470186956	7.470186956	8	2.490775435		1		0.935544882	0.713487903	25.47222982	2.769263868	1	3	3	8	8	8	0.422828128	0.000190815	0.110860186	3.672184946	3.335430433	5.176517636	3.282651631	4.279663735	1.276397756	5.052088989	3.702878906	4.647101989	1.286669902	5.300946284	2.862424357	3.912225481	1.266125609	0.119194617	-0.119194617
Gorai.001G182100	Chr01	27865015	27866569	+	PF03912				K08903	AT4G28660.1	PSB28	photosystem II reaction center PSB28 protein	Gorai.001G182100	15.10715845	15.10715845	8	0.85458401		1		0.94797158	6.986012255	18.43841776	2.221289046	1	3	3	8	8	8	0.029570419	0.000594647	0.163176009	5.105839929	4.551510228	5.657045842	3.788367219	5.549782503	4.319504751	5.634491559	4.051157711	5.836311606	4.901398842	5.679600126	3.525576727	5.263253401	3.73761066	0.337311228	-0.337311228
Gorai.001G183000	Chr01	28146365	28149783	-	PF00168,PF08372	PTHR10024				AT1G04150.1		C2 calcium/lipid-binding plant phosphoribosyltransferase family protein	Gorai.001G183000	9.243616047	9.243616047	8	1.200313594		1		0.984645441	0.134309198	210.9793707	3.950716343	1	3	3	8	8	8	0.723508455	5.94315E-08	0.053361925	6.320498461	6.35090568	4.902625465	7.476702896	7.1839868	5.779493121	4.985150974	7.412741451	7.273648298	5.610453122	4.820099957	7.540664341	7.094325303	5.948533121	-0.015059989	0.015059989
Gorai.001G183600	Chr01	28783396	28784132	+									Gorai.001G183600	142.9953594	142.9953594	8	2.606227492		1		0.983711957	17.0578515	7.101297826	0.214384673	1	3	3	8	8	8	0.003297933	0.012080343	0.883703213	7.214249896	5.162788881	5.638851287	7.195274833	7.351368994	4.56858244	6.732962323	8.00375905	8.292450551	5.827827661	4.544740251	6.386790616	6.410287436	3.30933722	0.716741789	-0.716741789
Gorai.001G183700	Chr01	28836973	28837684	-									Gorai.001G183700	1343.448568	1343.448568	8	1.309777397		1		0.967430919	60.34176206	0.900418586	0.089319517	1	3	3	8	8	8	5.39381E-05	0.48216125	0.963893439	10.01205825	7.899427933	9.028500932	8.528857287	9.059436496	9.206177657	10.05239828	9.727827121	10.06460766	10.20339995	8.004603584	7.329887454	8.054265329	8.208955366	1.099630046	-1.099630046
Gorai.001G183800	Chr01	28893794	28894390	-						AT4G29020.2		glycine-rich protein	Gorai.001G183800	180.3785803	180.3785803	8	1.009562657		1		0.836105246	37.35031573	5.497587323	0.104682162	1	3	3	8	8	8	0.000285831	0.024058532	0.955010923	6.393686751	7.82298693	7.270250239	7.188656411	7.710663076	6.263777636	6.491821262	6.566317185	7.000951333	5.515657224	8.048679216	7.810995638	8.42037482	7.011898048	-0.885840678	0.885840678
Gorai.001G184700	Chr01	29460007	29474772	-	PF03033,PF00201	PTHR11926	KOG1192	2.4.1.173	K05841	AT3G07020.2		UDP-Glycosyltransferase superfamily protein	Gorai.001G184700	17.30247706	17.30247706	8	0.645183815		1		0.992562314	18.76386374	259.5056295	1.645189788	1	3	3	8	8	8	0.002506143	2.62334E-08	0.25470872	7.309963341	7.564137369	8.452045986	7.41256135	7.576662273	6.306931812	8.271035622	7.357847569	7.463249854	6.147720319	8.633056349	7.467275131	7.690074691	6.466143306	-0.171212513	0.171212513
Gorai.001G184900	Chr01	29502764	29506599	+		PTHR11043				AT1G15370.1		SNARE-like superfamily protein	Gorai.001G184900	22.3164443	22.3164443	8	0.501989166		1		0.783626719	0.76179095	10.77819383	0.249759498	1	3	3	8	8	8	0.408201025	0.00349264	0.859370131	5.016294814	4.823465806	4.577232722	5.710416128	5.218288911	4.173583479	4.554844879	5.824948281	5.242737839	4.442648255	4.599620566	5.595883974	5.193839982	3.904518702	0.166542583	-0.166542583
Gorai.001G185200	Chr01	29581924	29585070	+	PF00108,PF02803	PTHR18919	KOG1389			AT2G33150.1	KAT2,PED1,PKT3	peroxisomal 3-ketoacyl-CoA thiolase 3	Gorai.001G185200	47.75897112	47.75897112	8	1.982150753		1		0.935362876	2.45162997	17.07327061	0.662420257	1	3	3	8	8	8	0.156035517	0.000773971	0.598020394	5.609508402	5.05060441	6.644351473	4.581051	6.478715456	3.616107694	6.699995656	5.064921909	6.730758834	3.942357207	6.588707289	4.09718009	6.226672078	3.289858181	0.221959297	-0.221959297
Gorai.001G185700	Chr01	29637234	29639308	+		PTHR23083				AT5G48850.1	ATSDI1	Tetratricopeptide repeat (TPR)-like superfamily protein	Gorai.001G185700	60.27817587	60.27817587	8	1.373243603		1		0.9484222	91.65404417	29.66484351	2.351573946	1	3	3	8	8	8	1.17404E-05	0.000110062	0.148385971	6.352186221	7.779470009	7.75726704	6.95269297	7.766678348	5.7866741	7.049687638	5.901172719	7.046786006	5.41109852	8.464846442	8.004213222	8.48657069	6.162249681	-0.702782901	0.702782901
Gorai.001G186800	Chr01	29829300	29834348	+	PF11721,PF00560,PF07714,PF00069	PTHR23258	KOG1187			AT5G48740.1		Leucine-rich repeat protein kinase family protein	Gorai.001G186800	152.2328494	152.2328494	8	1.584535524		1		0.992743968	50.52382179	92.17942678	0.782092839	1	3	3	8	8	8	0.00010119	1.5204E-06	0.536483496	8.193437164	9.058333391	9.764410441	8.706149318	9.258034705	6.774946645	9.242596893	8.315023022	8.773021902	6.443106838	10.28622399	9.097275614	9.743047509	7.106786452	-0.374870845	0.374870845
Gorai.001G186900	Chr01	29835398	29839441	+	PF04576					AT4G13630.1		Protein of unknown function, DUF593	Gorai.001G186900	18.54428336	18.54428336	8	0.808140807		1		0.929862121	1.970962755	33.89602907	2.236333116	1	3	3	8	8	8	0.197954194	6.75709E-05	0.161378925	5.560005893	5.321679173	6.488054703	5.551297288	5.51774021	4.206277933	6.675408635	5.371709521	5.781929869	4.410975549	6.300700771	5.730885056	5.25355055	4.001580317	0.14910436	-0.14910436
Gorai.001G188400	Chr01	30342971	30344759	+						AT3G25130.1			Gorai.001G188400	386.0686166	386.0686166	8	1.935386074		1		0.981670553	1.144123655	91.32870195	0.35878214	1	3	3	8	8	8	0.315990845	1.57603E-06	0.784512084	7.780287779	8.052621375	10.04814823	7.432985069	7.754913575	6.429771434	9.777611511	7.355108746	7.579417563	6.409013296	10.31868495	7.510861392	7.930409588	6.450529572	-0.106376814	0.106376814
Gorai.001G189900	Chr01	31145469	31148389	-	PF04178	PTHR23137	KOG2887			AT4G26550.1		Got1/Sft2-like vescicle transport protein family	Gorai.001G189900	8.07786412	8.07786412	8	0.402703425		1		0.975935511	1.081495522	147.6002082	5.319785733	1	3	3	8	8	8	0.328769859	2.42336E-07	0.026168935	6.347316809	6.413615969	7.251526893	6.400404256	6.303222175	5.566712232	7.058157116	6.436144844	6.254466938	5.640498339	7.44489667	6.364663668	6.351977413	5.492926126	-0.05712899	0.05712899
Gorai.001G190300	Chr01	31388825	31391038	+	PF00097	PTHR13644				AT2G04240.1	XERICO	RING/U-box superfamily protein	Gorai.001G190300	25.84160492	25.84160492	8	5.782823689		1		0.986199718	0.066797857	48.51693467	0.571082335	1	3	3	8	8	8	0.802582553	1.77502E-05	0.649654724	4.717756216	4.508315993	7.097289327	4.535076812	5.883404321	0.936373958	7.128747501	4.688917788	6.111805076	0.941554498	7.065831153	4.381235836	5.655003565	0.931193417	0.047158619	-0.047158619
Gorai.001G190900	Chr01	31667729	31672356	+	PF00856,PF09273	PTHR13271	KOG1337			AT3G07670.1		Rubisco methyltransferase family protein	Gorai.001G190900	8.022702546	8.022702546	8	0.543473265		1		0.928714762	21.64700007	25.87875319	1.321633185	1	3	3	8	8	8	0.001639059	0.00018028	0.333291588	5.185513737	4.531520921	4.345965505	5.6097421	5.262576949	4.215784762	4.762750798	5.932863376	5.388741956	4.657698818	3.929180213	5.286620824	5.136411942	3.773870705	0.507232612	-0.507232612
Gorai.001G191200	Chr01	31860771	31867573	-	PF03109	PTHR10566	KOG1235			AT3G07700.1		Protein kinase superfamily protein	Gorai.001G191200	18.40896059	18.40896059	8	1.282789196		1		0.977301033	0.503958258	34.76772639	0.433015165	1	3	3	8	8	8	0.497933035	6.15379E-05	0.735226164	5.589558291	5.715477756	6.63713296	5.687996082	6.398018093	3.886924959	6.570517733	5.764222626	6.347997057	3.675495749	6.703748187	5.611769538	6.448039129	4.098354169	-0.060552253	0.060552253
Gorai.001G192800	Chr01	32646751	32649780	+	PF03514					AT5G48150.1	PAT1	GRAS family transcription factor	Gorai.001G192800	3.252084516	3.252084516	8	1.973031605		1		0.963788365	11.16969858	81.14116035	3.777107769	1	3	3	8	8	8	0.010199131	2.49021E-06	0.058962277	4.501127097	3.929835969	4.201651963	5.623917361	4.862256023	2.174100785	4.840643182	5.841428727	5.185442624	2.136993854	3.562660743	5.406405995	4.539069423	2.211207716	0.224774765	-0.224774765
Gorai.001G193100	Chr01	32709265	32715654	+	PF00076	PTHR10432	KOG4205			AT3G07810.1		RNA-binding (RRM/RBD/RNP motifs) family protein	Gorai.001G193100	31.95435916	31.95435916	8	0.839381265		1		0.982628954	78.35689854	102.4533032	0.366936253	1	3	3	8	8	8	2.09312E-05	1.00875E-06	0.779007595	6.680371846	7.538281519	6.597724053	8.137400029	7.520198873	6.181983775	6.090060564	7.753463781	7.127454811	5.750508226	7.105387543	8.521336278	7.912942934	6.613459323	-0.518385242	0.518385242
Gorai.001G194200	Chr01	33068543	33070268	+	PF00646,PF07734,PF08268					AT3G07870.1		F-box and associated interaction domains-containing protein	Gorai.001G194200	1.761622654	1.761622654	8	0.842210764		1		0.950621161	21.75833917	22.94489105	4.621929682	1	3	3	8	8	8	0.001613819	0.000276903	0.037053585	3.381283686	2.496687457	3.911966448	2.853158024	2.865039588	2.125778228	4.389283182	2.782387766	3.214502784	3.138961014	3.434649715	2.923928281	2.515576391	1.112595442	0.563232022	-0.563232022
Gorai.001G194400	Chr01	33107940	33110096	+	PF02469					AT2G04780.1	FLA7	FASCICLIN-like arabinoogalactan 7	Gorai.001G194400	11.54328262	11.54328262	8	0.886636329		1		0.980627144	25.19229873	130.5538712	4.864093236	1	3	3	8	8	8	0.00102791	3.91909E-07	0.032730556	5.558563539	6.115365332	5.661674917	7.126606061	5.763268076	4.796308689	5.680136365	6.760522011	5.539108291	4.25448749	5.64321347	7.49269011	5.987427861	5.338129888	-0.326389897	0.326389897
Gorai.001G194500	Chr01	33154395	33158433	-	PF00566	PTHR22957	KOG2058			AT3G07890.1		Ypt/Rab-GAP domain of gyp1p superfamily protein	Gorai.001G194500	13.13534955	13.13534955	8	2.804088285		1		0.900724961	0.815763851	17.71773185	0.825806662	1	3	3	8	8	8	0.392804839	0.000681944	0.51568397	3.878267661	4.249236542	3.562138468	5.462392012	5.415718275	1.814759651	2.998028567	5.24840639	5.352688597	1.913947089	4.12624837	5.676377634	5.478747954	1.715572212	-0.126149542	0.126149542
Gorai.001G194700	Chr01	33323109	33326492	-	PF02921	PTHR10134				AT5G13440.1		Ubiquinol-cytochrome C reductase iron-sulfur subunit	Gorai.001G194700	3.450822487	3.450822487	8	1.3435702		1		0.991313165	18.41588305	156.2346341	6.451420733	1	3	3	8	8	8	0.002646448	1.93879E-07	0.01574995	5.024338224	4.551437845	3.664117451	5.473707713	6.149209947	3.864517027	3.410105105	5.926089349	6.463335621	4.297822821	3.918129798	5.021326076	5.835084273	3.431211233	0.223577431	-0.223577431
Gorai.001G195000	Chr01	33461412	33471793	+	PF06248	PTHR12205	KOG2163		K11578	AT2G32900.1	ATZW10	centromere/kinetochore protein, putative (ZW10)	Gorai.001G195000	28.58325364	28.58325364	8	0.43571905		1		0.96365219	0.121352396	50.27206662	0.813602884	1	3	3	8	8	8	0.736561926	1.55219E-05	0.521402773	6.848571017	6.881850658	7.548393717	6.651472843	7.312734949	5.94824184	7.43153454	6.652676752	7.281782559	6.028290215	7.665252894	6.650268934	7.343687339	5.868193466	-0.027664553	0.027664553
Gorai.001G195100	Chr01	33516731	33522020	-	PF00085	PTHR18929	KOG0191	5.3.4.1	K09584	AT1G04980.1	ATPDI10,ATPDIL2-2,PDI10,PDIL2-2	PDI-like 2-2	Gorai.001G195100	30.82950533	30.82950533	8	1.977039448		1		0.996260102	16.10880128	178.9154788	2.454990085	1	3	3	8	8	8	0.003875684	1.13793E-07	0.137801236	6.869473919	7.367845694	8.589688453	6.902816178	7.920393389	5.061741207	8.231335373	6.782056816	7.549784817	4.914718671	8.948041534	7.02357554	8.291001961	5.208763743	-0.191634647	0.191634647
Gorai.001G195500	Chr01	33598752	33605034	-						AT1G04985.1			Gorai.001G195500	10.51033166	10.51033166	8	0.538368724		1		0.972515294	5.435075438	37.92229241	4.136198923	1	3	3	8	8	8	0.048062186	4.46286E-05	0.048088952	5.54965878	5.801696758	6.363369354	5.687366184	6.069780421	4.582195118	6.001286203	5.670495672	6.000142045	4.526711201	6.725452505	5.704236696	6.139418796	4.637679034	-0.188949196	0.188949196
Gorai.001G195900	Chr01	33943928	33950753	+	PF03162		KOG1572			AT1G05000.1		Phosphotyrosine protein phosphatases superfamily protein	Gorai.001G195900	4.629023505	4.629023505	8	1.733338186		1		0.965211498	48.46675807	82.98858431	7.923879239	1	3	3	8	8	8	0.000117025	2.28287E-06	0.008837229	4.356865578	5.305249484	5.986400303	4.485157861	5.727181369	3.125490591	5.153791622	4.160341081	5.225207339	2.888122271	6.819008984	4.809974641	6.2291554	3.362858912	-0.401170848	0.401170848
Gorai.001G197200	Chr01	34747546	34750531	+	PF00244	PTHR18860	KOG0841			AT5G38480.1	GRF3,RCI1	general regulatory factor 3	Gorai.001G197200	104.7634468	104.7634468	8	0.824864826		1		0.967337606	0.296364085	109.7772891	1.146904668	1	3	3	8	8	8	0.601011024	7.71029E-07	0.38752306	7.591141341	7.662435129	7.35577119	9.014386406	7.451314512	6.685680834	7.11131151	8.986479422	7.453370133	6.813404301	7.60023087	9.04229339	7.449258891	6.557957367	-0.043076649	0.043076649
Gorai.001G197400	Chr01	34942516	34948040	+	PF00400	PTHR19852	KOG0282		K12816	AT1G10580.1		Transducin/WD40 repeat-like superfamily protein	Gorai.001G197400	8.516737373	8.516737373	8	1.915492637		1		0.995652512	25.75080643	55.32438852	0.307544091	1	3	3	8	8	8	0.000959614	1.07991E-05	0.819486065	5.166301935	5.951915232	3.406554692	6.600759683	6.392752408	5.836367551	2.83361434	6.276253945	6.034016958	5.521322495	3.979495043	6.925265421	6.751487857	6.151412608	-0.308305717	0.308305717
Gorai.001G197600	Chr01	35108851	35112858	+	PF01738,PF02230	PTHR17630	KOG3043	3.1.1.45	K01061	AT2G32520.1		alpha/beta-Hydrolases superfamily protein	Gorai.001G197600	29.66719687	29.66719687	8	4.068652916		1		0.993181629	4.290498382	28.49029685	5.695276257	1	3	3	8	8	8	0.072077511	0.00012745	0.021954909	6.345986944	5.484326703	6.47545306	7.433606699	7.029329634	2.7222379	6.50258105	7.978200371	7.343140023	3.560026332	6.448325069	6.889013028	6.715519246	1.884449468	0.232252199	-0.232252199
Gorai.001G197800	Chr01	35150386	35152149	-	PF01294	PTHR11722	KOG3295			AT3G49010.1	ATBBC1,BBC1,RSU2	breast basic conserved 1	Gorai.001G197800	41.65794469	41.65794469	8	0.77283748		1		0.988062196	68.34931832	85.64914382	0.302269039	1	3	3	8	8	8	3.44401E-05	2.02074E-06	0.823116158	7.835479476	7.077599441	8.186240282	6.971680887	8.195552548	6.472684117	8.60186862	7.315421085	8.623306328	6.801321869	7.770611943	6.627940689	7.767798769	6.144046365	0.4743614	-0.4743614
Gorai.001G197900	Chr01	35161886	35163131	-	PF01667	PTHR11594	KOG1779		K02978	AT3G61110.1	ARS27A,RS27A	ribosomal protein S27	Gorai.001G197900	176.0404796	176.0404796	8	1.225233837		1		0.931914518	9.07035741	3.291325531	0.057138508	1	3	3	8	8	8	0.016769985	0.079004354	0.980802877	6.792436222	5.55913383	6.937985441	6.444902372	6.54328764	4.77696465	7.457891352	7.099080109	7.149555108	5.463218316	6.418079529	5.790724635	5.937020172	4.090710985	0.639982484	-0.639982484
Gorai.001G198000	Chr01	35239204	35243908	+	PF02990	PTHR10766	KOG1277			AT5G37310.1		Endomembrane protein 70 protein family	Gorai.001G198000	10.68043311	10.68043311	8	1.416754864		1		0.972012476	4.628861334	69.01730595	0.600266117	1	3	3	8	8	8	0.06362853	4.64221E-06	0.632714344	4.599223838	5.014625976	3.593822333	6.355175467	3.924205517	5.35449631	3.312712815	6.169049278	3.60704034	5.308092919	3.874931852	6.541301657	4.241370695	5.400899702	-0.191065621	0.191065621
Gorai.001G198900	Chr01	35576810	35579288	+	PF00505	PTHR13711	KOG0381			AT2G17560.3	HMGB4,NFD04,NFD4	high mobility group B4	Gorai.001G198900	11.85070122	11.85070122	8	1.379331311		1		0.969584315	19.02241941	9.834356034	0.826301018	1	3	3	8	8	8	0.00240789	0.004639463	0.515453731	5.207810473	4.17507137	5.235410081	5.235464179	5.313754581	2.981134844	5.666807684	5.658241822	5.998176685	3.508015699	4.804012478	4.812686536	4.629332478	2.454253989	0.489474024	-0.489474024
Gorai.001G199000	Chr01	35608975	35611623	+	PF03266,PF00004	PTHR20953		3.6.1.15	K06928	AT5G66005.3		Expressed protein	Gorai.001G199000	32.14247243	32.14247243	8	1.032305853		1		0.960301106	67.25023193	46.01464045	0.613748563	1	3	3	8	8	8	3.65212E-05	2.16666E-05	0.625028246	5.791173987	6.976943507	7.403712063	6.816411974	5.64777564	5.668335311	6.900981935	6.182131923	4.932057035	5.149525055	7.906442191	7.450692026	6.363494245	6.187145566	-0.66226249	0.66226249
Gorai.001G199200	Chr01	35662103	35664910	+	PF00046	PTHR19418	KOG0490			AT4G35550.1	ATWOX13,HB-4,WOX13	WUSCHEL related homeobox 13	Gorai.001G199200	13.07859066	13.07859066	8	1.420065435		1		0.966282754	28.51120814	50.76830928	0.282299528	1	3	3	8	8	8	0.000694478	1.49562E-05	0.836888583	5.541736105	4.520355048	5.569496835	4.342661499	6.390583305	3.821440667	6.192150079	4.765461386	6.946645171	4.262687786	4.946843592	3.919861612	5.834521438	3.380193549	0.477208754	-0.477208754
Gorai.001G199900	Chr01	35877191	35880474	-	PF03547		KOG2722			AT2G17500.1		Auxin efflux carrier family protein	Gorai.001G199900	9.563063628	9.563063628	8	3.226451314		1		0.992451176	1.868273585	89.30947448	0.641018922	1	3	3	8	8	8	0.208845999	1.71861E-06	0.609753407	4.639120641	4.235263124	2.340920948	6.653245156	5.494596883	3.260004544	2.668296569	6.868850205	5.556126648	3.463209142	2.013545327	6.437640106	5.433067118	3.056799946	0.121502163	-0.121502163
Gorai.001G201200	Chr01	38066176	38067888	+	PF00538,PF02178	PTHR11467				AT1G14900.1	HMGA	high mobility group A	Gorai.001G201200	6.36922186	6.36922186	8	1.107690468		1		0.947469154	12.71278102	22.12154685	1.273981871	1	3	3	8	8	8	0.007341653	0.000315089	0.347150789	4.195553342	3.345725095	4.283989673	4.928194865	2.773447547	3.096924789	4.529821441	5.482338611	2.986996729	3.783056587	4.038157905	4.374051119	2.559898364	2.410792991	0.456077871	-0.456077871
Gorai.001G201700	Chr01	38713413	38717236	+	PF09174	PTHR22504	KOG3104			AT5G13240.1		transcription regulators	Gorai.001G201700	20.66718186	20.66718186	8	2.789027367		1		0.945630205	7.787339065	6.029236687	0.155460626	1	3	3	8	8	8	0.023537232	0.018895764	0.923239991	5.325008467	4.050579805	5.287921704	5.723367544	5.519323093	2.220564205	5.914732198	6.329163176	6.017057674	3.039080821	4.661111209	5.117571911	5.021588512	1.402047589	0.428108454	-0.428108454
Gorai.001G202300	Chr01	38997186	39003610	-	PF01195	PTHR17224	KOG2255			AT5G38290.2		Peptidyl-tRNA hydrolase family protein	Gorai.001G202300	16.09105006	16.09105006	8	1.13150229		1		0.980268625	12.05380857	157.0299415	0.785468462	1	3	3	8	8	8	0.008419704	1.90052E-07	0.53484603	6.336181174	5.933940458	5.097130688	7.574327462	6.543215404	5.325569709	5.326426673	7.751355895	6.629208664	5.637733464	4.867834704	7.397299029	6.457222145	5.013405953	0.206175149	-0.206175149
Gorai.001G202400	Chr01	39003631	39006046	-									Gorai.001G202400	10.02087687	10.02087687	8	2.934970046		1		0.937924208	0.245367893	35.92745184	1.029941722	1	3	3	8	8	8	0.633673833	5.45175E-05	0.429529212	3.322467137	3.578479484	1.317866987	5.627589955	3.117939141	3.738497158	0.555100735	5.605885109	3.587436027	3.541446676	2.080633239	5.649294801	2.648442255	3.935547639	-0.084040169	0.084040169
Gorai.001G202800	Chr01	39224454	39227158	+	PF05701					AT1G66840.1		Plant protein of unknown function (DUF827)	Gorai.001G202800	24.48914214	24.48914214	8	0.577646266		1		0.92128262	8.353142847	42.20285941	0.408644083	1	3	3	8	8	8	0.020193566	2.99631E-05	0.751188912	5.705277355	6.119599529	5.160010097	6.925810322	6.06722412	5.496709229	5.099682925	6.6664389	5.864516614	5.190470981	5.220337269	7.185181744	6.269931626	5.802947477	-0.308370235	0.308370235
Gorai.001G203300	Chr01	39546919	39549972	+	PF03951,PF00120	PTHR20852	KOG0683	6.3.1.2	K01915	AT5G37600.1	ATGLN1;1,ATGSR1,GLN1;1,GSR 1	glutamine synthase clone R1	Gorai.001G203300	32.70388427	32.70388427	8	4.261135077		1		0.99569548	16.57502428	47.64028307	2.35490422	1	3	3	8	8	8	0.003577253	1.9013E-05	0.148029912	7.207852948	6.088249089	7.226978213	8.115244483	7.855975044	3.394006334	8.027672051	8.646103304	8.451104195	3.706532243	6.426284376	7.584385662	7.260845893	3.081480425	0.294465099	-0.294465099
Gorai.001G203800	Chr01	39634843	39638253	-	PF01619	PTHR13914	KOG0186	1.5.99.8	K00318	AT5G38710.1		Methylenetetrahydrofolate reductase family protein	Gorai.001G203800	12.93848656	12.93848656	8	2.286499912		1		0.973082086	73.7105005	3.473502938	0.466509336	1	3	3	8	8	8	2.61738E-05	0.070623969	0.713680919	5.770170679	3.104248023	4.898962438	4.966579555	3.681901759	4.20139365	6.297223753	6.081765867	5.254716267	5.446976827	3.500701123	3.851393243	2.109087251	2.955810473	1.039887759	-1.039887759
Gorai.001G203900	Chr01	39675827	39678742	-	PF08263,PF00560,PF00069,PF07714	PTHR23258	KOG1187			AT1G48480.1	RKL1	receptor-like kinase 1	Gorai.001G203900	38.42611315	38.42611315	8	0.57773871		1		0.977041561	28.84553163	75.02607379	0.218436976	1	3	3	8	8	8	0.000668959	3.36826E-06	0.880928844	7.133494366	7.608598499	8.132832115	7.046710485	7.89436369	6.410279441	7.883283545	6.768812726	7.630688545	6.251192649	8.382380685	7.324608244	8.158038835	6.569366233	-0.34318313	0.34318313
Gorai.001G204100	Chr01	39706089	39707261	-									Gorai.001G204100	8.264744124	8.264744124	8	1.765858093		1		0.877235223	0.416408062	6.268594534	1.481702899	1	3	3	8	8	8	0.536798369	0.017025225	0.291279861	2.91222782	2.580751765	3.537923953	3.943187157	1.114192545	2.390655514	4.369738162	4.225483484	0.681701526	2.371988106	2.706109743	3.660890831	1.546683564	2.409322921	0.14701824	-0.14701824
Gorai.001G204400	Chr01	39718228	39720793	+	PF01124	PTHR10250				AT1G65820.1		microsomal glutathione s-transferase, putative	Gorai.001G204400	33.16501965	33.16501965	8	2.845472989		1		0.974233153	13.16733813	8.639990061	12.00059959	1	3	3	8	8	8	0.006697799	0.006856703	0.002485327	6.088684174	4.769797104	6.317884018	5.997599125	6.376369936	3.025109477	7.594472418	5.996356595	7.212578575	3.551329107	5.041295619	5.998841654	5.540161296	2.498889847	0.438131812	-0.438131812
Gorai.001G205400	Chr01	40002322	40007874	-	PF10237	PTHR13200				AT3G58470.1		nucleic acid binding;methyltransferases	Gorai.001G205400	3.506254214	3.506254214	8	1.061929806		1		0.96854402	3.04364221	171.1818176	0.957183333	1	3	3	8	8	8	0.119207168	1.35397E-07	0.458257324	4.449954925	4.227916588	5.960866226	3.923595136	4.07810329	3.393178375	6.007717434	4.186201846	4.070928343	3.534972077	5.914015018	3.660988425	4.085278236	3.251384673	0.118015893	-0.118015893
Gorai.001G205500	Chr01	40045597	40046774	+						AT2G24762.1	AtGDU4,GDU4	glutamine dumper 4	Gorai.001G205500	129.5813499	129.5813499	8	3.261976526		1		0.961132534	9.338339193	1.033516929	0.244386268	1	3	3	8	8	8	0.015680624	0.428170755	0.86307865	6.333325559	3.565659713	5.620084006	5.812641958	5.060472671	3.304771909	7.211836189	6.894977663	6.643660473	4.58282791	4.028331822	4.730306253	3.47728487	2.026715908	0.892452793	-0.892452793
Gorai.001G205700	Chr01	40061128	40063974	-	PF01501			2.4.1.43	K13648	AT3G02350.1	GAUT9	galacturonosyltransferase 9	Gorai.001G205700	40.69732024	40.69732024	8	8.132253012		1		0.993657604	1.232658265	85.13405705	0.29253668	1	3	3	8	8	8	0.299144362	2.06843E-06	0.829823208	5.640290635	6.458695061	8.529837466	6.048862661	8.003187519	1.616083747	8.062998977	5.616740292	7.608063646	1.273359626	8.996675955	6.480985031	8.398311393	1.958807868	-0.155035885	0.155035885
Gorai.001G206300	Chr01	40364073	40368231	-	PF10250					AT5G15740.1		O-fucosyltransferase family protein	Gorai.001G206300	40.85879704	40.85879704	8	1.499145426		1		0.981784896	0.090717154	77.11463434	2.388908136	1	3	3	8	8	8	0.770947376	3.03029E-06	0.144453557	6.571117207	6.522342829	7.919994205	5.570115479	7.447493961	5.249316428	7.747020761	5.899306778	7.267997584	5.370143706	8.092967649	5.24092418	7.626990338	5.12848915	0.02172964	-0.02172964
Gorai.001G206700	Chr01	40593045	40594730	-	PF01190					AT5G15780.1		Pollen Ole e 1 allergen and extensin family protein	Gorai.001G206700	32.7326184	32.7326184	8	1.070694219		1		0.963378644	24.11176378	22.97670645	0.192692252	1	3	3	8	8	8	0.001178234	0.000275547	0.89846201	6.019761211	4.88615484	6.614342038	5.631361402	5.150550451	4.41557821	7.182813784	6.327944435	5.71970548	4.848581145	6.045870292	4.93477837	4.581395423	3.982575275	0.618237425	-0.618237425
Gorai.001G208500	Chr01	41174410	41177236	-	PF10217	PTHR22876	KOG3241			AT3G02220.1			Gorai.001G208500	18.63303969	18.63303969	8	0.570361851		1		0.954996686	8.524620123	45.30393906	0.380398389	1	3	3	8	8	8	0.019300284	2.29716E-05	0.769964525	6.259138984	5.920476997	6.70523286	5.646689252	6.817317977	5.189991873	6.925930985	5.72783604	7.042301674	5.340487235	6.484534734	5.565542464	6.59233428	5.039496511	0.248081322	-0.248081322
Gorai.001G208900	Chr01	41342582	41344498	-	PF11721					AT3G51550.1	FER	Malectin/receptor-like protein kinase family protein	Gorai.001G208900	16.45635374	16.45635374	8	2.906543338		1		0.943147447	0.057490429	81.20114478	1.730230739	1	3	3	8	8	8	0.816536589	2.48312E-06	0.237868151	5.174090573	5.235659462	7.113545301	4.431798675	6.24845178	3.025704314	6.85362278	4.661122989	6.006143183	3.175473341	7.373467822	4.202474361	6.490760377	2.875935288	-0.020052042	0.020052042
Gorai.001G210100	Chr01	41723953	41726686	-	PF11721,PF00069,PF07714	PTHR23258	KOG1187			AT3G51550.1	FER	Malectin/receptor-like protein kinase family protein	Gorai.001G210100	26.0424998	26.0424998	8	2.618638774		1		0.897088835	8.684967354	4.00220193	0.073251756	1	3	3	8	8	8	0.018509642	0.051829255	0.972667024	4.758602086	2.636840838	5.015442458	2.174915285	3.978706928	3.621821178	6.043499722	3.567485432	4.96358655	4.45983664	3.987385193	0.782345138	2.993827306	2.783805715	0.780658842	-0.780658842
Gorai.001G210400	Chr01	41830709	41832296	-									Gorai.001G210400	10.38579197	10.38579197	8	1.683158199		1		0.92473953	0.314356486	65.73247947	0.383134032	1	3	3	8	8	8	0.590371864	5.59616E-06	0.768134017	4.121566382	3.970408971	3.337428718	6.066179809	3.004870435	3.775471745	3.610266785	6.045797352	2.929141975	3.901059416	3.064590651	6.086562265	3.080598896	3.649884074	0.065280392	-0.065280392
Gorai.001G212400	Chr01	42374119	42378622	+	PF00400,PF08149	PTHR14085	KOG1272			AT3G10530.1		Transducin/WD40 repeat-like superfamily protein	Gorai.001G212400	34.80454011	34.80454011	8	0.691303526		1		0.971372955	0.814559624	32.85412811	0.126641164	1	3	3	8	8	8	0.393138133	7.57855E-05	0.941653448	6.452211264	6.32342968	7.13912517	6.183449812	7.045678254	5.183028653	7.200269786	6.30004343	7.145302617	5.163229225	7.077980554	6.066856195	6.94605389	5.20282808	0.084576342	-0.084576342
Gorai.001G212600	Chr01	42421341	42427132	+		PTHR21551				AT3G22270.1		Topoisomerase II-associated protein PAT1	Gorai.001G212600	54.70502213	54.70502213	8	0.444507773		1		0.9488198	3.997034857	35.45256608	0.192935366	1	3	3	8	8	8	0.080608772	5.72645E-05	0.898297635	6.850220138	7.098540975	7.770017962	6.641774065	7.317951466	6.167778732	7.588637301	6.556541719	7.166481221	6.08922031	7.951398623	6.727006412	7.469421711	6.246337155	-0.206354402	0.206354402
Gorai.001G212800	Chr01	42428739	42434819	-	PF02338	PTHR12419				AT3G22260.1		Cysteine proteinases superfamily protein	Gorai.001G212800	44.47989576	44.47989576	8	1.41400988		1		0.982553746	0.066006182	36.01350749	0.255619635	1	3	3	8	8	8	0.803727213	5.40375E-05	0.855322941	5.850412674	5.786744347	6.452058362	5.371523832	7.228404777	4.222327069	6.393272057	5.286088011	7.251006302	4.471284324	6.510844668	5.456959654	7.205803251	3.973369815	0.029098869	-0.029098869
Gorai.001G213700	Chr01	42672010	42676680	+	PF03101,PF10551,PF00872,PF04434					AT2G32250.2	FRS2	FAR1-related sequence 2	Gorai.001G213700	5.517452521	5.517452521	8	0.82136793		1		0.973504467	18.4310756	68.86112015	2.236552728	1	3	3	8	8	8	0.00264012	4.68273E-06	0.161352871	5.180263615	4.664768634	5.931681539	4.280980604	5.4831149	3.994287453	6.106845172	4.312755199	5.79161452	4.509839566	5.756517906	4.249206009	5.17461528	3.47873534	0.314423888	-0.314423888
Gorai.001G214600	Chr01	42910283	42913199	-	PF01218	PTHR10755	KOG1518			AT1G03475.1	ATCPO-I,HEMF1,LIN2	Coproporphyrinogen III oxidase	Gorai.001G214600	11.49413154	11.49413154	8	0.567102884		1		0.90710909	0.542172221	20.87859533	0.491273792	1	3	3	8	8	8	0.482563909	0.000386114	0.698062652	4.720865977	4.850149847	5.661004532	4.716530423	5.004147229	3.760349462	5.682173336	4.567711786	5.056837063	3.576741721	5.639835728	4.865349061	4.951457395	3.943957203	-0.097310801	0.097310801
Gorai.001G214800	Chr01	42975207	42978080	-	PF03106					AT1G62300.1	ATWRKY6,WRKY6	WRKY family transcription factor	Gorai.001G214800	21.37190319	21.37190319	8	2.208869643		1		0.982959762	8.545411429	62.39980168	4.54558387	1	3	3	8	8	8	0.019195393	6.82818E-06	0.038561879	5.048398657	5.77939169	7.12817182	4.832490664	6.094331869	3.60058634	7.120821348	3.976986178	6.113225275	2.982561826	7.135522291	5.687995149	6.075438463	4.218610855	-0.271387508	0.271387508
Gorai.001G214900	Chr01	43029324	43048002	+					K10891	AT4G14970.1			Gorai.001G214900	4.81914056	4.81914056	8	1.714924027		1		0.97376168	0.081043371	33.55464088	3.590729597	1	3	3	8	8	8	0.783118729	7.0134E-05	0.065809394	4.213671887	4.272287047	5.26948508	4.271493777	5.171039195	2.259899815	4.934594954	4.333454325	4.870953159	2.715685109	5.604375206	4.20953323	5.471125232	1.804114521	-0.024651488	0.024651488
Gorai.001G215500	Chr01	43119627	43126784	-	PF02714	PTHR13018	KOG1134			AT3G21620.1		ERD (early-responsive to dehydration stress) family protein	Gorai.001G215500	12.46043538	12.46043538	8	1.613539912		1		0.982581051	0.417143135	44.50761567	1.170648136	1	3	3	8	8	8	0.536448019	2.45528E-05	0.379582699	5.525372734	5.632579025	5.831905525	6.629358916	6.316513364	3.538125712	5.605251828	6.607699034	6.242219117	3.646320956	6.058559222	6.651018799	6.39080761	3.429930468	-0.045844152	0.045844152
Gorai.001G215700	Chr01	43191138	43192738	-	PF00636,PF00035	PTHR14950				AT4G15417.1	ATRTL1,RTL1	RNAse II-like 1	Gorai.001G215700	4.499205797	4.499205797	8	1.112466309		1		0.929793971	33.42922601	13.46824506	4.145168194	1	3	3	8	8	8	0.000413665	0.001710262	0.047850748	4.213544843	3.014767841	4.334154329	4.197775503	3.223599935	2.701095601	5.287303428	5.169137938	3.646804104	2.750933902	3.381005231	3.226413068	2.800395766	2.6512573	0.672681917	-0.672681917
Gorai.001G216900	Chr01	43383926	43386567	+	PF00332,PF07983					AT2G05790.1		O-Glycosyl hydrolases family 17 protein	Gorai.001G216900	39.16158947	39.16158947	8	1.875034678		1		0.992685114	34.41885263	90.29342727	0.548536356	1	3	3	8	8	8	0.000375582	1.6472E-06	0.663024204	7.241712226	6.350562344	8.10686474	5.607249361	7.965114082	5.505320957	8.458007233	6.164566301	8.396115882	5.948159488	7.755722247	5.049932421	7.534112281	5.062482427	0.354643237	-0.354643237
Gorai.001G217000	Chr01	43406635	43409891	-	PF04826,PF00514	PTHR23315				AT2G05810.1		ARM repeat superfamily protein	Gorai.001G217000	7.418055368	7.418055368	8	1.485695619		1		0.952526432	158.0192796	62.64847413	0.645555039	1	3	3	8	8	8	1.5036E-06	6.72522E-06	0.607247865	4.224920355	6.00759601	4.300506483	6.287603816	4.880224937	4.996697493	3.369454401	5.50688781	3.903526146	4.119813062	5.231558565	7.068319822	5.856923728	5.873581924	-0.849561033	0.849561033
Gorai.001G218000	Chr01	43924605	43927567	-	PF00657	PTHR22835:SF27				AT2G42990.1		GDSL-like Lipase/Acylhydrolase superfamily protein	Gorai.001G218000	6.390322934	6.390322934	8	1.232067391		1		0.922310043	17.2588084	23.68050458	0.973060682	1	3	3	8	8	8	0.003189762	0.000247564	0.45180902	4.493612106	3.597645321	4.913758971	3.387557824	4.988637169	2.89256089	5.169805515	3.943915991	5.484553308	3.376173611	4.657712427	2.831199657	4.49272103	2.408948169	0.460034768	-0.460034768
Gorai.001G218100	Chr01	43954685	43958983	+	PF02684					AT2G04560.1		transferases, transferring glycosyl groups	Gorai.001G218100	6.436948709	6.436948709	8	1.344892897		1		0.937273805	6.571140225	42.8289563	5.34983423	1	3	3	8	8	8	0.033468224	2.83572E-05	0.025796552	4.592257033	5.004479799	4.84056006	5.831291361	5.426486161	3.095136083	4.998324048	5.457820663	5.200430859	2.712452564	4.682796072	6.20476206	5.652541463	3.477819602	-0.199316119	0.199316119
Gorai.001G218300	Chr01	44002686	44007006	-	PF00782	PTHR10159	KOG1716			AT2G04550.1	DSPTP1E,IBR5	indole-3-butyric acid response 5	Gorai.001G218300	7.337632934	7.337632934	8	2.589978179		1		0.955236384	0.415207741	82.33559582	0.575653474	1	3	3	8	8	8	0.537371426	2.3536E-06	0.646973992	5.030260582	5.160174673	6.584964692	5.609367513	5.62813949	2.558398816	6.639990964	5.585143351	5.594088971	2.301819043	6.529938419	5.633591676	5.662190008	2.814978588	-0.044452396	0.044452396
Gorai.001G218400	Chr01	44018227	44019717	+	PF01176	PTHR21668	KOG3403			AT2G04520.1		Nucleic acid-binding, OB-fold-like protein	Gorai.001G218400	1129.447655	1129.447655	8	3.499314951		1		0.99204678	7.349233577	29.23073644	0.02639271	1	3	3	8	8	8	0.026619051	0.000116121	0.993744654	9.817824168	8.790675338	10.12784822	9.848290705	10.8623033	6.37855679	10.65067976	10.34776915	11.40308705	6.869760713	9.60501667	9.348812261	10.32151955	5.887352867	0.298334083	-0.298334083
Gorai.001G218900	Chr01	44186536	44192012	-	PF00307	PTHR19961	KOG0046			AT5G35700.1	FIM2	fimbrin-like protein 2	Gorai.001G218900	21.61353966	21.61353966	8	2.734878616		1		0.89924205	0.186378963	6.9755909	1.129783403	1	3	3	8	8	8	0.677346658	0.012699376	0.393367677	3.503934833	3.774612779	5.079829604	2.959447386	4.943435481	1.574382753	5.397086842	2.19038976	5.000874513	1.427388215	4.762572365	3.728505012	4.885996449	1.721377291	-0.09395093	0.09395093
Gorai.001G219000	Chr01	44196408	44198101	-	PF02469					AT2G04780.1	FLA7	FASCICLIN-like arabinoogalactan 7	Gorai.001G219000	20.35980298	20.35980298	8	1.788286563		1		0.976217379	0.844009038	137.0227879	17.13705504	1	3	3	8	8	8	0.385114521	3.24324E-07	0.000764197	5.493445283	5.660194578	7.566718218	5.341533562	4.829158871	4.569869072	6.916582929	5.732335868	4.355938578	4.968923759	8.216853506	4.950731257	5.302379164	4.170814385	-0.069525169	0.069525169
Gorai.001G219300	Chr01	44376251	44378473	+						AT2G04790.2			Gorai.001G219300	8.165041082	8.165041082	8	2.704419509		1		0.923987483	0.694884507	31.09105585	0.182921544	1	3	3	8	8	8	0.428693099	9.27464E-05	0.905044675	3.828560231	3.509384013	2.984265068	5.458106571	4.689092834	1.544424014	3.22970368	5.552348058	4.710395933	1.82179325	2.738826455	5.363865083	4.667789734	1.267054779	0.10870897	-0.10870897
Gorai.001G219700	Chr01	44531075	44533893	-	PF00118	PTHR11353				AT3G13470.1		TCP-1/cpn60 chaperonin family protein	Gorai.001G219700	17.26267271	17.26267271	8	0.287039627		1		0.830662287	6.271165816	6.86406097	0.047693576	1	3	3	8	8	8	0.036699383	0.013282034	0.985192643	5.096868188	4.61185454	5.449753155	4.343364856	4.943585738	4.680741707	5.661039627	4.624930512	5.218525668	4.882976946	5.238466684	4.0617992	4.668645808	4.478506468	0.546526109	-0.546526109
Gorai.001G219900	Chr01	44606654	44609923	+	PF00076	PTHR10432	KOG4205		K14411	AT3G07810.1		RNA-binding (RRM/RBD/RNP motifs) family protein	Gorai.001G219900	7.892133729	7.892133729	8	0.455038094		1		0.958853808	39.78194645	55.95714717	0.320460449	1	3	3	8	8	8	0.000230966	1.03425E-05	0.810616483	5.000995712	5.6732663	4.818285886	6.239670359	5.228374176	5.062193604	4.424959885	5.903063222	4.857415146	4.818544596	5.211611887	6.576277495	5.599333206	5.305842613	-0.560853046	0.560853046
Gorai.001G220300	Chr01	44721077	44723129	+	PF04526	PTHR23130	KOG4293			AT5G35735.1		Auxin-responsive family protein	Gorai.001G220300	132.8452267	132.8452267	8	5.230439898		1		0.982900203	1.827278146	3.921188335	0.532335711	1	3	3	8	8	8	0.21342414	0.054266334	0.672781209	6.08747339	4.478140805	7.076039646	3.848905704	7.281786086	2.924496954	7.18548227	5.410823204	7.422654629	4.330933458	6.966597022	2.286988205	7.140917543	1.51806045	0.392343092	-0.392343092
Gorai.001G221000	Chr01	44773664	44776886	-	PF00122,PF00689	PTHR11939	KOG0204			AT3G22910.1		ATPase E1-E2 type family protein / haloacid dehalogenase-like hydrolase family protein	Gorai.001G221000	7.785655559	7.785655559	8	0.346831034		1		0.868261916	6.364016334	33.84433592	2.067990691	1	3	3	8	8	8	0.035658501	6.79514E-05	0.182955288	4.873386102	5.177312842	4.935427136	5.834142559	4.584474422	4.747353772	4.96680773	5.721986504	4.467419217	4.337330958	4.904046542	5.946298614	4.701529627	5.157376587	-0.304460786	0.304460786
Gorai.001G221500	Chr01	45019824	45021101	+						AT3G13130.1			Gorai.001G221500	42.32953758	42.32953758	8	5.377101691		1		0.9693267	0.028455964	49.04900095	10.59214538	1	3	3	8	8	8	0.870228317	1.70347E-05	0.003687929	5.187813243	5.277106432	7.86611103	6.857542326	3.629067594	2.577118399	7.46136524	7.165019695	3.382015899	2.742852137	8.270856821	6.550064956	3.876119289	2.411384662	-0.021083786	0.021083786
Gorai.001G222400	Chr01	45164780	45166558	+	PF02469					AT4G12730.1	FLA2	FASCICLIN-like arabinogalactan 2	Gorai.001G222400	13.09323754	13.09323754	8	0.778402418		1		0.980850066	63.72493199	56.65451108	10.93741367	1	3	3	8	8	8	4.43504E-05	9.86689E-06	0.003335671	5.619060963	6.462709086	6.781520746	6.652579196	5.61025573	5.119184427	6.628902179	5.987469791	5.351096455	4.508775429	6.934139313	7.3176886	5.869415005	5.729593425	-0.536390461	0.536390461
Gorai.001G226700	Chr01	46242143	46245077	-	PF08263,PF00560,PF00069,PF07714	PTHR23258	KOG1187			AT5G48380.1	BIR1	BAK1-interacting receptor-like kinase 1	Gorai.001G226700	14.06570715	14.06570715	8	1.172884473		1		0.980649961	8.419278266	22.94417232	1.182367738	1	3	3	8	8	8	0.019842986	0.000276934	0.37573277	5.105369666	4.456591825	5.859810871	5.298162788	4.705751624	3.260197699	6.184201781	5.9000979	5.007463834	3.329715149	5.535419962	4.696227677	4.404039414	3.19068025	0.32967216	-0.32967216
Gorai.001G228400	Chr01	46480755	46484530	+	PF01758	PTHR10361	KOG2718			AT3G25410.1		Sodium Bile acid symporter family	Gorai.001G228400	17.48593882	17.48593882	8	1.837949972		1		0.958211267	3.784892417	15.91008674	0.258497027	1	3	3	8	8	8	0.087601753	0.000983037	0.853335024	5.069633464	4.482628802	5.910098313	4.97725738	5.525442465	2.691726372	6.321301913	5.219738412	5.850029034	2.887464496	5.498894713	4.734776349	5.200855896	2.495988249	0.238952119	-0.238952119
Gorai.001G228500	Chr01	46490199	46491705	-						AT2G43060.1	IBH1	ILI1 binding bHLH 1	Gorai.001G228500	11.72955785	11.72955785	8	1.686149206		1		0.987076096	0.002635803	95.15875747	3.543610955	1	3	3	8	8	8	0.960313301	1.34394E-06	0.067694178	5.590136136	5.582691432	6.831372239	4.453501662	6.789561667	4.271219568	6.599989825	4.818679036	6.594707384	4.347168296	7.062754653	4.088324287	6.984415949	4.195270839	0.003120904	-0.003120904
Gorai.001G229200	Chr01	46542908	46546514	+	PF00025,PF00071,PF08477	PTHR11708	KOG0087		K07976	AT1G05810.1	ARA,ARA-1,ATRAB11D,ATRABA5E,RABA5E	RAB GTPase homolog A5E	Gorai.001G229200	146.0778487	146.0778487	8	2.900779439		1		0.989335589	14.4479759	158.6630736	1.482298657	1	3	3	8	8	8	0.005228841	1.82485E-07	0.291135639	7.555218992	8.354904564	8.65047915	7.657203778	9.926498895	5.58606529	8.407590338	7.094581985	9.540408119	5.178295527	8.893367962	8.219825571	10.31258967	5.993835053	-0.255191481	0.255191481
Gorai.001G229300	Chr01	46552787	46554782	-	PF04526,PF03188	PTHR23130	KOG4293			AT3G25290.1		Auxin-responsive family protein	Gorai.001G229300	33.00298092	33.00298092	8	3.404958583		1		0.98917218	2.725210819	203.3615157	1.999042243	1	3	3	8	8	8	0.137381201	6.87082E-08	0.192798505	6.573814707	6.860452358	8.851927648	5.21916776	8.04373429	4.753704433	8.518299555	5.356206199	7.774447645	4.646305431	9.18555574	5.08212932	8.313020934	4.861103436	-0.084139776	0.084139776
Gorai.001G229400	Chr01	46562301	46563586	-	PF04526					AT3G07390.1	AIR12	auxin-responsive family protein	Gorai.001G229400	4.088117308	4.088117308	8	1.208430205		1		0.976701074	68.60972498	103.3832719	8.215615067	1	3	3	8	8	8	3.39689E-05	9.73913E-07	0.007953939	5.244870454	4.240614323	4.325900624	5.123684309	5.977495137	3.543889483	4.776143866	5.916045925	6.256933215	4.03035881	3.875657382	4.331322694	5.698057059	3.057420156	0.509287606	-0.509287606
Gorai.001G229700	Chr01	46612438	46614161	-	PF00069,PF07714,PF10707	PTHR22985	KOG0610			AT4G13000.1		AGC (cAMP-dependent, cGMP-dependent and protein kinase C) kinase family protein	Gorai.001G229700	56.15734391	56.15734391	8	0.646686557		1		0.948832948	15.80504961	17.49368597	0.392916701	1	3	3	8	8	8	0.004087023	0.000712303	0.761608757	6.525454489	5.738015118	6.449719068	5.482496004	7.023890641	5.570833501	6.986698186	5.712098756	7.421802981	5.981218032	5.91273995	5.252893252	6.625978302	5.16044897	0.554878229	-0.554878229
Gorai.001G230200	Chr01	46676120	46678741	+	PF00332,PF07983					AT3G07320.1		O-Glycosyl hydrolases family 17 protein	Gorai.001G230200	14.27663828	14.27663828	8	2.849155977		1		0.987910823	0.395830272	211.7747846	3.782163484	1	3	3	8	8	8	0.54679187	5.85557E-08	0.058789162	5.921928168	6.027160401	6.965341853	5.297009217	7.923249564	3.712576505	7.047636619	4.8728074	7.938351442	3.82891721	6.883047086	5.721211034	7.908147685	3.596235799	-0.033817249	0.033817249
Gorai.001G230300	Chr01	46727636	46730197	+	PF08240,PF00107	PTHR11695	KOG1198			AT4G13010.1		Oxidoreductase, zinc-binding dehydrogenase family protein	Gorai.001G230300	213.0844091	213.0844091	8	1.251339406		1		0.93650765	14.47062377	45.10873284	1.764875929	1	3	3	8	8	8	0.005206713	2.33471E-05	0.231393455	6.962422387	7.808637162	6.538420513	8.892106562	7.384701309	6.726890712	6.534037085	8.243627819	6.943942408	6.128082234	6.542803941	9.540585306	7.82546021	7.325699189	-0.430312057	0.430312057
Gorai.001G230800	Chr01	46761486	46764226	+	PF08240,PF00107	PTHR11695	KOG1198			AT4G13010.1		Oxidoreductase, zinc-binding dehydrogenase family protein	Gorai.001G230800	234.3822781	234.3822781	8	1.263128122		1		0.977121419	8.717886116	54.96642846	0.401574319	1	3	3	8	8	8	0.018352411	1.10686E-05	0.755861765	8.117167088	7.542083179	9.257088534	8.30750144	7.191851863	6.562058696	9.644708725	8.5523094	7.498972868	6.772677357	8.869468343	8.06269348	6.884730857	6.351440035	0.280083537	-0.280083537
Gorai.001G232300	Chr01	46931465	46933984	-	PF02724	PTHR10507	KOG2475		K06628	AT3G25100.1	CDC45	cell division cycle 45	Gorai.001G232300	12.9442351	12.9442351	8	0.784038789		1		0.919801312	1.201910198	37.20846175	0.171378035	1	3	3	8	8	8	0.304842158	4.78873E-05	0.912754601	5.02609765	4.831416952	5.323512236	3.973595488	6.055961487	4.361959992	5.483187591	4.072949316	6.105950047	4.442303645	5.163836881	3.874241661	6.005972928	4.28161634	0.12341098	-0.12341098
Gorai.001G232400	Chr01	46935968	46938735	-	PF05627					AT3G25070.1	RIN4	RPM1 interacting protein 4	Gorai.001G232400	17.96672272	17.96672272	8	0.809082102		1		0.98349066	36.48419361	231.2111515	11.49269639	1	3	3	8	8	8	0.000309252	4.14028E-08	0.002852791	6.537043634	7.031713245	8.087981222	6.20687046	6.781012111	6.061649966	7.595973497	6.298336412	6.436887712	5.816976917	8.579988947	6.115404509	7.125136511	6.306323014	-0.303292143	0.303292143
Gorai.001G232500	Chr01	46962526	46965990	+	PF05529,PF05266	PTHR12701	KOG1962			AT5G48660.1		B-cell receptor-associated protein 31-like	Gorai.001G232500	44.22302903	44.22302903	8	0.671591261		1		0.969017722	18.50933918	84.7293659	2.829407553	1	3	3	8	8	8	0.00260782	2.10689E-06	0.106468597	6.763513426	7.254067741	8.137069202	6.901348734	6.910175475	6.086568922	7.721929024	6.810965053	6.704508131	5.816651496	8.55220938	6.991732416	7.115842819	6.356486348	-0.330824799	0.330824799
Gorai.001G232900	Chr01	46979618	46983084	-	PF09409	PTHR13020	KOG2699			AT1G04850.1		ubiquitin-associated (UBA)/TS-N domain-containing protein	Gorai.001G232900	3.561645944	3.561645944	8	1.136766876		1		0.904761202	0.017288972	24.7221528	4.823163573	1	3	3	8	8	8	0.89863628	0.000212353	0.03341535	3.03349024	2.999462089	4.314098013	2.925012975	1.862108097	2.964685573	4.148083917	2.294129682	2.172577193	3.519170168	4.480112109	3.555896268	1.551639001	2.410200978	0.018717293	-0.018717293
Gorai.001G233100	Chr01	47001371	47005644	+	PF00118	PTHR11353				AT3G13470.1		TCP-1/cpn60 chaperonin family protein	Gorai.001G233100	8.706844872	8.706844872	8	0.587915572		1		0.944669595	10.19812558	50.98333697	3.463641543	1	3	3	8	8	8	0.012737133	1.47191E-05	0.071048566	4.821599909	5.249219824	6.067742452	4.707170361	5.08146812	4.285258533	6.053655028	4.158338836	4.946634396	4.127771376	6.081829876	5.256001885	5.216301844	4.442745691	-0.31484771	0.31484771
Gorai.001G233300	Chr01	47040797	47044629	+						AT5G48720.2	XRI,XRI1	x-ray induced transcript 1	Gorai.001G233300	6.390514554	6.390514554	8	0.750695703		1		0.972280513	62.8765732	14.48991974	1.691441359	1	3	3	8	8	8	4.65397E-05	0.00134392	0.245378078	5.281996626	4.1310803	4.719697037	5.175969762	5.175606453	3.754880601	5.294774576	5.542398014	5.83800774	4.452806174	4.144619497	4.809541509	4.513205166	3.056955028	0.758502601	-0.758502601
Gorai.001G233400	Chr01	47051652	47052800	-		PTHR12183	KOG4172			AT3G25030.1		RING/U-box superfamily protein	Gorai.001G233400	8.413156946	8.413156946	8	0.980267008		1		0.970930195	35.7598403	65.4748983	0.539544364	1	3	3	8	8	8	0.000330708	5.68091E-06	0.668424312	4.784053765	5.582446236	6.284269794	4.335660336	5.73840279	4.374667081	5.951019717	4.006477253	5.372623021	3.806095069	6.617519872	4.664843419	6.10418256	4.943239093	-0.447399307	0.447399307
Gorai.001G233900	Chr01	47132727	47135251	+	PF00173	PTHR19359	KOG0537			AT2G32720.1	ATCB5-B,B5 #4,CB5-B	cytochrome B5 isoform B	Gorai.001G233900	332.495361	332.495361	8	0.271460158		1		0.908394993	0.630251557	41.38475677	0.771891162	1	3	3	8	8	8	0.450167462	3.22367E-05	0.541464373	8.988060058	9.071352127	9.815890521	8.552633296	8.923905932	8.826394621	9.872550061	8.436704801	8.915537091	8.727448278	9.75923098	8.66856179	8.932274773	8.925340964	-0.090529428	0.090529428
Gorai.001G235700	Chr01	47356708	47360580	-						AT2G20250.1			Gorai.001G235700	9.308417941	9.308417941	8	1.391372396		1		0.943348488	69.3906934	17.20963922	7.521145445	1	3	3	8	8	8	3.26033E-05	0.000753262	0.010267752	3.789605396	5.48086752	5.502158406	4.648869564	4.49322507	3.896692792	5.133564494	3.185143018	3.967729285	2.871984787	5.870752317	6.11259611	5.018720855	4.921400797	-0.85924551	0.85924551
Gorai.001G236000	Chr01	47366934	47369290	+	PF00043	PTHR11260				AT1G78320.1	ATGSTU23,GSTU23	glutathione S-transferase TAU 23	Gorai.001G236000	5.977567903	5.977567903	8	1.71837165		1		0.921299297	1.928345906	28.79038213	3.847060493	1	3	3	8	8	8	0.202377702	0.000122699	0.056621966	4.054783235	3.698982019	5.186417456	3.78912184	4.484454217	2.047536996	5.166787393	4.467153599	4.375068217	2.210123733	5.206047518	3.111090081	4.593840217	1.88495026	0.153881524	-0.153881524
Gorai.001G236100	Chr01	47367877	47372043	-	PF00462	PTHR10168	KOG1752			AT4G28730.1		Glutaredoxin family protein	Gorai.001G236100	7.059072285	7.059072285	8	1.017409321		1		0.977533348	0.121272661	83.70699798	1.248532723	1	3	3	8	8	8	0.736644655	2.2081E-06	0.354828398	5.197652152	5.154450807	5.890358793	4.63315565	6.290722453	3.889969022	5.801014449	4.757554275	6.35715196	3.874887924	5.979703137	4.508757025	6.224292947	3.90505012	0.023311858	-0.023311858
Gorai.001G237400	Chr01	47531406	47534835	+	PF08263,PF00560,PF00069,PF07714	PTHR23258	KOG1187			AT4G28650.1		Leucine-rich repeat transmembrane protein kinase family protein	Gorai.001G237400	18.68762102	18.68762102	8	2.218983319		1		0.945163381	5.215798207	6.24843421	0.477541634	1	3	3	8	8	8	0.0517624	0.017173605	0.706689528	4.41232455	3.200685986	4.985489912	3.554494743	4.820238585	1.865797832	5.547577325	4.455152656	5.181098163	2.465470055	4.423402499	2.653836831	4.459379007	1.266125609	0.45835457	-0.45835457
Gorai.001G237800	Chr01	47602540	47604891	-		PTHR12558				AT4G17940.1		Tetratricopeptide repeat (TPR)-like superfamily protein	Gorai.001G237800	12.95797877	12.95797877	8	0.549323854		1		0.841042135	15.29293936	1.891882387	1.211386163	1	3	3	8	8	8	0.004477144	0.209406959	0.36639318	4.549935882	3.504039569	4.357251353	4.315669882	3.583243307	3.85178636	5.008852179	4.514264818	4.006932023	4.669694507	3.705650527	4.117074945	3.159554592	3.033878213	0.895632035	-0.895632035
Gorai.001G237900	Chr01	47608526	47611376	-	PF03517	PTHR21399	KOG3238		K05019	AT5G62290.2		nucleotide-sensitive chloride conductance regulator (ICln) family protein	Gorai.001G237900	10.66262225	10.66262225	8	2.234656261		1		0.966226353	8.450223795	92.26452765	0.431441747	1	3	3	8	8	8	0.019681584	1.51497E-06	0.736249689	6.076119901	5.633680111	6.960795199	5.864489534	7.034269678	3.560045612	7.10415297	6.108452332	7.203296174	3.888578126	6.817437428	5.620526736	6.865243182	3.231513098	0.162232737	-0.162232737
Gorai.001G238100	Chr01	47623145	47627926	+	PF03552	PTHR13301:SF1		2.4.1.12	K10999	AT5G44030.1	CESA4,IRX5,NWS2	cellulose synthase A4	Gorai.001G238100	11.15969523	11.15969523	8	3.295906003		1		0.962138402	110.9921729	5.083283839	0.77637416	1	3	3	8	8	8	5.74343E-06	0.029346247	0.53926962	6.166395868	3.056748214	5.050124621	4.788207481	5.216704268	3.391251795	6.754315473	6.566119488	6.593331815	4.751816698	3.345933769	3.010295474	3.840076722	2.030686891	1.011863456	-1.011863456
Gorai.001G238300	Chr01	47652319	47656515	+	PF00854	PTHR11654	KOG1237			AT5G46050.1	ATPTR3,PTR3	peptide transporter 3	Gorai.001G238300	8.054503786	8.054503786	8	0.301256492		1		0.898387423	8.609684789	19.90243068	7.289246842	1	3	3	8	8	8	0.018875653	0.000456386	0.011223327	4.787606225	5.156229503	5.644155294	4.650167902	4.833265609	4.76008265	5.848253986	4.159783161	4.683870963	4.458516789	5.440056602	5.140552642	4.982660254	5.061648512	-0.403139444	0.403139444
Gorai.001G238400	Chr01	47655610	47661110	-	PF00533	PTHR14955	KOG4362	6.3.2.19	K10683	AT1G04020.1	ATBARD1,BARD1,ROW1	breast cancer associated RING 1	Gorai.001G238400	11.58517177	11.58517177	8	1.394658622		1		0.980571251	6.266774681	184.6026557	1.088404528	1	3	3	8	8	8	0.036749558	1.00605E-07	0.40791572	6.474034615	6.236980439	7.513065923	5.619718688	7.385414938	4.903830559	7.551897369	5.850461157	7.447146684	5.046633251	7.474234477	5.388976219	7.323683192	4.761027867	0.109133627	-0.109133627
Gorai.001G238500	Chr01	47672100	47673924	-	PF00097	PTHR13712				AT1G04020.1	ATBARD1,BARD1,ROW1	breast cancer associated RING 1	Gorai.001G238500	3.157703434	3.157703434	8	0.597281515		1		0.803264127	5.720174193	8.379994332	0.12340054	1	3	3	8	8	8	0.043740413	0.007504629	0.943666629	3.209483566	2.657194161	2.070302938	3.406037728	3.59116657	2.665848218	2.461899362	3.676469123	3.779549919	2.920015861	1.678706515	3.135606334	3.402783221	2.411680575	0.435646356	-0.435646356
Gorai.001G238700	Chr01	47687157	47689703	-	PF00163,PF01479	PTHR11831	KOG3301		K02997	AT5G39850.1		Ribosomal protein S4	Gorai.001G238700	651.7220932	651.7220932	8	0.824019875		1		0.774028056	1.414471364	5.45456929	0.038164593	1	3	3	8	8	8	0.268414765	0.024549095	0.989277622	7.481254214	7.009902372	6.189302946	8.239136331	7.438863817	7.115010078	6.488890532	8.39480075	7.653151936	7.388173636	5.88971536	8.083471911	7.224575698	6.84184652	0.319986331	-0.319986331
Gorai.001G238800	Chr01	47707709	47713026	+	PF00076	PTHR18958				AT3G28880.1		Ankyrin repeat family protein	Gorai.001G238800	4.569339934	4.569339934	8	3.492795057		1		0.986664603	77.75293677	7.237009758	0.96287532	1	3	3	8	8	8	2.15332E-05	0.011453693	0.455933887	5.696021151	2.794914821	4.798580799	4.521099802	5.072580923	2.58961042	5.973595931	5.69198351	6.358734343	4.75977082	3.623565667	3.350216093	3.786427502	0.419450021	0.898761639	-0.898761639
Gorai.001G239900	Chr01	47977952	47980010	-	PF01535	PTHR10483				AT5G15300.1		Pentatricopeptide repeat (PPR) superfamily protein	Gorai.001G239900	11.13050952	11.13050952	8	0.801375719		1		0.958007433	0.173839563	56.77923585	3.368762075	1	3	3	8	8	8	0.687684892	9.78473E-06	0.075299594	5.317174936	5.258627156	6.394619142	5.028734195	5.596956555	4.131294293	6.591930222	4.785681472	5.824068358	4.067019691	6.197308062	5.271786917	5.369844751	4.195568895	0.036235063	-0.036235063
Gorai.001G240000	Chr01	47990205	47994648	+	PF01053,PF01212,PF00266	PTHR11808	KOG0053	2.5.1.48	K01739	AT3G01120.1	ATCYS1,CGS,CGS1,MTO1	Pyridoxal phosphate (PLP)-dependent transferases superfamily protein	Gorai.001G240000	53.51130594	53.51130594	8	4.156218089		1		0.97209396	0.128914558	94.66701839	0.071362849	1	3	3	8	8	8	0.728851924	1.37123E-06	0.973658082	5.981280105	5.855608257	8.490766843	4.152286672	7.106578725	3.924144485	8.546074066	4.137233091	7.211299846	4.030513417	8.435459619	4.167340253	7.001857603	3.817775553	0.033611533	-0.033611533
Gorai.001G240300	Chr01	48037495	48041723	+	PF01053,PF01212,PF00266	PTHR11808	KOG0053			AT3G01120.1	ATCYS1,CGS,CGS1,MTO1	Pyridoxal phosphate (PLP)-dependent transferases superfamily protein	Gorai.001G240300	3.714107383	3.714107383	8	3.72873202		1		0.971810578	13.76769303	178.2722013	3.584639476	1	3	3	8	8	8	0.005952204	1.15418E-07	0.066049314	4.977601613	4.308733942	6.710939174	3.334633444	6.075176433	2.45192206	6.830764707	4.137896486	6.247299842	2.694445416	6.591113642	2.531370401	5.903053023	2.209398703	0.190086736	-0.190086736
Gorai.001G241100	Chr01	48083282	48087020	+	PF07059					AT3G29180.1		Protein of unknown function (DUF1336)	Gorai.001G241100	12.98654269	12.98654269	8	0.751324878		1		0.914876609	3.044222653	22.6221033	1.628992146	1	3	3	8	8	8	0.11917702	0.000291144	0.258076671	5.259660254	4.964923484	3.951318746	5.912922713	5.64422131	4.940704707	4.451372668	5.840705183	5.661926105	5.084637059	3.451264824	5.985140243	5.626516514	4.796772355	0.194021929	-0.194021929
Gorai.001G241400	Chr01	48137534	48140278	+	PF03080					AT1G55360.1		Protein of Unknown Function (DUF239)	Gorai.001G241400	29.86910936	29.86910936	8	2.610404114		1		0.997160782	98.30464126	221.4909289	0.261940577	1	3	3	8	8	8	9.04732E-06	4.90552E-08	0.850955564	6.802800858	7.946208693	8.741128231	6.46026558	8.827622989	5.469002303	8.139197608	5.964692168	8.239768841	4.867544816	9.343058854	6.955838991	9.415477138	6.07045979	-0.38529373	0.38529373
Gorai.001G241800	Chr01	48199406	48202182	-	PF05641,PF03735					AT4G32440.1		Plant Tudor-like RNA-binding protein	Gorai.001G241800	13.0204313	13.0204313	8	0.257755847		1		0.83083514	0.009686959	18.58347723	0.644264873	1	3	3	8	8	8	0.924018327	0.000578798	0.607959471	5.149142416	5.13496418	5.877258897	5.018724701	4.954263007	4.717966587	5.756848878	5.04624032	4.945558607	4.847921858	5.997668917	4.991209082	4.962967407	4.588011315	0.016578319	-0.016578319
Gorai.001G241900	Chr01	48240679	48243389	+						AT3G63430.1			Gorai.001G241900	68.04477071	68.04477071	8	2.692316671		1		0.947668606	0.226161758	17.14185823	0.256594177	1	3	3	8	8	8	0.647098973	0.000763467	0.854649697	4.963497857	5.207000437	6.984849879	3.832137484	3.356826348	6.167182876	6.897500902	3.478664994	3.554313131	5.923512402	7.072198857	4.185609975	3.159339565	6.41085335	-0.082225789	0.082225789
Gorai.001G242000	Chr01	48252307	48255423	-						AT1G03055.1			Gorai.001G242000	19.53607449	19.53607449	8	2.782826177		1		0.897701756	1.514279308	9.4398208	0.390538988	1	3	3	8	8	8	0.253439499	0.005256646	0.763191727	3.733839688	2.855001713	5.181154001	1.886677689	4.120497659	1.989353454	5.320420109	2.428189143	4.135276047	3.051473455	5.041887893	1.345166235	4.105719271	0.927233453	0.304629349	-0.304629349
Gorai.001G242200	Chr01	48276389	48281776	+	PF04720					AT3G22970.1		Protein of unknown function (DUF506)	Gorai.001G242200	9.529789507	9.529789507	8	1.062688033		1		0.981429722	14.33876833	117.4843569	0.686921541	1	3	3	8	8	8	0.005337216	5.918E-07	0.584861763	5.647320413	6.053670168	7.027246783	5.982857794	6.054343149	4.337533435	6.799336864	5.877648629	5.824401635	4.087894524	7.255156702	6.08806696	6.284284663	4.587172346	-0.214738679	0.214738679
Gorai.001G242700	Chr01	48336754	48338783	+	PF00436	PTHR10302				AT1G47720.1	OSB1	Primosome PriB/single-strand DNA-binding	Gorai.001G242700	6.320274723	6.320274723	8	0.561560736		1		0.992131105	1.420766738	280.4471682	0.415280493	1	3	3	8	8	8	0.267433502	1.92969E-08	0.746819426	6.200272108	6.123544989	7.309446685	5.910375999	6.100466984	5.327344527	7.379856741	5.937080273	6.099957353	5.384194067	7.239036629	5.883671725	6.100976614	5.270494986	0.055276102	-0.055276102
Gorai.001G242800	Chr01	48339546	48340975	-	PF02309					AT5G43700.1	ATAUX2-11,IAA4	AUX/IAA transcriptional regulator family protein	Gorai.001G242800	16.64346683	16.64346683	8	1.670182679		1		0.964640576	89.92367627	108.8236544	2.456122184	1	3	3	8	8	8	1.26002E-05	7.97684E-07	0.13769058	6.16878097	7.21204614	7.468244497	7.759616888	6.620070666	4.913722169	7.095912055	7.219482933	6.10980245	4.249926442	7.840576939	8.299750842	7.130338882	5.577517896	-0.449124648	0.449124648
Gorai.001G242900	Chr01	48352484	48355383	+	PF02309					AT3G23050.1	AXR2,IAA7	indole-3-acetic acid 7	Gorai.001G242900	38.10713059	38.10713059	8	4.062640212		1		0.997381955	389.7951933	27.57718418	2.694543422	1	3	3	8	8	8	4.50924E-08	0.000143394	0.116631269	5.269749092	8.792045603	6.367412822	7.819153935	7.836038542	6.100984091	4.979026583	5.80035989	5.986247586	4.313362308	7.755799061	9.83794798	9.685829498	7.888605875	-1.014618152	1.014618152
Gorai.001G243000	Chr01	48370495	48374961	-	PF00646	PTHR23125	KOG1947			AT3G54650.1	FBL17	RNI-like superfamily protein	Gorai.001G243000	15.58739026	15.58739026	8	0.878581306		1		0.906798709	84.93571798	14.96344808	1.211752583	1	3	3	8	8	8	1.55603E-05	0.001207552	0.366276982	4.628009813	6.086178663	6.100469476	5.050482735	5.288271094	4.989153649	5.184085265	4.359660654	4.517887683	4.450405653	7.016853687	5.741304816	6.058654505	5.527901646	-0.939751088	0.939751088
Gorai.001G243100	Chr01	48395626	48400055	-	PF00646	PTHR23125	KOG1947			AT3G54650.1	FBL17	RNI-like superfamily protein	Gorai.001G243100	10.84941354	10.84941354	8	1.306086114		1		0.956832121	2.53615495	17.04373587	0.701878872	1	3	3	8	8	8	0.149930648	0.000778549	0.576971865	3.941583373	4.376635875	3.816370794	5.217837466	4.983094941	2.619135294	3.495208594	4.778951604	4.709288978	2.782884316	4.137532994	5.656723329	5.256900904	2.455386272	-0.21146228	0.21146228
Gorai.001G243600	Chr01	48468118	48475093	-	PF02544	PTHR14624	KOG1640			AT2G16530.1		3-oxo-5-alpha-steroid 4-dehydrogenase family protein	Gorai.001G243600	118.6912621	118.6912621	8	0.565991992		1		0.954921647	10.25340432	55.45713763	7.541835801	1	3	3	8	8	8	0.012572731	1.07013E-05	0.010187514	7.975093383	7.575862873	7.749766831	8.782670912	7.029848048	7.539626722	8.348445633	8.716525145	7.194063436	7.641339319	7.151088028	8.84881668	6.86563266	7.437914125	0.299885501	-0.299885501
Gorai.001G243800	Chr01	48583162	48586990	+	PF07716,PF00170					AT4G38900.2		Basic-leucine zipper (bZIP) transcription factor family protein	Gorai.001G243800	20.52525726	20.52525726	8	1.210139342		1		0.979686791	0.012204156	114.3323311	0.601457488	1	3	3	8	8	8	0.914755863	6.58037E-07	0.632031592	6.934886273	6.945481374	7.84282057	6.898539886	7.782603199	5.23677164	7.914259672	6.893869213	7.805956891	5.125459316	7.771381467	6.90321056	7.759249507	5.348083963	-0.00523363	0.00523363
Gorai.001G244000	Chr01	48604655	48607128	-	PF00310,PF00156	PTHR11907	KOG0572	2.4.2.14	K00764	AT4G34740.1	ASE2,ATASE2,ATPURF2,CIA1	GLN phosphoribosyl pyrophosphate amidotransferase 2	Gorai.001G244000	7.947481857	7.947481857	8	0.958379609		1		0.971541703	94.96213247	16.46170476	1.432424595	1	3	3	8	8	8	1.02914E-05	0.000876093	0.303508582	5.656671691	4.257226098	5.124984009	5.574712075	5.167737367	3.960362128	5.794861189	6.483579938	5.889631379	4.45861426	4.455106828	4.665844212	4.445843356	3.462109995	0.822437422	-0.822437422
Gorai.001G248000	Chr01	49884769	49887735	-	PF01569	PTHR14969	KOG3146	3.6.1.43	K07252	AT5G03080.1		Phosphatidic acid phosphatase (PAP2) family protein	Gorai.001G248000	20.84999648	20.84999648	8	1.160758249		1		0.985905669	1.053594943	104.4222692	1.33846879	1	3	3	8	8	8	0.334712977	9.36756E-07	0.328550972	6.357057951	6.229903799	7.070216146	5.37013376	7.538060362	5.195513231	7.002887948	5.513631792	7.485526402	5.42618566	7.137544345	5.226635728	7.590594323	4.964840801	0.064068171	-0.064068171
Gorai.001G248200	Chr01	50092825	50096249	+						AT5G03040.1	iqd2	IQ-domain 2	Gorai.001G248200	38.64402006	38.64402006	8	0.785835304		1		0.988189704	74.74019236	185.7689696	3.424737009	1	3	3	8	8	8	2.48817E-05	9.8141E-08	0.072754792	7.022733883	7.79404587	8.666995233	7.1642017	7.133593551	6.668769022	8.425445292	6.615578055	6.798517032	6.251395152	8.908545173	7.712825344	7.46867007	7.086142893	-0.480115248	0.480115248
Gorai.001G248400	Chr01	50153587	50156070	-	PF00573	PTHR19431	KOG1475		K02930	AT3G09630.1		Ribosomal protein L4/L1 family	Gorai.001G248400	22.59345507	22.59345507	8	1.039077637		1		0.995760036	20.33431864	289.4221931	0.933185999	1	3	3	8	8	8	0.001977486	1.70343E-08	0.468198813	7.143200925	7.485124689	6.731578147	8.608382614	7.819105728	6.097584738	6.529519039	8.449743065	7.578875039	6.014666557	6.933637255	8.767022164	8.059336417	6.18050292	-0.181235405	0.181235405
Gorai.001G248700	Chr01	50314747	50316700	+	PF01535	PTHR10483				AT2G37320.1		Tetratricopeptide repeat (TPR)-like superfamily protein	Gorai.001G248700	11.19352492	11.19352492	8	1.146996051		1		0.809267788	14.65282593	1.669305347	0.306246984	1	3	3	8	8	8	0.005032897	0.249791567	0.820378307	4.007141904	2.457781609	3.627606597	3.711092424	3.099440397	2.491707609	4.218934246	4.621825663	4.09163335	3.096174358	3.036278948	2.800359185	2.107247443	1.88724086	0.925257498	-0.925257498
Gorai.001G250200	Chr01	51677000	51678835	+	PF00515	PTHR23083				AT3G53560.1		Tetratricopeptide repeat (TPR)-like superfamily protein	Gorai.001G250200	22.30116807	22.30116807	8	0.41369831		1		0.946686496	17.16348196	23.47746054	0.213130476	1	3	3	8	8	8	0.003240511	0.000255257	0.884560944	6.190701427	5.634061913	6.618373719	5.538187937	6.223401347	5.269563678	6.886082736	5.88266235	6.427115874	5.566944747	6.350664702	5.193713524	6.019686819	4.972182609	0.487304194	-0.487304194
Gorai.001G250400	Chr01	51787781	51789544	+	PF00831	PTHR13872	KOG3436			AT5G02610.1		Ribosomal L29 family protein	Gorai.001G250400	10.63816344	10.63816344	8	1.088616247		1		0.989081148	34.70770956	69.94273679	2.1496041	1	3	3	8	8	8	0.000365302	4.41089E-06	0.172082396	6.355765386	5.716071845	6.655720896	4.498016428	6.919026788	6.07091035	6.819791291	5.066220909	7.129761766	6.407287579	6.491650502	3.929811946	6.70829181	5.734533121	0.335567485	-0.335567485
Gorai.001G251400	Chr01	52267728	52269855	-	PF05739	PTHR12791	KOG3385		K08504	AT3G58170.1	ATBET11,ATBS14A,BET11,BS14A	BET1P/SFT1P-like protein 14A	Gorai.001G251400	75.69139981	75.69139981	8	0.787187339		1		0.942169412	0.22025963	19.35478711	0.190993111	1	3	3	8	8	8	0.651367263	0.000502851	0.899610081	6.244306531	6.347016838	7.044868192	5.423072759	7.196828422	5.517877366	7.055091788	5.464062204	7.126652852	5.331419281	7.034644596	5.382083315	7.267003991	5.70433545	-0.064242057	0.064242057
Gorai.001G251900	Chr01	52325105	52332142	-		PTHR13902				AT1G06150.1	EMB1444	basic helix-loop-helix (bHLH) DNA-binding superfamily protein	Gorai.001G251900	21.02210605	21.02210605	8	0.646574631		1		0.984292161	6.427438733	81.98563165	3.178211343	1	3	3	8	8	8	0.034968995	2.39264E-06	0.084830383	6.883505197	6.652307667	7.64702119	6.740300444	7.104668972	5.57963512	7.606586316	6.940540387	7.261200583	5.7256935	7.687456065	6.540060502	6.948137361	5.433576741	0.15643372	-0.15643372
Gorai.001G253400	Chr01	52480998	52483448	+	PF09340	PTHR13476	KOG3856			AT4G14385.1			Gorai.001G253400	8.688936107	8.688936107	8	0.29175188		1		0.897019007	5.610702149	17.91872383	2.662057521	1	3	3	8	8	8	0.045338885	0.000656073	0.119255356	5.054967061	4.733354968	5.568561086	4.448877446	4.936697746	4.62250778	5.526783468	4.884897023	4.939023392	4.869164362	5.610338704	4.012857869	4.9343721	4.375851199	0.350061187	-0.350061187
Gorai.001G253900	Chr01	52503482	52506579	-	PF00790,PF03127	PTHR13856	KOG1087			AT1G06210.1		ENTH/VHS/GAT family protein	Gorai.001G253900	3.429914183	3.429914183	8	1.005545162		1		0.993561226	1.183206799	478.5242369	1.527449104	1	3	3	8	8	8	0.308386231	2.31601E-09	0.280448623	5.665468742	5.591685879	5.458537335	7.082181466	5.604898462	4.368691979	5.431092204	7.186527332	5.676121816	4.368133617	5.485982466	6.9778356	5.533675108	4.369250341	0.039700524	-0.039700524
Gorai.001G254900	Chr01	52655481	52662268	+		PTHR14095	KOG2562		K11583	AT5G44090.1		Calcium-binding EF-hand family protein	Gorai.001G254900	13.96619032	13.96619032	8	1.413407683		1		0.987851245	14.33999714	52.5406644	2.495389813	1	3	3	8	8	8	0.005335981	1.31349E-05	0.133918978	5.705470861	5.047949398	6.557182523	4.506655783	6.319604429	4.123397783	6.624224656	5.082903131	6.477501002	4.637254656	6.490140389	3.930408435	6.161707857	3.60954091	0.303061059	-0.303061059
Gorai.001G255600	Chr01	52713410	52715806	-	PF00091,PF03953	PTHR11588	KOG1376		K07374	AT4G14960.2	TUA6	Tubulin/FtsZ family protein	Gorai.001G255600	112.4919498	112.4919498	8	5.196441974		1		0.966164358	0.262759778	5.278571237	0.241431837	1	3	3	8	8	8	0.622080044	0.026690643	0.865116474	5.912575401	5.382061607	6.659802842	6.608351752	7.289836132	2.031283292	7.284673087	7.033590965	7.810163103	1.52187445	6.034932596	6.183112539	6.769509161	2.540692134	0.128366078	-0.128366078
Gorai.001G255800	Chr01	52807803	52811311	-	PF01237	PTHR10972:SF8				AT5G02100.1	ORP3A,UNE18	Oxysterol-binding family protein	Gorai.001G255800	15.6020095	15.6020095	8	2.643244158		1		0.919489474	0.413025347	39.57826428	1.818781432	1	3	3	8	8	8	0.538416416	3.80731E-05	0.221736608	3.954266081	4.204513618	4.640543249	3.181353055	6.172864284	2.322798809	3.987858138	3.356033961	5.980346991	2.492825233	5.29322836	3.006672148	6.365381578	2.152772384	-0.087072076	0.087072076
Gorai.001G255900	Chr01	52811462	52820245	+	PF00091	PTHR11909				AT4G28540.1	CKL6,PAPK1	casein kinase I-like 6	Gorai.001G255900	12.35252274	12.35252274	8	0.814397046		1		0.853602884	5.869067814	5.082671701	0.620869064	1	3	3	8	8	8	0.041679635	0.029355076	0.621004804	4.177764498	3.417787351	2.715991306	4.525465828	3.720150508	4.229496056	3.225001202	5.008635779	3.780485973	4.69693504	2.206981411	4.042295877	3.659815043	3.762057072	0.503826011	-0.503826011
Gorai.001G256100	Chr01	52856974	52863511	+	PF00664,PF00005	PTHR19242	KOG0055			AT3G28860.1	ABCB19,ATABCB19,ATMDR1,ATMDR11,ATPGP19,MDR1,MDR11,PGP19	ATP binding cassette subfamily B19	Gorai.001G256100	30.99223895	30.99223895	8	1.265140832		1		0.994737486	8.156612848	213.4007647	7.818428389	1	3	3	8	8	8	0.021282549	5.68151E-08	0.00918639	7.817393759	7.588935012	8.632982757	7.305029812	8.73906244	6.135582534	8.53210361	7.541684841	8.744565294	6.45122129	8.733861903	7.068374782	8.733559585	5.819943778	0.110002738	-0.110002738
Gorai.001G256200	Chr01	52930629	52933224	+	PF00010					AT3G28857.1		basic helix-loop-helix (bHLH) DNA-binding family protein	Gorai.001G256200	10.86059379	10.86059379	8	0.988135317		1		0.843120931	9.320194591	6.42986355	0.232857227	1	3	3	8	8	8	0.015751515	0.015893979	0.871024189	4.197160024	3.223856274	4.181977632	4.542462354	3.464426966	2.653165643	4.595370609	5.073509321	3.770374932	3.349385234	3.768584656	4.011415387	3.158479001	1.956946052	0.590988271	-0.590988271
Gorai.001G256700	Chr01	53047984	53050286	+	PF04981	PTHR12746	KOG2613		K07562	AT2G03820.1		nonsense-mediated mRNA decay NMD3 family protein	Gorai.001G256700	12.32940991	12.32940991	8	2.355104301		1		0.964826321	4.445143358	134.6921477	0.035902989	1	3	3	8	8	8	0.068047695	3.46856E-07	0.990189544	5.242337363	4.773507569	3.043640638	7.077150368	4.687116322	5.223782535	3.187152685	7.329518969	4.963113673	5.489564125	2.900128591	6.824781767	4.411118972	4.958000945	0.167567638	-0.167567638
Gorai.001G258100	Chr01	53202360	53205033	+	PF05496,PF00004	PTHR23070	KOG0743			AT5G40010.1	AATP1	AAA-ATPase 1	Gorai.001G258100	69.14635009	69.14635009	8	1.545250063		1		0.973563112	1.299416005	44.24990751	2.581572652	1	3	3	8	8	8	0.287296903	2.50934E-05	0.126076062	6.174921183	5.862278446	7.720242109	5.223307488	6.26973805	4.861111609	7.541209098	6.045618393	6.227876674	4.884980565	7.89927512	4.400996584	6.311599426	4.837242652	0.13976309	-0.13976309
Gorai.001G259200	Chr01	53394131	53395516	-	PF01428	PTHR14677				AT3G28210.1	PMZ,SAP12	zinc finger (AN1-like) family protein	Gorai.001G259200	149.1671387	149.1671387	8	0.905933446		1		0.924243899	17.82250454	6.385869835	0.025703801	1	3	3	8	8	8	0.002909189	0.016193041	0.993982906	7.318984293	6.237224052	7.448385752	7.114101999	5.605945404	6.943983535	7.998464699	7.618388397	6.206447024	7.45263705	6.898306805	6.609815601	5.005443784	6.43533002	0.656341318	-0.656341318
Gorai.001G259300	Chr01	53408356	53410512	+	PF04564,PF05804,PF00514	PTHR23315				AT5G40140.1		RING/U-box superfamily protein with ARM repeat domain	Gorai.001G259300	14.3521646	14.3521646	8	1.290832459		1		0.968432096	1.955470216	48.5696863	1.884311427	1	3	3	8	8	8	0.199546847	1.76776E-05	0.210644723	4.783142828	4.44413066	3.608719053	6.216417842	4.755795351	3.873614729	4.286320455	6.225514083	4.549048407	4.071688365	2.931117652	6.207321601	4.962542295	3.675541093	0.16584864	-0.16584864
Gorai.001G259400	Chr01	53421180	53423546	-	PF00141			1.11.1.7	K00430	AT5G40150.1		Peroxidase superfamily protein	Gorai.001G259400	32.23490185	32.23490185	8	5.849581568		1		0.996899339	22.44036895	187.4162471	0.230806455	1	3	3	8	8	8	0.00146938	9.47877E-08	0.872435383	7.153860566	8.210459317	8.651161799	8.792404491	9.504013631	3.781059843	8.056104491	8.196330437	8.933272339	3.429734995	9.246219107	9.388478545	10.07475492	4.132384692	-0.236256546	0.236256546
Gorai.001G259700	Chr01	53469882	53471832	-	PF02704					AT5G14920.1		Gibberellin-regulated family protein	Gorai.001G259700	30.83091788	30.83091788	8	0.884474158		1		0.982715331	106.2242993	10.19667572	0.098223223	1	3	3	8	8	8	6.77218E-06	0.004150454	0.95879781	6.961091479	5.372443979	5.725796925	6.593608099	6.592264569	5.755401323	6.600352263	7.365747507	7.349948439	6.528317705	4.851241586	5.821468691	5.834580699	4.982484941	0.981889779	-0.981889779
Gorai.001G260200	Chr01	53557139	53561139	-		PTHR21596:SF1				AT3G24430.1	HCF101	ATP binding	Gorai.001G260200	11.73240205	11.73240205	8	2.496451552		1		0.972130286	0.05066071	74.83545324	0.747252278	1	3	3	8	8	8	0.827560495	3.40141E-06	0.553695029	5.186532887	5.141021643	3.834008091	6.570818242	6.739710029	3.510572698	4.119831301	6.617427915	6.726278861	3.28259347	3.548184881	6.52420857	6.753141197	3.738551926	0.01574121	-0.01574121
Gorai.001G260300	Chr01	53561705	53564808	-	PF00892					AT5G40240.1		nodulin MtN21 /EamA-like transporter family protein	Gorai.001G260300	10.46100875	10.46100875	8	1.122248498		1		0.978590569	16.85688523	47.31655125	4.27273458	1	3	3	8	8	8	0.003410748	1.95075E-05	0.044616251	5.686627392	5.094047662	6.124247768	5.202257821	6.328589901	3.906254616	6.144149363	5.650681033	6.647588798	4.304090373	6.104346174	4.75383461	6.009591005	3.508418859	0.307504758	-0.307504758
Gorai.001G262200	Chr01	53793361	53797121	-	PF00890,PF02910	PTHR11632	KOG2403	1.4.3.16	K00278	AT5G14760.1	AO	L-aspartate oxidase	Gorai.001G262200	3.861825042	3.861825042	8	0.522846662		1		0.980136383	144.1127948	25.69763995	0.356196112	1	3	3	8	8	8	2.13748E-06	0.000184881	0.786261837	5.596691517	4.547676276	5.456854606	5.400214206	5.103218809	4.328447965	6.018445661	5.969101251	5.636751184	4.762467973	4.895263552	4.831327162	4.569686433	3.894427958	0.82905188	-0.82905188
Gorai.001G262700	Chr01	53834215	53839888	-	PF00122	PTHR11939	KOG0206			AT3G27870.1		ATPase E1-E2 type family protein / haloacid dehalogenase-like hydrolase family protein	Gorai.001G262700	23.30441097	23.30441097	8	0.827096888		1		0.878335172	9.270575964	14.14684813	0.265178572	1	3	3	8	8	8	0.015947448	0.001454892	0.848717908	5.11481844	4.294461576	4.852014609	5.787384422	4.209951113	3.969209888	5.114206591	6.195442923	4.556539185	4.593085063	4.589822627	5.379325922	3.863363041	3.345334712	0.530744499	-0.530744499
Gorai.001G263300	Chr01	53886645	53890003	-	PF00025,PF09439,PF04670,PF08477,PF00071,PF00503	PTHR11711	KOG0070		K07977	AT1G10630.1	ARFA1F,ATARFA1F	ADP-ribosylation factor A1F	Gorai.001G263300	24.10666995	24.10666995	8	0.545834824		1		0.988591998	0.05270077	133.277425	0.607721538	1	3	3	8	8	8	0.82418926	3.61492E-07	0.628453176	7.392070851	7.376191582	8.001208936	6.440532914	8.136428884	6.958354132	8.035795524	6.42738186	8.09853965	7.006566371	7.966622349	6.453683968	8.174318117	6.910141893	0.01162347	-0.01162347
Gorai.001G264900	Chr01	54091720	54121262	-						AT5G40450.1			Gorai.001G264900	45.19314358	45.19314358	8	0.789907662		1		0.966404504	36.3772739	33.7375426	0.399696179	1	3	3	8	8	8	0.000312307	6.8746E-05	0.757106214	6.916896381	5.969476604	7.417078458	6.782260603	5.814326779	5.759080128	7.901396401	7.333032639	6.363023738	6.070132745	6.932760516	6.231488567	5.265629821	5.448027511	0.600088474	-0.600088474
Gorai.001G265000	Chr01	54128632	54131413	-		PTHR23125				AT5G40470.1		RNI-like superfamily protein	Gorai.001G265000	22.75720318	22.75720318	8	2.366588158		1		0.982446331	13.08632379	25.9509211	3.013989914	1	3	3	8	8	8	0.006807198	0.000178487	0.094265865	5.394825407	6.31932416	6.953937794	6.15817874	6.787591875	3.528590724	6.815624412	5.735639931	6.378162521	2.649874763	7.092251176	6.58071755	7.197021228	4.407306685	-0.3303944	0.3303944
Gorai.001G265200	Chr01	54161411	54163031	-	PF00201	PTHR11926	KOG1192			AT2G16890.2		UDP-Glycosyltransferase superfamily protein	Gorai.001G265200	96.5056428	96.5056428	8	2.045868708		1		0.989325249	28.75337472	48.21921283	2.004015215	1	3	3	8	8	8	0.000675874	1.8167E-05	0.192067344	7.215624581	8.18215073	8.477573685	7.913342348	8.852483966	5.552150623	8.14297931	7.286327061	8.47056911	4.962622842	8.81216806	8.540357635	9.234398823	6.141678403	-0.369486431	0.369486431
Gorai.001G266600	Chr01	54386327	54388932	-	PF00657	PTHR22835:SF27				AT5G14450.1		GDSL-like Lipase/Acylhydrolase superfamily protein	Gorai.001G266600	107.4979774	107.4979774	8	1.939358694		1		0.992740991	5.456577971	136.9528909	1.081471894	1	3	3	8	8	8	0.047717762	3.24972E-07	0.410412861	7.889792932	8.207565209	9.498986323	7.247271595	9.157602936	6.290855428	9.219222098	7.178093043	8.891058185	6.270798403	9.778750549	7.316450147	9.424147687	6.310912452	-0.123389916	0.123389916
Gorai.001G266800	Chr01	54398688	54401380	+	PF07002	PTHR10857				AT5G14420.1	RGLG2	RING domain ligase2	Gorai.001G266800	16.64515776	16.64515776	8	0.94858593		1		0.965350732	2.735488694	27.89388773	1.972658705	1	3	3	8	8	8	0.136739533	0.000137596	0.196734644	4.911809678	4.515922847	5.984571766	4.729652693	4.551783492	3.5894571	6.189730458	5.005972538	4.281576973	4.169958745	5.779413074	4.453332848	4.821990012	3.008955454	0.227381847	-0.227381847
Gorai.001G267500	Chr01	54469013	54471955	+		PTHR11921	KOG3049	1.3.5.1	K00235	AT5G40650.1	SDH2-2	succinate dehydrogenase 2-2	Gorai.001G267500	59.12995253	59.12995253	8	0.643007812		1		0.980795343	2.017470359	96.04534457	0.602876725	1	3	3	8	8	8	0.193276063	1.29643E-06	0.631219157	7.755768066	7.881687735	8.628298531	7.296067981	8.500850786	6.849694303	8.566414645	7.193572605	8.373705502	6.889379512	8.690182417	7.398563356	8.627996069	6.810009095	-0.085369355	0.085369355
Gorai.001G267600	Chr01	54471119	54475095	-	PF06886					AT3G01710.2		TPX2 (targeting protein for Xklp2) protein family	Gorai.001G267600	12.91358334	12.91358334	8	0.648938855		1		0.963011861	24.98278693	81.22659401	5.843701209	1	3	3	8	8	8	0.001055093	2.48012E-06	0.020524474	6.375861436	5.890496571	6.562920309	5.620420013	7.04826341	5.301112282	6.738428603	5.955275302	7.036273893	5.773467946	6.387412015	5.285564724	7.060252927	4.828756618	0.335990698	-0.335990698
Gorai.001G268200	Chr01	54512999	54517450	-	PF01603	PTHR10257	KOG2085			AT3G26020.1		Protein phosphatase 2A regulatory B subunit family protein	Gorai.001G268200	8.066911835	8.066911835	8	0.594833443		1		0.987284468	66.87956993	219.6328235	19.23307349	1	3	3	8	8	8	3.72584E-05	5.0714E-08	0.00051397	6.918466614	6.446317189	7.61335329	6.704866351	6.728498427	5.682849539	7.635254797	7.182403398	6.894425409	5.961782854	7.591451783	6.227329305	6.562571446	5.403916224	0.336869276	-0.336869276
Gorai.001G268400	Chr01	54530355	54533316	+	PF00646	PTHR23125				AT3G26000.1		Ribonuclease inhibitor	Gorai.001G268400	5.931379604	5.931379604	8	0.64080599		1		0.977331402	234.7897975	62.81223855	1.050348571	1	3	3	8	8	8	3.26665E-07	6.65847E-06	0.421840341	5.356773659	6.481607739	6.538231833	6.231110648	5.730601857	5.176818456	6.034452586	5.736801184	5.104743243	4.551097621	7.04201108	6.725420112	6.356460471	5.802539292	-0.801761022	0.801761022
Gorai.001G268600	Chr01	54558324	54561546	+	PF01490,PF03222	PTHR22950	KOG1303			AT5G40780.1	LHT1	lysine histidine transporter 1	Gorai.001G268600	6.110572282	6.110572282	8	0.937577648		1		0.788285663	5.18953015	8.155518061	0.758208491	1	3	3	8	8	8	0.052229725	0.008126552	0.548221161	3.318301187	2.547339103	2.498085478	3.956517955	3.137112786	2.139564362	3.318282565	4.109052369	3.368682803	2.477187011	1.677888392	3.803983541	2.905542768	1.801941712	0.499313864	-0.499313864
Gorai.001G269000	Chr01	54582709	54584775	+		PTHR12839				AT3G14900.1			Gorai.001G269000	16.93317829	16.93317829	8	1.34894267		1		0.968360938	1.146194898	27.95879861	0.473036239	1	3	3	8	8	8	0.315580909	0.000136444	0.709538227	5.170810136	4.931890723	6.021333416	4.680863215	6.078956689	3.424248399	6.079572154	5.000504325	6.185345031	3.417819034	5.963094677	4.361222106	5.972568346	3.430677764	0.112696773	-0.112696773
Gorai.001G269400	Chr01	54617640	54620043	-	PF00406	PTHR23359	KOG3078			AT3G01820.1		P-loop containing nucleoside triphosphate hydrolases superfamily protein	Gorai.001G269400	22.52601612	22.52601612	8	0.496899026		1		0.970434788	66.45643762	101.987895	0.898056225	1	3	3	8	8	8	3.81228E-05	1.02676E-06	0.483185452	6.491404336	7.189882649	7.804813922	6.688545415	6.355182709	6.514031925	7.483142014	6.323528962	5.889993443	6.268952927	8.12648583	7.053561868	6.820371975	6.759110923	-0.55456812	0.55456812
Gorai.001G270500	Chr01	54756674	54759295	-	PF00657	PTHR22835:SF27				AT3G26430.1		GDSL-like Lipase/Acylhydrolase superfamily protein	Gorai.001G270500	9.100174225	9.100174225	8	3.179358316		1		0.977397863	39.2636376	88.32129293	0.462754279	1	3	3	8	8	8	0.000241472	1.79426E-06	0.716072701	3.65150948	5.408228501	3.418298121	6.687893561	3.021828692	4.991455587	2.826548104	5.83109405	1.820556712	4.127839053	4.010048138	7.544693072	4.223100672	5.855072122	-0.549395186	0.549395186
Gorai.001G271500	Chr01	54862117	54863104	+	PF00268	PTHR23409	KOG1567			AT3G27060.1	ATTSO2,TSO2	Ferritin/ribonucleotide reductase-like family protein	Gorai.001G271500	7.951042682	7.951042682	8	2.071637889		1		0.928714859	24.85525544	1.22645232	0.198644036	1	3	3	8	8	8	0.00107208	0.361650554	0.894430454	4.047788489	1.509039894	3.417363281	2.778372669	2.399899225	2.518021591	4.516014249	4.368369435	3.53499652	3.771773751	2.318712313	1.188375904	1.26480193	1.264269431	1.070714442	-1.070714442
Gorai.001G271800	Chr01	54877951	54879434	+	PF00141					AT5G14130.1		Peroxidase superfamily protein	Gorai.001G271800	6.583018166	6.583018166	8	2.236153943		1		0.956206137	33.59376527	7.576260006	0.425860618	1	3	3	8	8	8	0.000407009	0.010055742	0.739888251	4.338083577	2.097307927	4.342728928	3.159679826	3.376437092	1.991937164	5.52585374	4.616842811	4.33727344	2.872364318	3.159604116	1.702516841	2.415600744	1.111510009	0.874389703	-0.874389703
Gorai.001G272800	Chr01	54950006	54951240	-	PF11820					AT3G27027.1		Protein of unknown function (DUF 3339)	Gorai.001G272800	13.12504992	13.12504992	8	1.848355253		1		0.92265425	26.04974711	15.55941307	0.978047946	1	3	3	8	8	8	0.000925389	0.001059575	0.449804505	4.446232693	5.599327669	5.897722177	5.606797236	5.484508256	3.102093056	5.132429875	5.020419491	4.981893856	2.650187551	6.66301448	6.19317498	5.987122657	3.553998561	-0.483775365	0.483775365
Gorai.001G273600	Chr01	55089661	55090619	+						AT1G12830.1			Gorai.001G273600	10.08442156	10.08442156	8	0.748085738		1		0.961670517	3.333763827	89.21116909	0.741601247	1	3	3	8	8	8	0.105302904	1.72596E-06	0.556540535	5.946737651	5.765888396	6.635410233	5.129187651	6.694869957	4.965784253	6.748114976	5.3003487	6.835869565	4.902617363	6.522705489	4.958026602	6.55387035	5.028951142	0.11495454	-0.11495454
Gorai.001G274600	Chr01	55189683	55192382	-	PF03009	PTHR22958	KOG2421			AT5G41080.1		PLC-like phosphodiesterases superfamily protein	Gorai.001G274600	9.034587385	9.034587385	8	0.798488086		1		0.809571769	17.56834613	5.498394699	1.174902791	1	3	3	8	8	8	0.003031695	0.024049442	0.378179779	3.243210849	4.325076305	4.421204775	3.218139092	3.335895853	4.161334589	3.582202756	2.943699895	2.7018565	3.745084246	5.260206794	3.492578289	3.969935205	4.577584931	-0.764849631	0.764849631
Gorai.001G274900	Chr01	55246968	55247301	+	PF00410	PTHR11758	KOG1754			AT5G59850.1		Ribosomal protein S8 family protein	Gorai.001G274900	37.38631947	37.38631947	8	5.379874501		1		0.997395494	0.21686331	84.25751851	1.67669178	1	3	3	8	8	8	0.653855677	2.15286E-06	0.248308333	6.164468774	6.33071174	5.306140967	8.346976459	3.014974667	8.322268935	5.360435199	8.105860562	2.977117865	8.214461469	5.251846734	8.588092356	3.052831469	8.4300764	-0.038592776	0.038592776
Gorai.001G275500	Chr01	55291929	55294459	+	PF00106,PF08659	PTHR19410	KOG0725			AT3G26760.1		NAD(P)-binding Rossmann-fold superfamily protein	Gorai.001G275500	21.09827256	21.09827256	8	2.570738601		1		0.956130321	2.307070006	23.62594286	0.625482136	1	3	3	8	8	8	0.167269586	0.000249602	0.618411412	4.65851629	3.995425616	6.140260159	3.713313434	5.171119593	2.283190625	6.345780663	4.446491369	5.301348081	2.540445047	5.934739655	2.9801355	5.040891104	2.025936203	0.229173004	-0.229173004
Gorai.001G275600	Chr01	55315762	55319783	+	PF00010					AT3G26744.1	ATICE1,ICE1,SCRM	basic helix-loop-helix (bHLH) DNA-binding superfamily protein	Gorai.001G275600	15.22773892	15.22773892	8	1.23639228		1		0.951108744	41.14217523	29.97996918	4.381670982	1	3	3	8	8	8	0.000205991	0.00010591	0.0420666	4.329401793	5.604587188	6.171010863	4.394127092	5.152693003	4.150147004	5.091274525	4.073076383	4.561234423	3.592021843	7.250747202	4.715177802	5.744151583	4.708272164	-0.660547201	0.660547201
Gorai.001G275900	Chr01	55334976	55337432	-	PF01535	PTHR10483				AT3G02010.1		Pentatricopeptide repeat (PPR) superfamily protein	Gorai.001G275900	10.88352174	10.88352174	8	1.026642933		1		0.92759024	18.05852751	5.91942599	0.420298947	1	3	3	8	8	8	0.002800931	0.019839397	0.743526356	4.496600922	3.192382719	4.580675728	4.366681065	3.479810479	2.950800011	5.264188673	4.825150032	4.023048669	3.874016316	3.897162783	3.908212099	2.93657229	2.027583706	0.753411606	-0.753411606
Gorai.001G276100	Chr01	55381960	55384287	+						AT5G13970.1			Gorai.001G276100	10.29700528	10.29700528	8	0.466331314		1		0.941149411	76.5299614	19.23998273	0.215271622	1	3	3	8	8	8	2.28201E-05	0.000513331	0.883096363	6.026255164	5.052660831	6.067588432	5.794126937	5.005309096	5.290807524	6.511028591	6.31903834	5.537595354	5.737358369	5.624148273	5.269215535	4.473022837	4.84425668	0.831422686	-0.831422686
Gorai.001G276400	Chr01	55439785	55442602	-	PF00044,PF02800	PTHR10836	KOG0657	1.2.1.13	K05298	AT1G12900.1	GAPA-2	glyceraldehyde 3-phosphate dehydrogenase A subunit 2	Gorai.001G276400	13.77821121	13.77821121	8	1.065986948		1		0.800580585	9.456501523	2.687327785	0.097359034	1	3	3	8	8	8	0.015228663	0.117207936	0.959298926	4.003206249	2.704746507	3.382059742	3.510669802	4.111114703	2.412061264	4.093341594	4.254955201	4.64308511	3.021443093	2.670777891	2.766384403	3.579144297	1.802679435	0.792303481	-0.792303481
Gorai.002G000400	Chr02	10340	21899	-	PF00097	PTHR14155				AT5G45290.1		RING/U-box superfamily protein	Gorai.002G000400	6.207625315	6.207625315	8	2.428541973		1		0.987457106	1.732110348	178.2812779	4.179713886	1	3	3	8	8	8	0.224599337	1.15395E-07	0.046946862	4.992756097	5.196948899	4.236854915	6.076689805	6.911834743	3.154030529	3.786357433	6.148845341	6.807878264	3.22794335	4.687352397	6.004534269	7.015791222	3.080117709	-0.071140797	0.071140797
Gorai.002G001000	Chr02	55908	57043	-						AT1G60870.1	MEE9	maternal effect embryo arrest 9	Gorai.002G001000	37.23936977	37.23936977	8	3.809384874		1		0.988517338	4.084548269	49.15592547	0.350980704	1	3	3	8	8	8	0.077934444	1.68953E-05	0.789796364	5.236000919	6.096922017	7.613585915	5.379254112	6.84474052	2.828265325	7.189643832	5.018517498	6.541525059	2.194317287	8.037527998	5.739990725	7.147955982	3.462213362	-0.239684793	0.239684793
Gorai.002G001100	Chr02	63437	71057	+	PF01151	PTHR11157	KOG3071			AT3G06470.1		GNS1/SUR4 membrane protein family	Gorai.002G001100	407.808979	407.808979	8	2.883660853		1		0.987922756	149.0480985	39.96774314	0.052280306	1	3	3	8	8	8	1.8799E-06	3.67097E-05	0.983099848	7.717514012	10.17011741	8.215411906	10.16155734	9.823727114	7.574566482	6.986268208	8.890594437	8.588181521	6.405011881	9.444555604	11.43252024	11.05927271	8.744121083	-0.820535423	0.820535423
Gorai.002G001700	Chr02	92475	97302	-	PF03619	PTHR23423	KOG2641			AT4G38360.2	LAZ1	Protein of unknown function (DUF300)	Gorai.002G001700	6.74167604	6.74167604	8	0.494205405		1		0.980963976	15.95169453	70.86845872	3.866970671	1	3	3	8	8	8	0.003983236	4.19374E-06	0.05597701	5.223846938	5.609301018	6.290651141	4.745525406	5.740900119	4.889219247	6.306918527	4.389404238	5.53939077	4.659674217	6.274383754	5.101646574	5.942409467	5.118764277	-0.301615651	0.301615651
Gorai.002G002500	Chr02	136509	137908	-	PF00230	PTHR19139	KOG0223		K09872	AT4G35100.1	PIP2;7,PIP3,PIP3A,SIMIP	plasma membrane intrinsic protein 3	Gorai.002G002500	427.0273525	427.0273525	8	10.04352815		1		0.995157266	11.09160371	15.48727306	3.321020397	1	3	3	8	8	8	0.010378136	0.001076233	0.077557595	8.398651971	10.50825846	10.93622556	11.11716603	11.27096141	4.489467868	9.690566028	10.10457798	10.10395007	3.69551381	12.18188509	12.12975408	12.43797276	5.283421925	-0.362456241	0.362456241
Gorai.002G003300	Chr02	177206	183347	+	PF00168	PTHR10774				AT2G20990.1	ATSYTA,NTMC2T1.1,NTMC2TYPE1.1,SYT1,SYTA	synaptotagmin A	Gorai.002G003300	15.49168839	15.49168839	8	1.847390999		1		0.902883205	9.519259576	11.65977741	1.811774862	1	3	3	8	8	8	0.014995288	0.002724846	0.222963899	3.00456345	4.397277229	3.098673563	3.611669712	5.101253232	2.992084852	1.496052413	2.769829862	4.724012295	3.028359231	4.701294713	4.453509561	5.478494169	2.955810473	-0.621629116	0.621629116
Gorai.002G003500	Chr02	195345	196248	-	PF00313,PF00098	PTHR11544	KOG3070			AT2G17870.1	ATCSP3,CSP3	cold shock domain protein 3	Gorai.002G003500	121.445697	121.445697	8	0.952451012		1		0.886819153	2.63855687	25.02957449	0.648869492	1	3	3	8	8	8	0.142953008	0.000203175	0.605423469	6.283704306	6.697818264	7.794486114	6.341951778	5.400223274	6.426383972	7.469603036	6.376876864	5.119609207	6.168728115	8.119369192	6.307026693	5.680837341	6.684039828	-0.244341268	0.244341268
Gorai.002G003700	Chr02	200799	206601	-	PF03018,PF03171	PTHR10209	KOG0143			AT3G19000.1		2-oxoglutarate (2OG) and Fe(II)-dependent oxygenase superfamily protein	Gorai.002G003700	38.14805222	38.14805222	8	1.405265063		1		0.940362196	0.101334972	12.2495018	0.383107636	1	3	3	8	8	8	0.75838494	0.002326855	0.768151667	4.757847834	4.633817233	6.020581538	4.013097379	5.465139949	3.284511266	5.879415134	4.312276139	5.37372954	3.465970523	6.161747943	3.71391862	5.556550358	3.10305201	0.058272925	-0.058272925
Gorai.002G004200	Chr02	230044	234897	+	PF00643					AT4G38960.1		B-box type zinc finger family protein	Gorai.002G004200	12.38619756	12.38619756	8	0.801145775		1		0.910100945	10.96963967	12.49406484	0.365335049	1	3	3	8	8	8	0.010665676	0.002183253	0.78008694	4.607407547	3.76981948	4.140895389	5.172180591	4.253819903	3.187558172	4.672191903	5.715091715	4.570861321	3.471485249	3.609598876	4.629269466	3.936778486	2.903631095	0.540826229	-0.540826229
Gorai.002G004300	Chr02	238481	242108	+	PF00018,PF07653	PTHR10661	KOG1118			AT4G34660.1		SH3 domain-containing protein	Gorai.002G004300	20.3650233	20.3650233	8	0.486961816		1		0.930244184	3.986751336	30.38749928	1.689546522	1	3	3	8	8	8	0.080930757	0.000100826	0.245752184	5.319157094	5.638435041	4.955838638	6.446785967	5.543901593	4.968658073	4.645770405	6.401092342	5.195696331	5.0340693	5.265906871	6.492479593	5.892106855	4.903246847	-0.25940519	0.25940519
Gorai.002G005500	Chr02	343787	354657	-	PF08392,PF02797,PF08541					AT2G16280.1	KCS9	3-ketoacyl-CoA synthase 9	Gorai.002G005500	18.00111484	18.00111484	8	0.284261188		1		0.982490109	119.7680227	61.4630214	10.92181342	1	3	3	8	8	8	4.31228E-06	7.23419E-06	0.003350656	7.749790644	7.148168254	7.016109456	7.862596296	7.774490415	7.14272163	7.604621146	8.032323302	8.083420391	7.278797739	6.427597766	7.692869289	7.46556044	7.006645521	0.644288409	-0.644288409
Gorai.002G005900	Chr02	378353	384594	-	PF00069,PF07714	PTHR23258	KOG1187			AT4G34440.1		Protein kinase superfamily protein	Gorai.002G005900	12.81718859	12.81718859	8	1.923599213		1		0.922434379	0.856693038	7.95092028	1.927959365	1	3	3	8	8	8	0.381738396	0.008750372	0.20362843	3.195059734	2.681904494	3.62471135	4.443092637	1.781925926	1.904198542	4.784263061	4.701441924	1.69553557	1.598998382	2.465159639	4.18474335	1.868316283	2.209398703	0.214607869	-0.214607869
Gorai.002G006800	Chr02	431837	434309	+	PF03171	PTHR10209	KOG0143			AT3G19000.1		2-oxoglutarate (2OG) and Fe(II)-dependent oxygenase superfamily protein	Gorai.002G006800	22.52614061	22.52614061	8	2.000124443		1		0.985699747	1.761317598	162.7567426	0.449849739	1	3	3	8	8	8	0.22108529	1.65108E-07	0.724338371	6.436713324	6.619945757	4.639338465	8.101887069	7.472489395	5.899603233	4.407722928	8.076008945	7.387635784	5.87548564	4.870954001	8.127765194	7.557343007	5.923720827	-0.07021197	0.07021197
Gorai.002G006900	Chr02	434739	438581	-	PF00069,PF07714	PTHR22982	KOG0583	2.7.11.1	K14498	AT4G33950.1	ATOST1,OST1,P44,SNRK2-6,SNRK2.6,SRK2E	Protein kinase superfamily protein	Gorai.002G006900	4.148514578	4.148514578	8	0.414007646		1		0.942507856	0.590154327	68.5451994	0.496011621	1	3	3	8	8	8	0.464429719	4.76606E-06	0.695105946	4.90303134	4.828587108	4.334033858	5.749032207	5.090077099	4.290093732	4.310755505	5.794194576	5.216868075	4.290307203	4.35731221	5.703869837	4.963286123	4.28988026	0.064170759	-0.064170759
Gorai.002G007800	Chr02	504020	511591	-	PF00106,PF08659,PF08240,PF00107	PTHR11695	KOG4169			AT1G49670.1	NQR	ARP protein (REF)	Gorai.002G007800	41.91149647	41.91149647	8	0.532153992		1		0.974065249	115.5706949	47.48004405	1.139298412	1	3	3	8	8	8	4.93315E-06	1.92558E-05	0.390107151	6.98885896	7.926871576	7.371574164	8.147514673	7.593745062	6.718627173	6.966189799	7.573399541	7.145461361	6.270385139	7.776958529	8.721629805	8.042028762	7.166869206	-0.729353019	0.729353019
Gorai.002G008100	Chr02	530123	533164	+	PF08553		KOG2395			AT3G19240.1		Vacuolar import/degradation, Vid27-related protein	Gorai.002G008100	399.1152793	399.1152793	8	0.410565386		1		0.944975407	59.48957814	5.273047718	0.113390109	1	3	3	8	8	8	5.67517E-05	0.026761541	0.949797322	9.25438463	8.178154894	9.077884961	8.869596706	8.431367058	8.486230322	9.610832587	9.408005571	8.907763251	9.090937111	8.544937334	8.331187842	7.954970865	7.881523533	0.998287619	-0.998287619
Gorai.002G008200	Chr02	534217	539728	-	PF00852	PTHR11929	KOG2619			AT3G19280.1	ATFUT11,FUCT1,FUCTA,FUT11	fucosyltransferase 11	Gorai.002G008200	8.835157856	8.835157856	8	1.403008951		1		0.93006549	3.242413006	43.15902274	0.76786702	1	3	3	8	8	8	0.109440852	2.75539E-05	0.543442474	3.63752162	4.123246289	3.9978357	5.570994621	3.003402193	2.949303304	3.968272149	5.267202548	2.473890248	2.840721536	4.027399252	5.874786695	3.532914137	3.057885071	-0.230654313	0.230654313
Gorai.002G008300	Chr02	540785	544358	-						AT4G33980.1			Gorai.002G008300	15.08738969	15.08738969	8	1.047823693		1		0.825802909	9.956571255	9.965475029	1.324256752	1	3	3	8	8	8	0.013488111	0.004454588	0.332547575	3.511403034	4.491668878	4.220977712	5.034780004	3.303006862	3.447379246	3.284558683	4.598999408	2.791787293	3.370266751	5.15739674	5.4705606	3.814226432	3.524491741	-0.593001354	0.593001354
Gorai.002G008600	Chr02	554721	556361	-	PF00560	PTHR23258	KOG4579			AT1G49750.1		Leucine-rich repeat (LRR) family protein	Gorai.002G008600	5.151576842	5.151576842	8	1.021050611		1		0.898981713	0.674181151	16.36911995	3.364113949	1	3	3	8	8	8	0.4353809	0.000892989	0.075515828	3.545366266	3.337692958	3.931591669	4.484025394	3.235332346	2.115169039	4.330577198	4.25246501	3.172741965	2.42568089	3.532606141	4.715585777	3.297922726	1.804657188	0.118191378	-0.118191378
Gorai.002G009000	Chr02	583161	586912	-	PF04199					AT4G35220.1		Cyclase family protein	Gorai.002G009000	8.936014587	8.936014587	8	1.543599985		1		0.971502048	0.134499133	115.0546098	1.359414677	1	3	3	8	8	8	0.723322585	6.42072E-07	0.322763261	4.989518234	5.048519338	3.67645966	6.655614919	5.590523468	4.153477098	3.821076063	6.451468226	5.525623237	4.159905411	3.531843257	6.859761611	5.655423699	4.147048785	-0.025946337	0.025946337
Gorai.002G009100	Chr02	595338	597572	+	PF00560	PTHR23258	KOG1909			AT2G15320.1		Leucine-rich repeat (LRR) family protein	Gorai.002G009100	4.626004943	4.626004943	8	6.355326322		1		0.973369119	0.673520551	228.880612	0.862223702	1	3	3	8	8	8	0.435597163	4.3093E-08	0.499016149	4.216251966	4.455964963	7.260862678	1.672143038	6.115670979	2.295757163	6.961077485	1.549564736	5.853582576	2.500783066	7.560647871	1.794721339	6.377759383	2.09073126	-0.051873592	0.051873592
Gorai.002G009200	Chr02	598757	601718	-	PF03629					AT4G34215.1		Domain of unknown function (DUF303)	Gorai.002G009200	32.43033734	32.43033734	8	0.630040595		1		0.979315739	88.92076395	249.3072383	6.877385569	1	3	3	8	8	8	1.31347E-05	3.07402E-08	0.013210695	7.513798134	8.124301443	7.68014169	8.924143397	7.624271175	7.047642891	7.574450583	8.516158862	7.349558844	6.615024245	7.785832798	9.332127932	7.898983507	7.480261536	-0.425597644	0.425597644
Gorai.002G009300	Chr02	606111	607372	+	PF00249	PTHR10641	KOG0048			AT5G67300.1	ATMYB44,ATMYBR1,MYB44,MYBR1	myb domain protein r1	Gorai.002G009300	12.5516229	12.5516229	8	0.725095663		1		0.774834904	0.299902032	10.57433753	0.129414087	1	3	3	8	8	8	0.59888575	0.003707328	0.939920511	3.509918985	3.688753253	3.606533251	4.732910667	2.824160182	3.233740376	3.382615349	4.596390853	2.921518254	3.139151485	3.830451153	4.869430481	2.726802111	3.328329267	-0.128967489	0.128967489
Gorai.002G009700	Chr02	631263	637316	+						AT2G14910.1			Gorai.002G009700	33.4611159	33.4611159	8	0.446668415		1		0.945327045	10.16999937	29.68947667	1.253336803	1	3	3	8	8	8	0.012821821	0.00010973	0.353364023	6.694976563	6.297902146	7.193654817	5.738394247	6.917517428	6.136190926	7.264777272	6.077670584	7.004983081	6.432475315	7.122532363	5.399117909	6.830051776	5.839906537	0.333270911	-0.333270911
Gorai.002G010100	Chr02	650903	653330	+	PF00253	PTHR12010	KOG3506		K02980	AT3G43980.1		Ribosomal protein S14p/S29e family protein	Gorai.002G010100	46.54277387	46.54277387	8	1.824263594		1		0.936174712	2.702745674	26.95447973	1.231708209	1	3	3	8	8	8	0.13879768	0.000155713	0.360012896	6.361995303	5.956060774	7.329925397	6.210044136	6.96979173	4.126350891	7.561505989	6.427632899	6.95763749	4.501204834	7.098344805	5.992455374	6.981945971	3.751496947	0.167651196	-0.167651196
Gorai.002G010300	Chr02	661056	667052	-	PF02225	PTHR22765				AT2G14740.1	ATVSR3,BP80-2;2,VSR2;2,VSR3	vaculolar sorting receptor 3	Gorai.002G010300	40.50612024	40.50612024	8	0.455057899		1		0.959345316	3.684465822	90.04332688	0.263141757	1	3	3	8	8	8	0.091186356	1.665E-06	0.850125492	7.555465105	7.703861457	8.197994797	7.090253524	8.320905853	6.90949895	8.160290369	6.970056325	8.275544147	6.815969578	8.235699226	7.210450723	8.366267558	7.003028321	-0.120909809	0.120909809
Gorai.002G010900	Chr02	715046	718951	-	PF01544	PTHR13890	KOG2662			AT3G19640.1	MGT4,MRS2-3	magnesium transporter 4	Gorai.002G010900	55.61513095	55.61513095	8	0.230822661		1		0.935778375	27.09601732	15.48305563	12.48545954	1	3	3	8	8	8	0.000817016	0.001077217	0.002188114	7.433665904	7.877331061	7.679999979	8.030538087	7.697864571	7.213591293	7.029480414	8.01748552	7.478087648	7.209610036	8.330519544	8.043590655	7.917641495	7.21757255	-0.557708194	0.557708194
Gorai.002G011000	Chr02	720454	724026	+						AT1G17870.1	ATEGY3,EGY3	ethylene-dependent gravitropism-deficient and yellow-green-like 3	Gorai.002G011000	12.4106494	12.4106494	8	0.542681934		1		0.856379448	9.686763276	9.109239455	2.659406834	1	3	3	8	8	8	0.014394093	0.005854491	0.119472657	4.918481852	4.31443589	4.778731246	5.259716065	3.796098979	4.631289195	5.480782401	5.589298602	3.963016063	4.640830344	4.07668009	4.930133529	3.629181894	4.621748047	0.498010241	-0.498010241
Gorai.002G012500	Chr02	811182	813851	-	PF00244	PTHR18860	KOG0841			AT1G78300.1	14-3-3OMEGA,GF14 OMEGA,GRF2	general regulatory factor 2	Gorai.002G012500	99.748315	99.748315	8	0.866347327		1		0.982331444	68.34589013	78.06984311	17.75672447	1	3	3	8	8	8	3.44463E-05	2.88987E-06	0.000676826	8.523055004	7.651093944	8.121147836	9.069770398	8.090451169	7.066928491	9.099451641	9.183094247	8.440833118	7.368841009	7.142844031	8.95644655	7.740069221	6.765015973	0.53079408	-0.53079408
Gorai.002G014400	Chr02	931701	936334	-	PF00083,PF07690	PTHR11600	KOG0569			AT4G35300.1	TMT2	tonoplast monosaccharide transporter2	Gorai.002G014400	10.17381482	10.17381482	8	1.180736586		1		0.9819373	20.92070402	280.2654507	3.482025866	1	3	3	8	8	8	0.001816437	1.93465E-08	0.070259529	5.75175026	6.205810078	7.579778369	5.689100579	5.847089292	4.799152436	7.320868055	5.681467496	5.429068771	4.575596717	7.838688683	5.696733662	6.265109812	5.022708155	-0.228310031	0.228310031
Gorai.002G014500	Chr02	937597	941526	-		PTHR11014:SF1				AT4G38225.1			Gorai.002G014500	35.50494913	35.50494913	8	0.928206435		1		0.950616124	11.40874696	30.55660141	2.742257349	1	3	3	8	8	8	0.009674792	9.88062E-05	0.112904606	5.244836016	5.966997867	5.072782081	6.849876993	5.665526693	4.835482	5.222523872	6.259936495	5.215949281	4.280934416	4.92304029	7.43981749	6.115104104	5.390029584	-0.426740365	0.426740365
Gorai.002G015200	Chr02	988384	993765	+		PTHR10887:SF17				AT1G05460.1	SDE3	P-loop containing nucleoside triphosphate hydrolases superfamily protein	Gorai.002G015200	42.67547583	42.67547583	8	1.240590358		1		0.940090764	0.263388481	51.38639398	0.327112603	1	3	3	8	8	8	0.621670267	1.42872E-05	0.806060623	5.569783595	5.692367361	7.284458543	5.745785739	4.839995397	4.654062232	7.109987105	5.708529422	4.90646332	4.554154531	7.458929981	5.783042055	4.773527474	4.753969932	-0.061100518	0.061100518
Gorai.002G015800	Chr02	1020186	1025274	-	PF00076	PTHR10432	KOG4210		K11294	AT3G18610.1	ATNUC-L2,NUC-L2,PARLL1	nucleolin like 2	Gorai.002G015800	48.66892908	48.66892908	8	1.218823237		1		0.996007874	66.97870956	304.8686161	0.233130465	1	3	3	8	8	8	3.70594E-05	1.38639E-08	0.87083611	8.586434844	7.998323278	8.950999674	7.811869976	9.530060837	6.876585758	9.25091143	8.134971816	9.851283852	7.108572277	8.651087918	7.488768135	9.208837822	6.64459924	0.288787738	-0.288787738
Gorai.002G016200	Chr02	1053964	1056944	-	PF00069,PF07714	PTHR23258	KOG1187			AT4G23140.1	CRK6	cysteine-rich RLK (RECEPTOR-like protein kinase) 6	Gorai.002G016200	7.262576746	7.262576746	8	0.844576006		1		0.880034458	6.448538823	15.71766354	2.000981725	1	3	3	8	8	8	0.034743359	0.001024146	0.192512947	4.191577002	3.597680503	4.879392483	3.909097439	4.009767252	2.780257837	4.84314538	4.342239718	4.231614954	3.349307957	4.915639587	3.475955161	3.78791955	2.211207716	0.379119036	-0.379119036
Gorai.002G016500	Chr02	1077311	1079422	-	PF00010					AT5G54680.1	bHLH105,ILR3	basic helix-loop-helix (bHLH) DNA-binding superfamily protein	Gorai.002G016500	73.64391639	73.64391639	8	0.492298148		1		0.927474014	69.05538778	9.7059755	0.141856766	1	3	3	8	8	8	3.3181E-05	0.004829849	0.93203667	6.778555042	7.817203298	7.592904892	7.319842235	7.63221859	6.646550962	7.090804283	6.849913877	7.12931603	6.044185976	8.095005501	7.789770593	8.135121149	7.248915948	-0.874234149	0.874234149
Gorai.002G017400	Chr02	1154887	1160909	-	PF04144	PTHR10687	KOG3088			AT2G20840.1		Secretory carrier membrane protein (SCAMP) family protein	Gorai.002G017400	13.57755284	13.57755284	8	2.541228412		1		0.972204954	59.8476378	13.60366893	5.377957748	1	3	3	8	8	8	5.55477E-05	0.001655081	0.025453983	4.113882179	6.315312099	3.730064382	5.132532708	6.130686435	5.865105031	1.853200762	4.252763311	5.042908913	5.306655728	5.606928002	6.012302104	7.218463957	6.423554334	-0.803017516	0.803017516
Gorai.002G017500	Chr02	1171712	1175758	+	PF03321				K14487	AT4G03400.1	DFL2,GH3-10	Auxin-responsive GH3 family protein	Gorai.002G017500	7.89961554	7.89961554	8	3.180844641		1		0.968300399	57.16781434	57.58958972	0.901103142	1	3	3	8	8	8	6.5405E-05	9.27121E-06	0.481864906	5.365316797	3.169015915	2.81234723	6.236684988	3.56835687	4.451276338	3.682138261	7.17647042	5.027011987	5.575646521	1.942556198	5.296899557	2.109701752	3.326906154	0.699627	-0.699627
Gorai.002G019500	Chr02	1324523	1327255	+	PF00931,PF01637,PF00560	PTHR23154	KOG4658			AT5G63020.1		Disease resistance protein (CC-NBS-LRR class) family	Gorai.002G019500	3.069657813	3.069657813	8	0.711664456		1		0.862660126	7.137849419	25.39390334	3.0964155	1	3	3	8	8	8	0.028288677	0.000192932	0.089376514	3.503175038	3.928044959	4.557097237	2.723144412	4.122108614	3.46008973	4.541502395	2.385222173	4.139165937	2.946809645	4.572692079	3.061066651	4.105051291	3.973369815	-0.297749651	0.297749651
Gorai.002G020400	Chr02	1390225	1390950	+						AT2G20562.1			Gorai.002G020400	6.943314147	6.943314147	8	0.639480497		1		0.932156566	0.887317444	20.7197817	4.486330365	1	3	3	8	8	8	0.373776435	0.000396575	0.039785367	4.647288054	4.784147337	5.281657869	4.729226348	3.565419792	5.286566773	4.86115316	4.792751401	3.808918605	5.126329051	5.702162579	4.665701296	3.321920979	5.446804495	-0.097151553	0.097151553
Gorai.002G021200	Chr02	1454812	1458535	+	PF00650	PTHR10174	KOG1471			AT1G01630.1		Sec14p-like phosphatidylinositol transfer family protein	Gorai.002G021200	28.92581031	28.92581031	8	2.933028685		1		0.986780382	1.117431032	102.2981797	0.482667135	1	3	3	8	8	8	0.32134527	1.01471E-06	0.70345969	6.330745579	6.551691953	8.065637513	6.22153014	7.626456406	3.851251004	7.895764076	6.134294179	7.543548458	3.749375602	8.23551095	6.308766101	7.709364355	3.953126406	-0.06983607	0.06983607
Gorai.002G021300	Chr02	1459606	1462200	-	PF02921,PF00355	PTHR10134	KOG1671	1.10.2.2	K00411	AT5G13430.1		Ubiquinol-cytochrome C reductase iron-sulfur subunit	Gorai.002G021300	34.5624445	34.5624445	8	10.75902455		1		0.997431768	0.062065263	78.85779883	0.28017558	1	3	3	8	8	8	0.809537966	2.78012E-06	0.838355454	5.28371348	5.607324734	8.339718167	0.347097367	7.816107651	5.279153243	8.341090998	-0.089871317	7.786758615	5.096875622	8.338345336	0.784066052	7.845456686	5.461430864	-0.053133932	0.053133932
Gorai.002G021400	Chr02	1462826	1465981	-	PF10063					AT1G28140.1			Gorai.002G021400	8.144847745	8.144847745	8	0.794377698		1		0.972337192	18.03628336	44.49409201	0.824407715	1	3	3	8	8	8	0.002810916	2.45808E-05	0.516336106	4.132169925	4.880476183	5.72707696	4.532588507	3.898847404	3.866779344	5.495832507	4.274187523	3.407652555	3.351007116	5.958321413	4.790989492	4.390042254	4.382551572	-0.467074954	0.467074954
Gorai.002G021500	Chr02	1466879	1474578	-	PF00076,PF04059	PTHR10432	KOG4660			AT5G61960.1	AML1,ML1	MEI2-like protein 1	Gorai.002G021500	23.16464135	23.16464135	8	0.994687159		1		0.986149477	8.403275468	82.27145678	9.014181778	1	3	3	8	8	8	0.019927107	2.36069E-06	0.006041927	6.541299804	6.173065668	7.52971703	6.399919373	6.532246865	4.966847676	7.416557274	6.877108573	6.599720314	5.271813055	7.642876786	5.922730173	6.464773415	4.661882296	0.202329578	-0.202329578
Gorai.002G021600	Chr02	1495377	1498578	+						AT2G33550.1		Homeodomain-like superfamily protein	Gorai.002G021600	13.56184672	13.56184672	8	0.423369645		1		0.877624829	14.64832825	2.785153307	0.874182972	1	3	3	8	8	8	0.005037099	0.109678623	0.49367052	4.835943208	3.989737427	4.720236568	4.595168485	4.575350221	3.760605995	4.943186723	5.249196769	5.027079052	4.124310286	4.497286413	3.9411402	4.12362139	3.396901703	0.790488485	-0.790488485
Gorai.002G021700	Chr02	1507186	1515165	+	PF03114,PF00169,PF01412,PF00023	PTHR23180	KOG0521			AT5G13300.1	AGD3,SFC,VAN3	ARF GTPase-activating protein	Gorai.002G021700	30.12903197	30.12903197	8	0.619267295		1		0.983863129	4.147861598	138.053726	0.515451362	1	3	3	8	8	8	0.076070655	3.14941E-07	0.683081977	7.446900187	7.59608304	8.111759815	7.071480046	8.371707656	6.531018937	8.079148508	6.924786477	8.300391467	6.483274296	8.144371123	7.218173616	8.443023845	6.578763577	-0.102866738	0.102866738
Gorai.002G022500	Chr02	1577986	1583386	-	PF02779,PF02780	PTHR11624	KOG0524			AT5G50850.1	MAB1	Transketolase family protein	Gorai.002G022500	146.2025655	146.2025655	8	0.201446887		1		0.815569983	2.161634575	14.07974381	0.082060952	1	3	3	8	8	8	0.179695379	0.00147792	0.967929202	7.561949481	7.761508271	8.278902703	7.268379485	7.627260724	7.472372592	8.138892763	7.165808575	7.52602068	7.417075906	8.418912643	7.370950396	7.728500768	7.527669278	-0.266321643	0.266321643
Gorai.002G023100	Chr02	1633133	1636333	-	PF01842	PTHR13734:SF1				AT1G69040.2	ACR4	ACT domain repeat 4	Gorai.002G023100	26.88389102	26.88389102	8	1.623283364		1		0.95576926	1.194058411	8.380230741	3.580496984	1	3	3	8	8	8	0.306322648	0.007504006	0.066213127	4.946348346	4.559304901	5.758140762	4.976682751	5.394793111	2.881689869	5.686312866	5.854420443	5.563215139	2.681444934	5.829968659	4.09894506	5.226371083	3.081934803	0.170819217	-0.170819217
Gorai.002G024300	Chr02	1763434	1763913	-						AT4G14830.1	HSP1		Gorai.002G024300	3.920038128	3.920038128	8	1.317341504		1		0.925597997	28.8896415	8.691744308	0.377231849	1	3	3	8	8	8	0.00066568	0.006736172	0.772086429	2.146910757	3.704285734	1.907259084	3.859546525	3.212122831	2.723464543	1.396090497	2.914382787	2.310652637	1.966517106	2.418427671	4.804710263	4.113593024	3.48041198	-0.797629546	0.797629546
Gorai.002G024700	Chr02	1783610	1787499	+		PTHR19308	KOG2761			AT4G14500.1		Polyketide cyclase/dehydrase and lipid transport superfamily protein	Gorai.002G024700	29.58690545	29.58690545	8	0.827039488		1		0.883198056	35.99841266	12.0165995	0.323544378	1	3	3	8	8	8	0.000323441	0.002474742	0.808503283	5.198526162	6.290707272	6.412291168	6.027924452	5.78872207	4.749529178	5.897028025	5.348990159	5.249075197	4.299011267	6.927554311	6.706858745	6.328368942	5.200047089	-0.714578662	0.714578662
Gorai.002G025200	Chr02	1821909	1822628	-	PF00378	PTHR11941				AT4G14440.1	ATECI3,ECI3,HCD1	3-hydroxyacyl-CoA dehydratase 1	Gorai.002G025200	353.710609	353.710609	8	1.651558604		1		0.974227239	4.550003656	57.46845257	0.07605101	1	3	3	8	8	8	0.065478843	9.3458E-06	0.971181737	7.801464757	8.302570416	9.673430974	8.477792306	7.686797957	6.370049109	9.419010461	8.158125345	7.437430405	6.191292818	9.927851486	8.797459267	7.93616551	6.548805401	-0.213132307	0.213132307
Gorai.002G025800	Chr02	1880692	1889836	-	PF01593,PF02353,PF05175,PF06325,PF08241,PF08242	PTHR10108	KOG1269			AT3G23510.1		Cyclopropane-fatty-acyl-phospholipid synthase	Gorai.002G025800	24.41084601	24.41084601	8	1.389443778		1		0.960460492	13.86175781	8.415516785	1.760284996	1	3	3	8	8	8	0.00584501	0.007411729	0.232239117	5.174460122	3.924148645	5.203193512	4.23393417	5.491151947	3.268937905	6.187166192	4.369616303	6.255137233	3.885920761	4.219220833	4.098252037	4.727166661	2.651955048	0.605802407	-0.605802407
Gorai.002G026100	Chr02	1989054	1997513	+	PF01266,PF01494,PF01593,PF02353,PF05175,PF06325,PF08241,PF08242	PTHR10108	KOG1269			AT3G23510.1		Cyclopropane-fatty-acyl-phospholipid synthase	Gorai.002G026100	36.03697898	36.03697898	8	1.1504225		1		0.933026213	3.772580313	11.651764	0.061376093	1	3	3	8	8	8	0.088031284	0.002730816	0.978736703	5.229297025	4.597785114	3.778010143	5.963305868	5.734046842	4.178801424	4.213003093	6.217665286	6.053837596	4.432682123	3.343017194	5.70894645	5.414256087	3.924920724	0.330664031	-0.330664031
Gorai.002G027300	Chr02	2044808	2048543	-	PF02536					AT3G46950.1		Mitochondrial transcription termination factor family protein	Gorai.002G027300	10.1639956	10.1639956	8	1.103576395		1		0.976322889	1.166751193	37.4707376	0.743616947	1	3	3	8	8	8	0.311554778	4.66565E-05	0.555523818	5.199426638	5.021020809	6.093196484	5.061041435	5.765813334	3.52084364	6.036147898	5.111841118	5.798846165	3.850871372	6.150245069	5.010241753	5.732780504	3.190815909	0.092762865	-0.092762865
Gorai.002G028300	Chr02	2109190	2110151	+	PF05498					AT3G16570.1	ATRALF23,RALF23	rapid alkalinization factor 23	Gorai.002G028300	211.1264723	211.1264723	8	0.761268324		1		0.925186636	13.89410221	23.1867795	1.723950227	1	3	3	8	8	8	0.005808711	0.000266798	0.239065141	7.448018108	8.09272123	8.652160907	7.483236303	8.207920858	6.738160607	8.074725159	7.268153387	7.856689457	6.592504428	9.229596656	7.698319219	8.55915226	6.883816786	-0.42139775	0.42139775
Gorai.002G028500	Chr02	2117336	2120913	+	PF00009,PF03144,PF09173	PTHR23115	KOG0466		K03242	AT1G04170.1	EIF2 GAMMA	eukaryotic translation initiation factor 2 gamma subunit	Gorai.002G028500	18.89243375	18.89243375	8	0.329832716		1		0.96043446	4.477313588	87.46349958	0.560496744	1	3	3	8	8	8	0.067246043	1.86334E-06	0.655901383	7.030444125	7.172103403	6.530187841	7.577771004	7.698666016	6.598470196	6.497622807	7.533436316	7.576392133	6.514325244	6.562752874	7.622105692	7.820939899	6.682615147	-0.135564845	0.135564845
Gorai.002G028700	Chr02	2128636	2130077	+	PF00097	PTHR22764				AT3G16720.1	ATL2,TL2	TOXICOS EN LEVADURA 2	Gorai.002G028700	6.783322537	6.783322537	8	1.570619388		1		0.973107319	19.71526113	13.19251231	1.1538194	1	3	3	8	8	8	0.002167406	0.001829903	0.385191003	3.526879737	4.678274497	5.060962699	4.560445696	4.434202833	2.354697241	4.38113514	4.1780506	3.987613678	1.560719531	5.740790259	4.942840791	4.880791989	3.148674951	-0.512263426	0.512263426
Gorai.002G028900	Chr02	2152267	2157188	+						AT4G16060.1			Gorai.002G028900	13.2130473	13.2130473	8	0.511092492		1		0.968040859	3.691741685	89.95791743	0.404996039	1	3	3	8	8	8	0.090920336	1.67113E-06	0.75359784	6.119257323	5.929416204	7.041801123	5.618139749	6.175201965	5.262204216	7.170447352	5.715832601	6.334508819	5.256240518	6.913154895	5.520446896	6.01589511	5.268167913	0.145502189	-0.145502189
Gorai.002G029300	Chr02	2181779	2184107	+	PF00072	PTHR23283				AT4G16110.1	ARR2,RR2	response regulator 2	Gorai.002G029300	8.487275885	8.487275885	8	2.859768935		1		0.95213092	5.994873709	41.2829858	0.165605025	1	3	3	8	8	8	0.040033819	3.25344E-05	0.916578815	3.857328645	2.750591401	3.406958683	5.641359183	1.618069022	2.549453205	4.036314719	6.125487417	2.379813751	2.887698694	2.777602647	5.157230949	0.856324294	2.211207716	0.364762394	-0.364762394
Gorai.002G030000	Chr02	2215824	2218102	+	PF02150,PF01096	PTHR11239	KOG2691		K03017	AT3G16980.1	NRPB9A,NRPD9A,NRPE9A	RNA polymerases M/15 Kd subunit	Gorai.002G030000	39.81070528	39.81070528	8	0.668637981		1		0.94426361	15.91046602	31.07866374	0.712037981	1	3	3	8	8	8	0.004012078	9.28816E-05	0.571674546	6.333297031	6.87782461	6.54269258	7.410033973	6.980898046	5.488618683	6.177805999	7.194019424	6.824674364	5.136688337	6.90757916	7.626048523	7.137121729	5.840549029	-0.373088319	0.373088319
Gorai.002G031000	Chr02	2297673	2299908	+						AT3G17120.1			Gorai.002G031000	10.94820895	10.94820895	8	1.74771105		1		0.960086813	24.687735	78.362512	0.233764329	1	3	3	8	8	8	0.001094918	2.84849E-06	0.870399752	4.696898507	5.575317554	5.88014083	6.63856074	3.713503026	4.312227526	5.379438341	6.229153062	3.321119665	3.857882962	6.380843319	7.047968418	4.105886386	4.766572091	-0.368338759	0.368338759
Gorai.002G031300	Chr02	2311873	2313814	+						AT1G47970.1			Gorai.002G031300	16.97889184	16.97889184	8	2.305552628		1		0.9672063	2.217883811	105.4176262	8.058625168	1	3	3	8	8	8	0.174746658	9.02808E-07	0.008414812	6.16121696	5.896695894	7.544990374	6.408968419	6.48202667	3.679840244	7.421569541	6.755139571	6.555153132	3.913005597	7.668411206	6.062797268	6.408900209	3.446674891	0.095520284	-0.095520284
Gorai.002G032500	Chr02	2427626	2433929	+	PF11721,PF00225	PTHR16012	KOG0239		K10406	AT1G72250.2		Di-glucose binding protein with Kinesin motor domain	Gorai.002G032500	4.855470702	4.855470702	8	1.745111104		1		0.981671955	0.001200625	62.90486384	6.204415116	1	3	3	8	8	8	0.97320776	6.62109E-06	0.017503229	4.911851134	4.916985882	5.989558744	5.108965148	5.754184748	2.804965393	5.759183556	5.239944953	5.823628215	2.824647813	6.219933931	4.977985343	5.684741282	2.785282973	-0.002112719	0.002112719
Gorai.002G033200	Chr02	2496048	2498358	+						AT1G56020.1			Gorai.002G033200	11.93801651	11.93801651	8	4.495687598		1		0.995213909	2.057154569	31.60647902	4.394307419	1	3	3	8	8	8	0.189402534	8.73362E-05	0.041782692	3.829367407	4.817041979	5.341707534	4.600051421	6.192814327	1.158245491	4.796314319	4.818534637	5.84179894	-0.139178268	5.887100748	4.381568204	6.543829714	2.455669249	-0.255225022	0.255225022
Gorai.002G035800	Chr02	2795839	2796911	-						AT4G14990.1		Topoisomerase II-associated protein PAT1	Gorai.002G035800	11.05544149	11.05544149	8	0.686475743		1		0.84539767	0.071012045	22.55295187	1.932251448	1	3	3	8	8	8	0.7966087	0.000294313	0.202953897	4.26730256	4.325199771	5.41038739	3.434716203	4.079751713	4.260149356	5.060204191	3.559915064	4.146819772	4.302271211	5.760570589	3.309517342	4.012683653	4.218027501	-0.04130338	0.04130338
Gorai.002G037200	Chr02	2945063	2950218	+	PF08245,PF02875	PTHR23135							Gorai.002G037200	5.710271963	5.710271963	8	1.384960465		1		0.982374806	31.65442093	26.34044512	0.509886122	1	3	3	8	8	8	0.000494899	0.000169183	0.686506401	4.958693683	3.910403795	4.941540997	5.40099694	4.620690244	2.774966775	5.390673447	5.854809001	5.249842647	3.339449637	4.492408547	4.947184879	3.99153784	2.210483914	0.49234555	-0.49234555
Gorai.002G037500	Chr02	2971217	2973262	-	PF04535	PTHR11615				AT1G17200.1		Uncharacterised protein family (UPF0497)	Gorai.002G037500	3213.038482	3213.038482	8	1.236225116		1		0.980268363	16.25807935	58.89491682	0.086012341	1	3	3	8	8	8	0.003776845	8.51285E-06	0.965746153	10.62014086	11.23841108	11.96295998	9.952544636	11.93307996	9.8685193	11.61454438	9.62901525	11.60842278	9.628581041	12.31137558	10.27607402	12.25773714	10.10845756	-0.304086997	0.304086997
Gorai.002G037600	Chr02	2975734	2977590	-	PF00213	PTHR11910	KOG1662	3.6.3.14	K02113	AT4G09650.1	ATPD	ATP synthase delta-subunit gene	Gorai.002G037600	58.64688684	58.64688684	8	1.314080858		1		0.978067426	71.64076379	69.15568594	0.397691942	1	3	3	8	8	8	2.90348E-05	4.60667E-06	0.758435614	6.95223605	8.018723295	7.809269592	7.631633314	8.561063878	5.939951907	7.30386785	7.167549319	7.992096116	5.345430917	8.314671334	8.095717309	9.13003164	6.534472896	-0.51606508	0.51606508
Gorai.002G038000	Chr02	3012784	3016729	+	PF01070,PF03060,PF00478	PTHR10578	KOG0538			AT3G14420.1		Aldolase-type TIM barrel family protein	Gorai.002G038000	10.46801818	10.46801818	8	1.622677503		1		0.95777873	0.379742662	17.46344617	0.687435634	1	3	3	8	8	8	0.554865923	0.000716529	0.584588786	4.376747665	4.203075072	5.229793646	2.332079228	5.306667605	4.291104997	5.48452845	2.376400234	5.400688325	4.245373652	4.975058842	2.287758222	5.212646884	4.336836341	0.075011923	-0.075011923
Gorai.002G038100	Chr02	3022101	3024070	-	PF03055	PTHR10543	KOG1285	1.13.11.51	K09840	AT3G14440.1	ATNCED3,NCED3,SIS7,STO1	nine-cis-epoxycarotenoid dioxygenase 3	Gorai.002G038100	6.374418045	6.374418045	8	1.169035216		1		0.864299713	7.844551803	5.26901468	0.990512581	1	3	3	8	8	8	0.023168797	0.026813457	0.444838049	3.795672822	2.965841976	3.960059199	3.772706509	3.876333217	1.913930671	4.676443226	4.070280165	4.413849094	2.022118803	3.243675173	3.475132852	3.33881734	1.805742539	0.455044178	-0.455044178
Gorai.002G038800	Chr02	3113225	3116855	+						AT1G78430.1	RIP2	ROP interactive partner 2	Gorai.002G038800	30.89915901	30.89915901	8	0.358023639		1		0.981164171	0.793616784	86.71543277	8.662417536	1	3	3	8	8	8	0.399007602	1.92631E-06	0.006804144	7.76033331	7.815371754	7.674456877	8.341088405	8.207681737	6.92818311	7.85525934	8.168584963	8.231046491	6.786442445	7.493654414	8.513591846	8.184316983	7.069923774	-0.050435204	0.050435204
Gorai.002G039500	Chr02	3231806	3234493	+	PF07714,PF00069	PTHR23258				AT1G67000.1		Protein kinase superfamily protein	Gorai.002G039500	5.258934215	5.258934215	8	2.235139755		1		0.97211397	18.91737332	9.439621955	0.56341785	1	3	3	8	8	8	0.002447215	0.005256982	0.65417221	2.562965306	4.269693389	1.604281413	4.499302847	4.11575878	3.445974351	0.308194203	3.658571551	3.474264179	2.810831289	2.900368622	5.340034143	4.75725338	4.081117412	-0.645807772	0.645807772
Gorai.002G039700	Chr02	3237152	3239435	-	PF04832	PTHR11220				AT1G17100.1		SOUL heme-binding family protein	Gorai.002G039700	35.90583877	35.90583877	8	1.598910597		1		0.940906166	0.925416138	15.90726211	0.051729952	1	3	3	8	8	8	0.364228041	0.000983625	0.983354964	4.775251386	5.103157853	3.750833099	6.056989551	6.165505446	3.783490382	3.708681594	5.897258147	6.00920245	3.485863352	3.792984604	6.216720954	6.321808442	4.081117412	-0.144061656	0.144061656
Gorai.002G039900	Chr02	3263375	3266831	+	PF07714,PF00069	PTHR23258	KOG1187			AT1G67000.1		Protein kinase superfamily protein	Gorai.002G039900	23.81902016	23.81902016	8	1.243663642		1		0.935068311	33.71238081	4.753043186	1.393682861	1	3	3	8	8	8	0.000402294	0.034630461	0.313551403	4.51972213	5.987945519	5.62235716	5.558853108	5.761662159	4.072462872	5.1358432	4.770327368	5.277322333	2.89539562	6.10887112	6.347378848	6.246001985	5.249530124	-0.774416228	0.774416228
Gorai.002G040500	Chr02	3331180	3331810	+									Gorai.002G040500	9.794862936	9.794862936	8	1.370303129		1		0.915861132	5.020664929	46.18292291	0.92960522	1	3	3	8	8	8	0.055366324	2.13713E-05	0.469702656	4.588844176	4.059565309	5.842867979	4.560020747	3.042414191	3.851516052	6.023283283	4.893595665	3.619496561	3.819001193	5.662452675	4.226445829	2.46533182	3.884030912	0.257031392	-0.257031392
Gorai.002G040700	Chr02	3352314	3353104	+									Gorai.002G040700	49.92588956	49.92588956	8	3.34977622		1		0.983481198	0.177371081	53.98567861	0.981785803	1	3	3	8	8	8	0.684729348	1.18513E-05	0.448308686	5.063545283	4.858305072	7.685578553	4.135852594	2.953319172	5.068950389	7.521957813	4.491906882	2.939449129	5.300867306	7.849199294	3.779798306	2.967189215	4.837033473	0.060930142	-0.060930142
Gorai.002G040800	Chr02	3367903	3368740	+									Gorai.002G040800	32.45981117	32.45981117	8	0.4941205		1		0.934390051	0.764540836	72.78804647	1.002468966	1	3	3	8	8	8	0.407393215	3.78443E-06	0.440131868	6.535049993	6.636087936	7.656089418	6.537047245	5.956703015	6.192436179	7.714499824	6.412985915	5.937842917	6.074871315	7.597679012	6.661108576	5.975563113	6.310001044	-0.080138016	0.080138016
Gorai.002G042800	Chr02	3542863	3547687	+	PF00168	PTHR16122				AT1G53590.1	NTMC2T6.1,NTMC2TYPE6.1	Calcium-dependent lipid-binding (CaLB domain) family protein	Gorai.002G042800	5.086083712	5.086083712	8	1.320225279		1		0.996869787	3.696039615	374.5087152	3.900188362	1	3	3	8	8	8	0.090763669	6.13155E-09	0.054921126	5.949310419	6.094324565	7.408560403	6.481983652	5.820177058	4.376548857	7.296135762	6.540832334	5.768725106	4.191548474	7.520985044	6.423134969	5.871629009	4.56154924	-0.0680387	0.0680387
Gorai.002G043100	Chr02	3555904	3559443	+	PF00753	PTHR11935	KOG0814			AT1G53580.1	ETHE1,GLX2-3,GLY3	glyoxalase II 3	Gorai.002G043100	7.829592495	7.829592495	8	2.050396462		1		0.994761194	4.71177223	219.5521317	1.459509144	1	3	3	8	8	8	0.061754806	5.07876E-08	0.296713567	5.947010101	6.194040897	7.515559608	6.239572291	6.699296366	3.82767373	7.50841437	6.136589027	6.611994621	3.531042384	7.522704845	6.342555555	6.786598111	4.124305076	-0.093122853	0.093122853
Gorai.002G043200	Chr02	3559636	3576081	+	PF00067	PTHR19383	KOG0157			AT3G14690.1	CYP72A15	cytochrome P450, family 72, subfamily A, polypeptide 15	Gorai.002G043200	2.706999739	2.706999739	8	0.652471222		1		0.983985562	189.592804	59.69868946	5.524413934	1	3	3	8	8	8	7.46949E-07	8.08428E-06	0.023758781	4.908851821	5.834277377	5.833124093	5.663015829	5.667128565	4.322989909	5.495278274	5.109286676	5.332187329	3.698655003	6.170969911	6.216744982	6.0020698	4.947324814	-0.643180763	0.643180763
Gorai.002G044500	Chr02	3676992	3682180	+	PF00931	PTHR23155	KOG4658			AT1G12220.1	RPS5	Disease resistance protein (CC-NBS-LRR class) family	Gorai.002G044500	10.2435796	10.2435796	8	1.004840384		1		0.840163638	9.246677083	5.655611328	0.335692449	1	3	3	8	8	8	0.016042915	0.02235803	0.800198449	3.836299761	2.649779232	3.024202132	4.233355946	2.534806449	3.179793459	3.415192511	4.66264377	3.522278516	3.745084246	2.633211752	3.804068122	1.547334381	2.614502671	0.73067117	-0.73067117
Gorai.002G045800	Chr02	3816743	3819556	-	PF01758	PTHR10361	KOG2718		K03453	AT1G78560.1		Sodium Bile acid symporter family	Gorai.002G045800	7.758987443	7.758987443	8	0.514760044		1		0.963397632	31.82987622	21.22319959	2.996421262	1	3	3	8	8	8	0.000486027	0.000364575	0.09535034	5.516417172	4.859508997	5.584940727	5.666173238	4.240619147	5.260119227	6.160516468	6.059605129	4.30070948	5.544837613	5.009364986	5.272741348	4.180528814	4.975400841	0.518132382	-0.518132382
Gorai.002G047200	Chr02	3995440	3999439	+	PF00643					AT1G78600.1	DBB3,LZF1,STH3	light-regulated zinc finger protein 1	Gorai.002G047200	13.50764378	13.50764378	8	2.31048847		1		0.959309286	13.51853264	16.94805862	0.015427191	1	3	3	8	8	8	0.006248307	0.000793616	0.997166734	5.353444211	4.252580572	5.083919306	5.918275436	5.653921003	2.555933821	5.629892942	6.435910715	6.193110471	3.154862716	4.537945669	5.400640157	5.114731535	1.957004926	0.402389143	-0.402389143
Gorai.002G047300	Chr02	3999441	4002941	-	PF00924		KOG4629			AT1G78610.1	MSL6	mechanosensitive channel of small conductance-like 6	Gorai.002G047300	5.65821061	5.65821061	8	1.126490614		1		0.861416568	4.299816983	11.08740481	0.93543284	1	3	3	8	8	8	0.071826128	0.003195779	0.467257916	2.855097691	3.490233048	3.928223091	2.311332334	2.307328483	4.143777568	3.755256308	1.856033151	1.678353434	4.130747869	4.101189875	2.766631518	2.936303532	4.156807266	-0.353667153	0.353667153
Gorai.002G047400	Chr02	4006829	4007515	-	PF01918	PTHR13516	KOG2567			AT1G76010.1		Alba DNA/RNA-binding protein	Gorai.002G047400	13.05048846	13.05048846	8	1.835443195		1		0.973363024	0.054665556	28.98853936	1.163505516	1	3	3	8	8	8	0.821007131	0.000119683	0.381951436	4.547494201	4.482848407	3.882667609	5.857647863	2.72766081	5.592708936	4.201192478	5.819941637	2.767276793	5.401565897	3.564142739	5.89535409	2.688044827	5.783851974	0.026085772	-0.026085772
Gorai.002G048000	Chr02	4054211	4058471	+	PF00572	PTHR11545	KOG3203		K02871	AT1G78630.1	emb1473	Ribosomal protein L13 family protein	Gorai.002G048000	7.790896044	7.790896044	8	1.569092797		1		0.991170652	0.055573618	118.9020345	12.62765162	1	3	3	8	8	8	0.819556955	5.64733E-07	0.002109481	6.000596136	5.975855623	7.04219356	6.098878894	6.80867819	4.003152874	6.790700139	6.231645354	6.879115441	4.10092361	7.293686981	5.966112435	6.73824094	3.905382137	0.010692	-0.010692
Gorai.002G048100	Chr02	4057043	4061089	-	PF03005					AT1G78710.1	TBL42	TRICHOME BIREFRINGENCE-LIKE 42	Gorai.002G048100	50.58872431	50.58872431	8	0.741079722		1		0.939306529	21.27509271	35.08182332	2.337716123	1	3	3	8	8	8	0.001727035	5.95301E-05	0.149878901	6.38268766	7.06342288	7.664548632	6.511736035	6.979659275	5.736277138	7.258909689	6.403458282	6.784239379	5.084143291	8.070187575	6.620013788	7.175079171	6.388410984	-0.450430055	0.450430055
Gorai.002G049000	Chr02	4182643	4190820	+	PF00560,PF11721,PF07714,PF00069	PTHR23258	KOG1187			AT1G53440.1		Leucine-rich repeat transmembrane protein kinase	Gorai.002G049000	31.62127844	31.62127844	8	0.998178951		1		0.946546467	9.712793267	8.939781187	1.229019288	1	3	3	8	8	8	0.014303412	0.006193879	0.360849644	5.487932886	4.592112814	5.860636881	4.730061606	5.679843286	3.889549627	6.038115502	5.52956571	5.949123121	4.434927211	5.683158261	3.930557503	5.410563451	3.344172043	0.510954599	-0.510954599
Gorai.002G050900	Chr02	4406582	4410326	+		PTHR13609				AT1G53400.1		Ubiquitin domain-containing protein	Gorai.002G050900	10.57588939	10.57588939	8	0.516889437		1		0.92728104	5.655305393	34.40350205	1.20802658	1	3	3	8	8	8	0.044678769	6.39732E-05	0.367460563	5.108261726	5.416648268	5.78188499	4.704596542	6.017517972	4.545820484	5.460594832	4.609118826	5.904568616	4.45876463	6.103175147	4.800074258	6.130467327	4.632876338	-0.241330542	0.241330542
Gorai.002G054000	Chr02	4778453	4781381	-	PF00534	PTHR12526	KOG0853	2.4.1.-,2.4.1.132	K03843	AT1G78800.1		UDP-Glycosyltransferase superfamily protein	Gorai.002G054000	32.30066868	32.30066868	8	0.845055103		1		0.909459389	5.584344695	46.2964074	0.705155284	1	3	3	8	8	8	0.045734813	2.1175E-05	0.575258	5.913409572	6.286924957	5.713729323	7.225182734	6.442640218	5.019116783	5.656448893	6.929240481	6.166111915	4.901836998	5.771009752	7.521124987	6.719168521	5.136396569	-0.230490975	0.230490975
Gorai.002G057800	Chr02	6200507	6212938	+	PF01061,PF08370,PF00005	PTHR19241	KOG0065			AT1G15520.1	ABCG40,ATABCG40,ATPDR12,PDR12	pleiotropic drug resistance 12	Gorai.002G057800	5.777090322	5.777090322	8	1.379526199		1		0.99640231	68.74605509	125.1531215	23.8220211	1	3	3	8	8	8	3.37254E-05	4.62304E-07	0.000242373	5.902496145	6.540265509	6.668444154	7.052218438	6.785865628	4.378995086	6.03763403	6.91736956	6.479549908	4.175431081	7.299254279	7.187067316	7.092181348	4.582559091	-0.295727382	0.295727382
Gorai.002G058200	Chr02	6338533	6350632	-	PF07719,PF00515,PF12569	PTHR22767	KOG1156			AT1G80410.1	EMB2753	tetratricopeptide repeat (TPR)-containing protein	Gorai.002G058200	19.51390181	19.51390181	8	1.526353645		1		0.98572529	2.991544272	74.21080005	0.056728055	1	3	3	8	8	8	0.121954421	3.51291E-06	0.98099998	6.202968356	5.940749127	7.254297933	5.752291198	7.00033137	4.280514466	7.37719628	5.898381119	7.098184656	4.438111371	7.131399586	5.606201277	6.902478084	4.122917562	0.115025181	-0.115025181
Gorai.002G059100	Chr02	6641496	6645125	+	PF00916,PF01740	PTHR11814	KOG0236			AT3G15990.1	SULTR3;4	sulfate transporter 3;4	Gorai.002G059100	27.6021963	27.6021963	8	2.308896296		1		0.975529829	151.8148046	22.01476499	1.857788358	1	3	3	8	8	8	1.75241E-06	0.000320512	0.215051381	5.408780634	7.489040598	6.993606761	7.164432141	6.912663002	4.724940559	5.694618286	6.164593245	5.858053774	3.91785723	8.292595237	8.164271037	7.96727223	5.532023888	-0.781089936	0.781089936
Gorai.002G059200	Chr02	6645176	6646678	-	PF09801	PTHR12952	KOG4697			AT1G79990.1		structural molecules	Gorai.002G059200	28.28893925	28.28893925	8	0.586967212		1		0.876227375	0.275108153	14.54639085	3.702835987	1	3	3	8	8	8	0.614144488	0.001326681	0.061579794	5.682892981	5.588650476	5.427829854	6.113220734	6.312461436	4.689574889	5.850208451	5.929937774	6.073956299	4.877469402	5.005451258	6.296503694	6.550966574	4.501680376	0.072537196	-0.072537196
Gorai.002G059400	Chr02	6741150	6743531	+						AT1G52343.1			Gorai.002G059400	44.81853608	44.81853608	8	1.268566851		1		0.916310503	1.417783806	7.313703419	3.29538523	1	3	3	8	8	8	0.267897813	0.01111746	0.078804604	5.54797106	5.174298957	6.19479682	5.91776542	5.647364315	3.684613477	6.015578205	6.487008303	5.682929688	4.006368042	6.374015436	5.348522537	5.611798943	3.362858912	0.189147934	-0.189147934
Gorai.002G059500	Chr02	6772658	6774548	+	PF00025,PF00071,PF08477,PF04670	PTHR11708	KOG0092			AT4G19640.1	ARA-7,ARA7,ATRAB-F2B,ATRAB5B,ATRABF2B,RAB-F2B,RABF2B	Ras-related small GTP-binding family protein	Gorai.002G059500	104.9612562	104.9612562	8	1.674634141		1		0.970823099	0.138944031	26.75906094	0.041982605	1	3	3	8	8	8	0.71901519	0.000159849	0.987686174	6.881150318	6.787301175	7.805541604	6.678742299	7.971859289	4.880759795	7.825709873	6.67252221	8.018506915	5.007862276	7.785373335	6.684962389	7.925211663	4.753657315	0.039576429	-0.039576429
Gorai.002G059900	Chr02	6879144	6884726	+	PF00225	PTHR16012	KOG0246			AT3G16060.1		ATP binding microtubule motor family protein	Gorai.002G059900	27.0520746	27.0520746	8	0.408832064		1		0.954391886	30.50587838	46.42832515	0.105128314	1	3	3	8	8	8	0.000558267	2.09496E-05	0.954746728	6.34380424	6.912228892	6.357105742	7.424749413	6.746782257	5.983428852	6.106258615	7.107818762	6.470385633	5.69075395	6.607952868	7.741680064	7.023178881	6.276103754	-0.498498757	0.498498757
Gorai.002G060000	Chr02	6927749	6929320	+	PF01907	PTHR10768	KOG3475		K02922	AT3G16080.1		Zinc-binding ribosomal protein family protein	Gorai.002G060000	106.5262175	106.5262175	8	0.479542635		1		0.935740366	2.18906573	26.2363375	0.338554209	1	3	3	8	8	8	0.177258726	0.000171609	0.798246897	7.464500455	7.2512731	7.892473149	6.835868123	8.076839986	6.62636585	7.96709165	7.083202346	8.139636779	6.668071044	7.817854649	6.5885339	8.014043194	6.584660656	0.171935342	-0.171935342
Gorai.002G060900	Chr02	7190156	7197144	+	PF12222,PF01208	PTHR21091	KOG2872			AT3G14920.1		Peptide-N4-(N-acetyl-beta-glucosaminyl)asparagine amidase A protein	Gorai.002G060900	53.90040222	53.90040222	8	1.686507799		1		0.985316741	22.74500497	86.68723638	2.035373793	1	3	3	8	8	8	0.001410107	1.92874E-06	0.187533615	6.630671346	7.39478202	6.875589574	8.418445873	7.558984997	5.197886289	6.599396175	7.851634668	7.137872898	4.933781645	7.151782973	8.985257078	7.980097097	5.461990932	-0.321644142	0.321644142
Gorai.002G061300	Chr02	7238703	7245444	+	PF01453,PF08276					AT1G78860.1		D-mannose binding lectin protein with Apple-like carbohydrate-binding domain	Gorai.002G061300	648.8294048	648.8294048	8	1.57377741		1		0.904557125	7.232501653	4.519915651	0.015793203	1	3	3	8	8	8	0.027525144	0.039086062	0.997066627	7.702452296	6.305918618	8.133204692	6.685246808	7.511605415	5.686684913	8.886170999	7.383154373	8.266345316	6.274138495	7.380238385	5.987339243	6.756865514	5.099231332	0.649580174	-0.649580174
Gorai.002G061400	Chr02	7273681	7279140	+	PF00311			4.1.1.31	K01595	AT3G14940.1	ATPPC3,PPC3	phosphoenolpyruvate carboxylase 3	Gorai.002G061400	165.091864	165.091864	8	0.995515462		1		0.980453018	9.930241471	55.19741801	0.782728624	1	3	3	8	8	8	0.013573301	1.08938E-05	0.536174682	7.890487599	8.329026249	9.088606384	7.683012202	8.870891135	6.796517976	8.770385158	7.578129064	8.662884473	6.550551701	9.40682761	7.78789534	9.078897797	7.042484251	-0.239894053	0.239894053
Gorai.002G061700	Chr02	7285582	7288905	+	PF00179	PTHR11621	KOG0417	6.3.2.19	K10580	AT1G78870.2	UBC13A,UBC35	ubiquitin-conjugating enzyme 35	Gorai.002G061700	8.392055745	8.392055745	8	1.605054245		1		0.984754653	1.992436514	103.0838906	0.189432671	1	3	3	8	8	8	0.195775217	9.8496E-07	0.900663246	5.612842456	5.788369456	6.817010581	5.583539653	6.638620222	3.763253366	6.759276497	5.450195886	6.556859056	3.685038384	6.874744666	5.71688342	6.720381388	3.841468348	-0.075080454	0.075080454
Gorai.002G062000	Chr02	7329475	7332889	-	PF01762	PTHR11214	KOG2288			AT1G53290.1		Galactosyltransferase family protein	Gorai.002G062000	7.389904497	7.389904497	8	3.463776564		1		0.98799201	15.68896293	50.42427033	4.431394226	1	3	3	8	8	8	0.004171597	1.53456E-05	0.040963081	3.788634393	4.987726912	6.187752236	3.65571478	5.705142007	2.004113588	5.885729239	2.72718246	5.071373835	1.470252039	6.489775233	4.584247099	6.338910179	2.537975137	-0.352634787	0.352634787
Gorai.002G062100	Chr02	7333794	7337868	+	PF01965	PTHR11019	KOG2764		K03152	AT1G53280.1		Class I glutamine amidotransferase-like superfamily protein	Gorai.002G062100	104.8167067	104.8167067	8	0.916096609		1		0.980916233	0.300354468	56.58572702	1.006152469	1	3	3	8	8	8	0.598615167	9.91257E-06	0.438693296	8.021389812	7.956018201	8.876503917	7.991245226	8.581656624	6.50541026	8.813549834	8.10949064	8.552067527	6.610451248	8.939458001	7.872999812	8.61124572	6.400369271	0.037116259	-0.037116259
Gorai.002G062200	Chr02	7341980	7344955	-	PF00067	PTHR19383	KOG0157			AT1G12740.1	CYP87A2	cytochrome P450, family 87, subfamily A, polypeptide 2	Gorai.002G062200	208.6729417	208.6729417	8	4.809591503		1		0.945545758	2.707101515	1.165046921	0.027447718	1	3	3	8	8	8	0.138521529	0.381438812	0.993374399	6.014468785	3.021020743	2.752463484	6.163829453	5.58541152	3.5692746	4.518501471	7.735774368	7.121868216	4.681731084	0.986425496	4.591884538	4.048954824	2.456818115	0.791786643	-0.791786643
Gorai.002G063200	Chr02	7410347	7412872	-									Gorai.002G063200	14.70459424	14.70459424	8	5.043728002		1		0.975347671	0.487789571	64.96147557	0.729698616	1	3	3	8	8	8	0.504707141	5.85468E-06	0.562583557	4.399139326	3.934730541	6.720033519	5.113968131	3.928074636	0.905663447	6.715705336	5.305056951	4.181747888	1.394047128	6.724361702	4.922879312	3.674401383	0.417279766	0.112777595	-0.112777595
Gorai.002G064400	Chr02	7515331	7521286	-	PF00437,PF00004,PF07728	PTHR20953				AT1G73170.1		P-loop containing nucleoside triphosphate hydrolases superfamily protein	Gorai.002G064400	8.507415553	8.507415553	8	0.485986704		1		0.918271969	1.466373003	34.42208908	0.539246892	1	3	3	8	8	8	0.260475138	6.38461E-05	0.668603616	4.773804336	4.945271652	5.774898539	4.644194016	5.002336494	4.016722926	5.752366702	4.449353608	4.8615712	4.031925835	5.797430376	4.839034425	5.143101789	4.001520017	-0.138564696	0.138564696
Gorai.002G064500	Chr02	7559171	7562527	+	PF03634					AT1G53230.1	TCP3	TEOSINTE BRANCHED 1, cycloidea and PCF transcription factor 3	Gorai.002G064500	16.06585225	16.06585225	8	1.712519313		1		0.926979209	3.279142594	28.30176735	0.705920281	1	3	3	8	8	8	0.107752025	0.000130553	0.574858581	4.822262714	5.261698201	6.201044569	4.849491374	5.938111778	3.179274108	6.10141239	4.554974663	5.897931218	2.734732584	6.300676749	5.144008084	5.978292339	3.623815631	-0.188577294	0.188577294
Gorai.002G064800	Chr02	7599424	7603025	-	PF01699	PTHR10891				AT1G53210.1		sodium/calcium exchanger family protein / calcium-binding EF hand family protein	Gorai.002G064800	47.5669443	47.5669443	8	2.695593306		1		0.953992816	0.456859321	12.7246948	0.236041612	1	3	3	8	8	8	0.518153766	0.002057836	0.868831504	4.009724771	3.463259361	6.10992809	3.043770649	3.816819044	1.975450482	6.147263641	3.511426986	4.232879821	2.147328635	6.072592538	2.576114311	3.400758267	1.803572329	0.184029686	-0.184029686
Gorai.002G065300	Chr02	7653163	7654663	+	PF00201	PTHR11926	KOG1192			AT4G27560.1		UDP-Glycosyltransferase superfamily protein	Gorai.002G065300	9.773511801	9.773511801	8	3.792740585		1		0.977224342	0.003872441	95.969557	0.975049883	1	3	3	8	8	8	0.951907176	1.30041E-06	0.451008312	5.182902045	5.165284993	2.134012417	6.29151403	6.981198565	5.289649064	1.846349063	6.421499569	7.005239316	5.458520234	2.421675772	6.16152849	6.957157814	5.120777895	0.004926085	-0.004926085
Gorai.002G065400	Chr02	7656247	7665142	+	PF00201	PTHR11926	KOG1192			AT4G27560.1		UDP-Glycosyltransferase superfamily protein	Gorai.002G065400	14.17166012	14.17166012	8	0.645844088		1		0.953786532	2.281276814	56.62502654	0.542236018	1	3	3	8	8	8	0.169387046	9.88644E-06	0.666803808	5.544240996	5.330509325	4.485388777	6.565245313	5.497699484	5.201167067	4.691528458	6.572722468	5.546428817	5.366284241	4.279249097	6.557768159	5.448970151	5.036049892	0.146891501	-0.146891501
Gorai.002G065700	Chr02	7682818	7687506	-	PF10252	PTHR22055	KOG3375			AT5G46020.1			Gorai.002G065700	3.119578182	3.119578182	8	0.554531458		1		0.911508777	0.680524494	24.65765052	0.660877592	1	3	3	8	8	8	0.433313388	0.000214343	0.598858668	3.344359034	3.491660954	2.547731149	4.380875963	3.625979466	3.117453397	2.425892929	4.33987172	3.721634385	2.890037102	2.66956937	4.421880206	3.530324548	3.344869691	-0.112017659	0.112017659
Gorai.002G066000	Chr02	7699374	7700815	+						AT3G18380.1		sequence-specific DNA binding transcription factors;sequence-specific DNA binding	Gorai.002G066000	11.67350717	11.67350717	8	0.436788906		1		0.788774996	0.023114464	9.338889881	0.429261472	1	3	3	8	8	8	0.882924061	0.005430743	0.737669622	3.942091281	3.902942901	3.812648685	4.814962173	3.782853857	3.279603649	3.809070084	5.017819911	3.68979846	3.251676672	3.816227287	4.612104435	3.875909254	3.307530626	0.036080938	-0.036080938
Gorai.002G066900	Chr02	7786451	7789642	-	PF00929	PTHR23044	KOG0542			AT3G15140.1		Polynucleotidyl transferase, ribonuclease H-like superfamily protein	Gorai.002G066900	22.06944134	22.06944134	8	1.455136464		1		0.919065888	9.712121228	8.338783446	0.631572825	1	3	3	8	8	8	0.014305744	0.007614234	0.615003264	4.992176365	3.837824736	5.318098347	5.279924481	3.747867942	3.31411143	5.65677659	5.746177179	4.09278399	4.472967699	4.979420104	4.813671784	3.402951893	2.155255161	0.557848839	-0.557848839
Gorai.002G068000	Chr02	7899280	7902569	+		PTHR13902				AT5G53900.2		Serine/threonine-protein kinase WNK (With No Lysine)-related	Gorai.002G068000	18.43471729	18.43471729	8	3.710347059		1		0.988970727	10.58288729	40.88456518	5.414201654	1	3	3	8	8	8	0.011646302	3.37335E-05	0.025020808	5.895900708	4.872485934	7.00481214	4.759272492	6.955575263	2.817113389	7.106142125	5.901469523	7.204425082	3.371566104	6.903482155	3.617075462	6.706725445	2.262660673	0.291280204	-0.291280204
Gorai.002G068500	Chr02	7919344	7923685	-	PF08263,PF00560,PF00069,PF07714	PTHR23258	KOG1187			AT5G53890.1	AtPSKR2,PSKR2	phytosylfokine-alpha receptor 2	Gorai.002G068500	9.453511462	9.453511462	8	3.302269622		1		0.968118091	23.41346299	27.49282808	0.371030094	1	3	3	8	8	8	0.001290186	0.000144989	0.77625156	5.573318568	4.071679695	6.176801702	5.75681551	5.159754084	2.19662523	6.83768333	6.478010551	5.981480523	2.996099867	5.515920073	5.035620469	4.338027645	1.397150594	0.458779964	-0.458779964
Gorai.002G068600	Chr02	7941086	7944536	+	PF02737,PF00725	PTHR23309	KOG2304	1.1.1.157	K00074	AT3G15290.1		3-hydroxyacyl-CoA dehydrogenase family protein	Gorai.002G068600	10.95682811	10.95682811	8	3.481498661		1		0.964187658	14.22897899	117.0233663	0.52022785	1	3	3	8	8	8	0.005449023	6.00949E-07	0.680154389	5.477006352	4.241945512	5.202746973	7.017848242	4.823501094	2.39380742	5.596910033	7.525042421	5.39846365	3.387609305	4.808583912	6.510654063	4.248538537	1.400005536	0.367053697	-0.367053697
Gorai.002G068700	Chr02	7945279	7945877	+						AT5G53880.1			Gorai.002G068700	25.96860998	25.96860998	8	5.920530013		1		0.989569404	0.08311105	136.3687373	1.161048778	1	3	3	8	8	8	0.780453063	3.30458E-07	0.382770117	4.959061372	5.134799951	5.927631616	8.037814812	4.626237702	1.596038516	6.061511183	7.917362511	4.623637502	1.233734293	5.793752049	8.158267114	4.628837901	1.95834274	-0.039067762	0.039067762
Gorai.002G068800	Chr02	7971895	7976018	+	PF01554	PTHR11206	KOG1347			AT3G23560.1	ALF5	MATE efflux family protein	Gorai.002G068800	26.07581979	26.07581979	8	1.80731473		1		0.980758358	43.36519193	17.0035681	0.249402541	1	3	3	8	8	8	0.000172018	0.000784831	0.859616577	6.403339464	4.92280771	6.589138762	6.247910466	5.916846661	3.898398457	7.430581092	7.038926066	6.743293715	4.400556981	5.747696431	5.456894867	5.090399606	3.396239933	0.616096656	-0.616096656
Gorai.002G069400	Chr02	8048444	8050064	-	PF05678					AT1G28280.2		VQ motif-containing protein	Gorai.002G069400	18.4950936	18.4950936	8	8.315495898		1		0.993592196	1.299863533	93.1353777	8.385213027	1	3	3	8	8	8	0.287219797	1.46078E-06	0.00749089	4.94706619	5.832745818	6.989059659	5.987697105	7.808810629	0.774056622	6.844424374	5.372668226	7.287328347	0.283843814	7.133694944	6.602725984	8.330292912	1.264269431	-0.166077444	0.166077444
Gorai.002G069900	Chr02	8094518	8099995	+	PF04765	PTHR12956				AT1G53040.1		Protein of unknown function (DUF616)	Gorai.002G069900	25.48717581	25.48717581	8	1.480382437		1		0.954417949	8.452711767	29.2795734	0.158217172	1	3	3	8	8	8	0.01966868	0.000115419	0.921437855	5.21840929	5.86202758	6.615100768	5.204529772	6.46229318	3.878950021	6.268996434	4.863649364	6.207465413	3.533525951	6.961205103	5.54541018	6.717120947	4.224374092	-0.293002202	0.293002202
Gorai.002G071000	Chr02	8170940	8176427	+	PF01909,PF03828	PTHR23092	KOG1906			AT5G53770.1		Nucleotidyltransferase family protein	Gorai.002G071000	15.58280852	15.58280852	8	0.664194992		1		0.962720916	5.182902756	56.70791546	3.218757931	1	3	3	8	8	8	0.052348481	9.8316E-06	0.082682811	6.179466098	5.926348563	6.665650774	5.655480922	6.861337482	5.029160145	6.683604338	6.018815984	6.817231377	5.198212695	6.64769721	5.292145859	6.905443587	4.860107594	0.171701902	-0.171701902
Gorai.002G071500	Chr02	8324202	8326064	+	PF00097	PTHR12313	KOG0823			AT4G27470.1	ATRMA3,RMA3	RING membrane-anchor 3	Gorai.002G071500	7.287072601	7.287072601	8	0.437144838		1		0.917068795	0.001095372	35.22841433	0.090122731	1	3	3	8	8	8	0.974408564	5.86211E-05	0.963440081	4.54954747	4.544566442	5.534935284	4.424005143	4.370369439	3.858917957	5.540290724	4.363882067	4.372676512	3.921340575	5.529579845	4.484128219	4.368062366	3.79649534	0.004231884	-0.004231884
Gorai.002G071800	Chr02	8337188	8346776	+	PF01535	PTHR10483				AT1G31840.1		Tetratricopeptide repeat (TPR)-like superfamily protein	Gorai.002G071800	5.430245771	5.430245771	8	0.699323343		1		0.975914222	5.931217404	49.69242835	2.608720353	1	3	3	8	8	8	0.040856042	1.6217E-05	0.123723094	4.671723391	4.969851277	5.64588676	4.378023575	5.465927102	3.793311898	5.562454577	3.929690236	5.449734832	3.74501392	5.729318943	4.826356915	5.482119371	3.841609877	-0.196097897	0.196097897
Gorai.002G072500	Chr02	8465244	8471475	-	PF03094					AT1G26700.1	ATMLO14,MLO14	Seven transmembrane MLO family protein	Gorai.002G072500	8.042023106	8.042023106	8	1.565040351		1		0.941185019	21.79600418	18.75710082	1.825685902	1	3	3	8	8	8	0.00160539	0.000560516	0.220535176	4.301839848	5.30704856	5.305866468	5.057055862	5.709723635	3.145130851	5.06628532	4.747854142	5.433300657	1.959919273	5.545447617	5.366257583	5.986146613	4.330342429	-0.461217356	0.461217356
Gorai.002G073200	Chr02	8527466	8528195	+									Gorai.002G073200	9.209441591	9.209441591	8	0.264245329		1		0.894409732	5.12027198	26.14399124	0.880235135	1	3	3	8	8	8	0.05348797	0.000173797	0.49098909	5.062190395	5.330942772	5.909287355	4.992067641	5.178389155	4.706522184	5.89937007	4.778585503	4.998764745	4.572041263	5.91920464	5.205549779	5.358013565	4.841003105	-0.300534757	0.300534757
Gorai.002G073300	Chr02	8553399	8555317	-	PF06749					AT4G27435.1		Protein of unknown function (DUF1218)	Gorai.002G073300	150.6441531	150.6441531	8	1.320039038		1		0.977857697	15.26380633	32.87180476	0.280937494	1	3	3	8	8	8	0.004500713	7.5636E-05	0.837829219	7.389281846	8.092239164	8.709438613	7.710721418	8.48565201	6.057229979	8.444008186	7.31879617	8.174347888	5.61997514	8.974869041	8.102646667	8.796956132	6.494484818	-0.335632278	0.335632278
Gorai.002G073400	Chr02	8557185	8562433	-						AT4G27430.1	CIP7	COP1-interacting protein 7	Gorai.002G073400	96.68209654	96.68209654	8	1.52888478		1		0.993407914	126.174883	165.0457246	2.252494158	1	3	3	8	8	8	3.5413E-06	1.56291E-07	0.159475275	7.876824291	9.03011734	9.731449596	8.912049017	8.289040336	6.881344315	9.238712425	8.227412452	7.770819048	6.270353242	10.22418677	9.596685582	8.807261624	7.492335388	-0.513431891	0.513431891
Gorai.002G073700	Chr02	8619245	8620805	+	PF02365					AT4G27410.2	ANAC072,RD26	NAC (No Apical Meristem) domain transcriptional regulator superfamily protein	Gorai.002G073700	21.27310258	21.27310258	8	1.069879824		1		0.831600481	4.434782531	7.944638228	0.326274303	1	3	3	8	8	8	0.068308489	0.008770455	0.806634251	4.273681327	3.432846094	4.010761435	5.050634426	3.47206396	2.87959502	4.291267605	5.673625793	3.947737474	3.182094434	3.730255265	4.427643059	2.996390446	2.577095606	0.489791151	-0.489791151
Gorai.002G074400	Chr02	8729154	8732959	-	PF00459	PTHR20854	KOG1528	3.1.3.7	K01082	AT5G54390.1	AHL,ATAHL,HL	HAL2-like	Gorai.002G074400	28.33166268	28.33166268	8	4.527598683		1		0.981913809	1.534154043	48.06369113	2.508994788	1	3	3	8	8	8	0.250599417	1.83895E-05	0.132641875	5.437445908	4.772189011	7.30855093	4.818240191	6.269580342	2.022898376	7.355471131	5.604551975	6.259854022	2.529906505	7.26163073	4.031928407	6.279306661	1.515890247	0.170709177	-0.170709177
Gorai.002G075900	Chr02	8966128	8975044	-	PF02362					AT4G21550.1	VAL3	VP1/ABI3-like 3	Gorai.002G075900	29.42861918	29.42861918	8	0.733009902		1		0.76945078	9.021710705	1.921810206	0.081923901	1	3	3	8	8	8	0.01697786	0.20459956	0.968004302	4.793179157	3.667510731	3.847768578	4.647579635	4.708972544	3.717059018	4.53916414	5.118409755	5.185704458	4.329438276	3.156373017	4.176749515	4.232240631	3.10467976	0.851746823	-0.851746823
Gorai.002G076000	Chr02	8976208	8978244	-						AT4G27380.1			Gorai.002G076000	34.90525327	34.90525327	8	0.962369207		1		0.956197189	1.518993974	42.8477794	0.149145919	1	3	3	8	8	8	0.252761681	2.83106E-05	0.927344225	5.844081345	5.591168136	7.063350073	5.841327865	4.499848216	5.465972807	7.176292499	5.888104616	4.631762492	5.680165771	6.950407647	5.794551113	4.36793394	5.251779844	0.142024756	-0.142024756
Gorai.002G076100	Chr02	8979398	8986397	-						AT4G18975.2		Pentatricopeptide repeat (PPR) superfamily protein	Gorai.002G076100	2.782863048	2.782863048	8	1.126088052		1		0.978047339	3.535799672	163.7064656	0.884164205	1	3	3	8	8	8	0.09685006	1.61376E-07	0.489256819	3.94459135	4.192510427	5.704427424	3.312240828	3.187088148	4.070447153	5.59491225	3.099463793	2.972405115	4.111584242	5.813942598	3.525017863	3.401771181	4.029310065	-0.127354917	0.127354917
Gorai.002G076600	Chr02	9066932	9074583	+	PF00027	PTHR10217	KOG0498			AT5G54250.1	ATCNGC4,CNGC4,DND2,HLM1	cyclic nucleotide-gated cation channel 4	Gorai.002G076600	23.98132405	23.98132405	8	1.908276994		1		0.939878388	3.468256411	8.544200357	0.051280775	1	3	3	8	8	8	0.099574298	0.007086976	0.983562386	4.66190757	3.741606346	5.507125523	4.397065247	4.658881855	2.243955208	5.883969213	4.771589925	5.02149746	2.970573681	5.130281832	4.02254057	4.296266249	1.517336735	0.374186905	-0.374186905
Gorai.002G076800	Chr02	9078941	9082261	-	PF00635	PTHR10809	KOG0439			AT5G54110.1	ATMAMI,MAMI	membrane-associated mannitol-induced	Gorai.002G076800	8.391797232	8.391797232	8	1.48264358		1		0.997654691	9.15232653	432.1753225	1.491264734	1	3	3	8	8	8	0.016426922	3.47202E-09	0.288975336	7.25681274	7.077559709	8.3520601	7.339883287	7.744293288	5.232508222	8.403763319	7.481186758	7.808059153	5.334241728	8.300356881	7.198579815	7.680527424	5.130774716	0.079268184	-0.079268184
Gorai.002G077700	Chr02	9199193	9200518	-	PF00643					AT4G27310.1		B-box type zinc finger family protein	Gorai.002G077700	7.263475117	7.263475117	8	0.273243545		1		0.945547901	6.579622735	44.44288039	3.705602278	1	3	3	8	8	8	0.033382213	2.46872E-05	0.061479752	5.357189593	5.594001613	6.194278959	5.447129162	5.341114014	4.919860276	6.256273863	5.1782245	5.288080377	4.706179631	6.132284055	5.716033824	5.394147651	5.133540922	-0.254677601	0.254677601
Gorai.002G078200	Chr02	9290452	9293853	+	PF01453,PF00954,PF08276,PF07714,PF00069,PF11883	PTHR23258	KOG1187			AT4G27300.1		S-locus lectin protein kinase family protein	Gorai.002G078200	19.88307684	19.88307684	8	0.717976813		1		0.76006643	0.159140858	10.44327768	0.074831227	1	3	3	8	8	8	0.700385469	0.003854091	0.971831351	4.129737719	4.252191578	5.25627612	3.847061334	4.327153463	3.333367676	5.229316601	3.683206314	4.228813633	3.377614327	5.283235638	4.010916355	4.425493294	3.289121025	-0.089327379	0.089327379
Gorai.002G078900	Chr02	9474738	9478223	+	PF01453,PF00954,PF08276,PF00069,PF07714	PTHR23258				AT4G27290.1		S-locus lectin protein kinase family protein	Gorai.002G078900	20.04224263	20.04224263	8	1.574162446		1		0.948262046	2.537019243	8.267510722	0.166324823	1	3	3	8	8	8	0.149869881	0.007808549	0.916103251	3.948713675	3.146205018	4.976073598	2.840381294	4.201538663	2.17184383	5.580557151	3.145822139	4.684060533	2.384414877	4.371590044	2.53494045	3.719016793	1.959272783	0.357481763	-0.357481763
Gorai.002G079000	Chr02	9478855	9484455	+	PF00931	PTHR23155	KOG4658			AT1G12220.1	RPS5	Disease resistance protein (CC-NBS-LRR class) family	Gorai.002G079000	9.02331432	9.02331432	8	1.346791036		1		0.924766382	0.276813546	14.27028736	0.9085062	1	3	3	8	8	8	0.613066792	0.00141369	0.478672887	3.682202254	3.505856046	4.837519069	2.0302624	4.122368927	3.385966203	5.243758995	1.667714322	4.35425843	3.463077268	4.431279143	2.392810479	3.890479424	3.308855138	0.085984757	-0.085984757
Gorai.002G080700	Chr02	10174556	10179450	+	PF00069,PF07714	PTHR23258	KOG1187			AT5G54590.2	CRLK1	Protein kinase superfamily protein	Gorai.002G080700	53.92634491	53.92634491	8	1.263593203		1		0.988481288	6.637607522	53.43778094	3.255787549	1	3	3	8	8	8	0.032801706	1.23187E-05	0.080779929	7.420347564	7.063846669	8.132609947	7.244938548	8.069593497	5.521246473	8.075982939	7.500006771	8.178310148	5.927090396	8.189236955	6.989870326	7.960876845	5.11540255	0.172566828	-0.172566828
Gorai.002G081400	Chr02	10241737	10244118	-						AT5G54630.1		zinc finger protein-related	Gorai.002G081400	31.19437484	31.19437484	8	0.730823766		1		0.945605055	1.62910073	40.5464296	3.117469632	1	3	3	8	8	8	0.237631497	3.47948E-05	0.088178161	6.214769212	6.393665242	5.882718392	6.860491271	7.203372201	5.270287045	6.157161974	6.619267828	7.09997009	4.982676958	5.60827481	7.101714713	7.306774312	5.557897131	-0.117267454	0.117267454
Gorai.002G082700	Chr02	10485607	10486929	+	PF03168					AT3G20600.1	NDR1	Late embryogenesis abundant (LEA) hydroxyproline-rich glycoprotein family	Gorai.002G082700	7.51767921	7.51767921	8	1.360339473		1		0.889514017	8.279078393	5.119686411	0.655841995	1	3	3	8	8	8	0.02059551	0.028827113	0.601603054	3.42476133	2.178849917	3.512455208	3.731395484	2.224224422	1.739147379	4.433014162	4.153412323	2.897902134	2.214716701	2.591896254	3.309378646	1.55054671	1.263578057	0.630687158	-0.630687158
Gorai.002G083000	Chr02	10548430	10550887	+	PF11976,PF00240	PTHR10666	KOG0005			AT4G05320.2	UBQ10	polyubiquitin 10	Gorai.002G083000	87.58751062	87.58751062	8	1.760420146		1		0.995308231	0.834603608	358.4377701	0.8741611	1	3	3	8	8	8	0.387648586	7.29722E-09	0.49368024	7.917472729	8.026973801	7.737190862	9.934713996	6.352427534	7.864560669	7.775803717	9.823675601	6.233861716	7.836549882	7.698578007	10.04575239	6.470993351	7.892571455	-0.044488389	0.044488389
Gorai.002G083500	Chr02	10603495	10606599	+	PF09756	PTHR13270	KOG3054			AT4G27120.1			Gorai.002G083500	8.976451743	8.976451743	8	1.337578744		1		0.990454388	0.036170361	164.8879796	0.479090427	1	3	3	8	8	8	0.853901396	1.5688E-07	0.705712323	6.194758502	6.176652327	7.370331656	6.203180888	6.775813087	4.393496025	7.342136098	6.249423303	6.807869615	4.37960499	7.398527215	6.156938474	6.743756559	4.407387059	0.008456163	-0.008456163
Gorai.002G083700	Chr02	10615084	10616788	+	PF01946,PF01266,PF00890,PF07992	PTHR10742	KOG2960		K03146	AT5G54770.1	THI1,THI4,TZ	thiazole biosynthetic enzyme, chloroplast (ARA6) (THI1) (THI4)	Gorai.002G083700	83.68227683	83.68227683	8	0.861666098		1		0.900806997	12.19507531	6.975050393	0.131247703	1	3	3	8	8	8	0.008172668	0.012702122	0.938769553	6.472903774	5.49684337	5.784335581	6.717220846	6.496717726	4.941220137	6.237388172	7.218575839	6.875881036	5.55977005	5.331282989	6.215865852	6.117554416	4.322670223	0.613530275	-0.613530275
Gorai.002G083900	Chr02	10623486	10627766	-	PF00566	PTHR22957	KOG2197			AT4G27100.1		Ypt/Rab-GAP domain of gyp1p superfamily protein	Gorai.002G083900	10.95638644	10.95638644	8	0.585308012		1		0.97499094	18.97625458	127.203243	2.665921427	1	3	3	8	8	8	0.002425074	4.33854E-07	0.118939467	5.802536906	6.206447386	5.241901341	7.119156912	5.717054128	5.939856203	4.834929063	7.064905338	5.560447147	5.749866075	5.64887362	7.173408486	5.873661108	6.129846331	-0.290743043	0.290743043
Gorai.002G085900	Chr02	10903493	10903915	-		PTHR11761	KOG0901			AT1G04480.1		Ribosomal protein L14p/L23e family protein	Gorai.002G085900	172.132185	172.132185	8	3.051726784		1		0.9799164	0.005077626	141.736013	0.954504361	1	3	3	8	8	8	0.94494203	2.84081E-07	0.45935543	7.665613417	7.68246605	5.648906379	8.562229257	6.567565576	9.917457722	5.751854065	8.362936099	6.683895566	9.863767936	5.545958692	8.761522415	6.451235587	9.971147507	-0.005243232	0.005243232
Gorai.002G089500	Chr02	11302990	11304588	+	PF04520					AT4G04630.1		Protein of unknown function, DUF584	Gorai.002G089500	11.74726988	11.74726988	8	3.193968132		1		0.985149792	1.441308518	30.19325795	2.591703063	1	3	3	8	8	8	0.264266995	0.00010321	0.125191654	4.500370681	4.930091697	4.892729303	6.175639484	5.889331133	1.903224837	5.003817125	5.821308791	5.685064378	1.491292429	4.781641481	6.529970177	6.093597887	2.315157244	-0.130682703	0.130682703
Gorai.002G090200	Chr02	11394413	11396784	+	PF00657	PTHR22835:SF27				AT5G55050.1		GDSL-like Lipase/Acylhydrolase superfamily protein	Gorai.002G090200	8.830407563	8.830407563	8	1.489072869		1		0.959490684	2.713284667	19.33699016	4.15210018	1	3	3	8	8	8	0.138130777	0.000504458	0.047667652	3.792725155	3.234281657	4.977436206	3.620268744	3.242434874	2.213873799	5.555806549	3.400481638	4.242251105	1.972361326	4.399065864	3.840055851	2.242618643	2.455386272	0.261793246	-0.261793246
Gorai.002G092300	Chr02	11722239	11723686	+									Gorai.002G092300	6.783606658	6.783606658	8	1.006901902		1		0.982260886	20.32978724	176.5957145	0.905625134	1	3	3	8	8	8	0.001978799	1.1979E-07	0.47991236	5.786342427	5.341903999	5.900055071	6.883555091	4.373300054	5.099582634	6.215661019	7.086114087	4.481384352	5.362210248	5.584449123	6.680996096	4.265215757	4.836955019	0.241531939	-0.241531939
Gorai.002G093000	Chr02	11819648	11821674	+	PF12056					AT3G20300.1		Protein of unknown function (DUF3537)	Gorai.002G093000	79.27491556	79.27491556	8	3.851160448		1		0.991571424	23.89996651	70.9066394	0.881534057	1	3	3	8	8	8	0.001210858	4.18507E-06	0.490415673	6.789527776	8.151355177	8.910371398	7.298871071	9.003921724	4.668601713	8.408358486	6.605401663	8.479448065	3.664902889	9.41238431	7.992340479	9.528395382	5.672300537	-0.379403107	0.379403107
Gorai.002G093400	Chr02	11841157	11844373	+	PF01025	PTHR21237	KOG3003		K03687	AT4G26780.1	AR192	Co-chaperone GrpE family protein	Gorai.002G093400	9.495442497	9.495442497	8	0.562824267		1		0.977944596	0.386298304	191.9843436	1.562287447	1	3	3	8	8	8	0.551547091	8.62096E-08	0.272521057	6.031826899	5.979489692	7.235850177	5.558387792	5.621704141	5.606691072	7.246622271	5.492919459	5.585370495	5.802395372	7.225078084	5.623856125	5.658037786	5.410986772	0.038048135	-0.038048135
Gorai.002G093700	Chr02	11849916	11854396	-	PF01148	PTHR13773	KOG1440	2.7.7.41	K00981	AT4G22340.3	CDS2	cytidinediphosphate diacylglycerol synthase 2	Gorai.002G093700	6.721995039	6.721995039	8	0.731250193		1		0.906741697	38.30099512	33.16919215	3.026773746	1	3	3	8	8	8	0.000262621	7.31758E-05	0.093486301	4.680280916	5.431020105	5.219380365	5.803500819	5.243852735	3.955868123	4.599316063	5.557631223	4.862662163	3.701514213	5.839444666	6.049370415	5.625043306	4.210222033	-0.508473388	0.508473388
Gorai.002G094700	Chr02	11993132	11994091	+						AT5G55410.2		Bifunctional inhibitor/lipid-transfer protein/seed storage 2S albumin superfamily protein	Gorai.002G094700	11.96036363	11.96036363	8	1.0612786		1		0.931303062	17.44692155	25.41572678	1.195807931	1	3	3	8	8	8	0.003092504	0.000192339	0.371373138	4.836920231	3.841519795	3.448901303	5.603491345	4.379767051	3.924720354	3.762399056	6.271904044	4.674511479	4.638866344	3.135403549	4.935078645	4.085022623	3.210574364	0.554508587	-0.554508587
Gorai.002G095600	Chr02	12060367	12062313	-	PF02466	PTHR14110	KOG1652			AT4G26670.1		Mitochondrial import inner membrane translocase subunit Tim17/Tim22/Tim23 family protein	Gorai.002G095600	66.47956986	66.47956986	8	0.762025376		1		0.921043372	2.537032616	28.52351876	0.093113201	1	3	3	8	8	8	0.149868941	0.000126913	0.961740888	6.709457381	6.424676882	7.551274603	6.163358444	7.065735049	5.487900431	7.689116957	6.254270042	7.264226725	5.630215802	7.413432248	6.072446847	6.867243374	5.345585061	0.183248781	-0.183248781
Gorai.002G095800	Chr02	12108790	12113667	-		PTHR13824				AT5G55540.1	LOP1,TRN1	tornado 1	Gorai.002G095800	5.570653982	5.570653982	8	4.607216064		1		0.997979373	2.062982438	254.5767563	26.50219794	1	3	3	8	8	8	0.188842591	2.83002E-08	0.000165497	5.380160612	5.097254422	7.578409241	4.025869767	6.60179564	2.748755422	6.992331367	5.042762106	6.01669354	3.468855437	8.164487114	3.008977427	7.18689774	2.028655407	0.072471498	-0.072471498
Gorai.002G096100	Chr02	12124912	12126689	-	PF00069,PF07714	PTHR13902	KOG0198			AT5G55560.1		Protein kinase superfamily protein	Gorai.002G096100	108.5592275	108.5592275	8	1.790615316		1		0.95831578	91.78625638	15.10241232	2.382228617	1	3	3	8	8	8	1.16778E-05	0.00117085	0.14514765	6.38541885	8.295450448	8.085941218	7.879665676	7.410013216	5.986118486	7.377449972	6.732056075	6.457540393	4.974628962	8.794432463	9.027275277	8.362486039	6.997608011	-0.825971855	0.825971855
Gorai.002G096200	Chr02	12157611	12162232	+	PF03106					AT4G26640.2	AtWRKY20,WRKY20	WRKY family transcription factor family protein	Gorai.002G096200	8.081623408	8.081623408	8	0.514645639		1		0.946481941	27.75214544	25.04624439	2.33991951	1	3	3	8	8	8	0.000757098	0.000202692	0.149640301	5.512050554	4.891849572	5.544577957	5.183773987	5.805093207	4.274355101	6.062708322	5.398400118	6.202654347	4.384439428	5.026447591	4.969147855	5.407532066	4.164270773	0.490900734	-0.490900734
Gorai.002G096700	Chr02	12217075	12224180	+	PF04810,PF04811,PF08033,PF04815	PTHR13803	KOG1985		K14007	AT3G07100.1	ERMO2,SEC24A	Sec23/Sec24 protein transport family protein	Gorai.002G096700	33.3998149	33.3998149	8	0.747786968		1		0.917352275	3.434259239	32.87412287	1.528585142	1	3	3	8	8	8	0.100983264	7.56164E-05	0.280185811	5.393316021	5.769013216	6.800575278	5.615092284	4.876920895	5.032070017	6.538679955	5.75523186	4.54801715	4.731335118	7.062470601	5.474952708	5.20582464	5.332804915	-0.247297658	0.247297658
Gorai.002G097000	Chr02	12235418	12242014	-	PF01595,PF00571,PF03471	PTHR22777	KOG2118			AT1G55930.1		CBS domain-containing protein / transporter associated domain-containing protein	Gorai.002G097000	9.12829852	9.12829852	8	0.69532366		1		0.977541086	8.892393847	79.33263985	0.40271303	1	3	3	8	8	8	0.017546466	2.7165E-06	0.755107882	5.552897895	5.853747711	5.041373278	6.510298733	6.449998198	4.811621003	4.856009205	6.306533298	6.278959965	4.770089114	5.226737352	6.714064169	6.62103643	4.853152893	-0.196929442	0.196929442
Gorai.002G097200	Chr02	12258027	12262349	+									Gorai.002G097200	4.183603392	4.183603392	8	0.939519649		1		0.946010526	0.933950477	16.8437319	10.84697149	1	3	3	8	8	8	0.362141051	0.000810462	0.003423727	3.750023111	3.554957388	4.481384325	4.225389626	3.281382694	2.621804353	5.311841124	4.240964138	3.455828928	1.991458255	3.650927526	4.209815114	3.10693646	3.252150452	0.117874606	-0.117874606
Gorai.002G098700	Chr02	12565669	12570462	-	PF01426,PF05641					AT5G55600.1		agenet domain-containing protein / bromo-adjacent homology (BAH) domain-containing protein	Gorai.002G098700	20.35578177	20.35578177	8	1.429579164		1		0.996227241	33.65549918	207.2316508	0.531216747	1	3	3	8	8	8	0.000404547	6.37854E-08	0.673459716	7.580154837	7.101066733	8.499158726	7.457631479	7.913531328	5.492121606	8.755097829	7.692994077	8.216727976	5.655799464	8.243219623	7.222268881	7.61033468	5.328443748	0.216618877	-0.216618877
Gorai.002G098900	Chr02	12577555	12579780	-	PF02535	PTHR11040	KOG1558			AT1G55910.1	ZIP11	zinc transporter 11 precursor	Gorai.002G098900	41.99371515	41.99371515	8	0.601605613		1		0.959727469	64.87057453	22.94392791	0.912534178	1	3	3	8	8	8	4.15942E-05	0.000276944	0.476945902	7.286320397	6.279491783	7.345929514	7.246103099	6.452459635	6.087132111	7.724940724	7.81835646	6.934362325	6.667622082	6.966918305	6.673849739	5.970556946	5.506642141	0.743361914	-0.743361914
Gorai.002G099500	Chr02	12615521	12616049	-						AT3G13175.1			Gorai.002G099500	14.27969528	14.27969528	8	0.68488657		1		0.95795747	35.96488005	13.50357561	0.117906282	1	3	3	8	8	8	0.00032445	0.001695647	0.947048608	5.525325151	4.448622603	5.472561314	5.6265182	4.499623039	4.349192956	6.070258993	6.210124079	5.007240519	4.813677015	4.874863634	5.04291232	3.99200556	3.884708897	0.74493936	-0.74493936
Gorai.002G099900	Chr02	12658654	12660052	+	PF00808,PF00125	PTHR11064	KOG0869			AT4G14540.1	NF-YB3	nuclear factor Y, subunit B3	Gorai.002G099900	8.820918057	8.820918057	8	0.982734332		1		0.951944021	7.407739267	39.27472239	1.943922423	1	3	3	8	8	8	0.026179113	3.91798E-05	0.201133372	4.422173447	3.805767126	3.513973037	5.535112647	4.019397583	3.387397879	4.096593769	5.599776542	4.507877214	3.484446264	2.931352305	5.470448752	3.530917952	3.290349494	0.349268092	-0.349268092
Gorai.002G100100	Chr02	12686192	12692133	+	PF02469					AT5G55730.1	FLA1	FASCICLIN-like arabinogalactan 1	Gorai.002G100100	105.7810715	105.7810715	8	2.46013238		1		0.994976084	2.10951725	184.0556744	3.165168627	1	3	3	8	8	8	0.184451083	1.01788E-07	0.085535811	8.408368644	8.221496506	9.829706646	6.643237574	9.767342572	7.019443509	9.747858586	7.183518443	9.719157283	6.982940264	9.911554705	6.102956706	9.81552786	7.055946754	0.064533003	-0.064533003
Gorai.002G100500	Chr02	12746942	12755536	+	PF03941					AT5G55820.1			Gorai.002G100500	25.6506466	25.6506466	8	1.709208306		1		0.882002605	1.455233011	8.621202466	0.200632777	1	3	3	8	8	8	0.262150826	0.006901123	0.893080057	4.462380823	3.914833144	5.446637188	4.016583157	4.887536277	2.403671312	5.600309198	4.443536536	5.025918639	2.779758918	5.292965178	3.589629778	4.749153916	2.027583706	0.24123809	-0.24123809
Gorai.002G101000	Chr02	12850461	12854965	+	PF01535	PTHR10483				AT5G55840.1		Pentatricopeptide repeat (PPR) superfamily protein	Gorai.002G101000	7.82225606	7.82225606	8	0.723451005		1		0.870172464	3.907575829	27.72630953	0.262878035	1	3	3	8	8	8	0.083466298	0.000140626	0.850307739	4.209085722	3.785817554	3.691357811	5.185516226	3.921271755	3.191660761	3.946659967	5.310276229	4.228218229	3.351188464	3.436055655	5.060756222	3.614325282	3.032133058	0.28900219	-0.28900219
Gorai.002G101100	Chr02	12855041	12858533	+	PF05627					AT5G55850.1	NOI	RPM1-interacting protein 4 (RIN4) family protein	Gorai.002G101100	68.52488227	68.52488227	8	1.011637811		1		0.955149791	15.6104303	96.27771598	0.40562712	1	3	3	8	8	8	0.004230058	1.28433E-06	0.753180765	7.647194798	8.058971334	8.907859349	7.932158286	8.20475207	6.367562559	8.75060668	7.685093225	7.979905893	6.173173394	9.065112017	8.179223346	8.429598246	6.561951725	-0.226088671	0.226088671
Gorai.002G101900	Chr02	13008432	13012828	-	PF03765,PF00650	PTHR23324	KOG1471			AT1G55840.1		Sec14p-like phosphatidylinositol transfer family protein	Gorai.002G101900	15.16191216	15.16191216	8	0.888500521		1		0.950630203	19.86519651	15.3320128	0.262980959	1	3	3	8	8	8	0.002119382	0.00111321	0.850236612	5.240540123	4.277173226	5.571509254	4.2601017	5.391720032	3.812095711	6.145764651	4.81799198	5.837252697	4.161151162	4.997253856	3.70221142	4.946187368	3.463040259	0.578755955	-0.578755955
Gorai.002G102000	Chr02	13031190	13034544	-	PF00069,PF07714	PTHR22985	KOG0610			AT5G47750.1	D6PKL2,PK5	D6 protein kinase like 2	Gorai.002G102000	94.93538157	94.93538157	8	0.436815746		1		0.930074934	27.22792504	28.31070271	0.059815531	1	3	3	8	8	8	0.000804506	0.000130404	0.979504128	7.326744913	7.938970705	8.251577468	7.183707108	8.070949943	7.025196717	7.934814925	6.870575733	7.737265166	6.764323828	8.568340011	7.496838483	8.404634719	7.286069607	-0.527360685	0.527360685
Gorai.002G102500	Chr02	13090479	13093272	+	PF01594	PTHR21716	KOG2365			AT5G55960.1			Gorai.002G102500	109.8121342	109.8121342	8	1.434768298		1		0.983691353	53.06701237	65.6053647	0.267729915	1	3	3	8	8	8	8.51379E-05	5.63778E-06	0.846954713	7.123372047	8.247120458	8.311883898	7.177983762	8.921708976	6.329408373	7.834188047	6.56364706	8.378300892	5.717352188	8.789579749	7.792320463	9.46511706	6.941464559	-0.519046945	0.519046945
Gorai.002G102700	Chr02	13109055	13112533	+	PF00348	PTHR11525	KOG0711	2.5.1.1,2.5.1.10	K00787	AT5G47770.1	FPS1	farnesyl diphosphate synthase 1	Gorai.002G102700	3.113190329	3.113190329	8	1.782051192		1		0.98838947	34.89323278	131.6064635	7.802198308	1	3	3	8	8	8	0.000358884	3.79788E-07	0.009241648	5.564985066	4.983322455	6.149857308	5.44804336	6.2963275	3.202386873	6.36039828	5.99712758	6.645891054	3.256523349	5.939316336	4.898959141	5.946763946	3.148250396	0.237380532	-0.237380532
Gorai.002G103100	Chr02	13123200	13125498	+	PF00254	PTHR10516	KOG0544			AT4G26555.1		FKBP-like peptidyl-prolyl cis-trans isomerase family protein	Gorai.002G103100	14.37046791	14.37046791	8	1.598293956		1		0.931717445	5.194649516	7.84496834	3.105603765	1	3	3	8	8	8	0.052138227	0.009096916	0.088851082	3.765257115	4.599177256	4.412650381	5.203402591	4.663845718	2.448970052	4.545507777	4.570004341	4.356069672	1.589446671	4.279792984	5.836800841	4.971621764	3.308493433	-0.377634779	0.377634779
Gorai.002G103400	Chr02	13150359	13156833	-	PF00307,PF00225	PTHR16012	KOG0239			AT3G44730.1	ATKP1,KP1	kinesin-like protein 1	Gorai.002G103400	9.910258277	9.910258277	8	2.323369155		1		0.981011903	367.7924819	32.67056087	28.33039529	1	3	3	8	8	8	5.66445E-08	7.73597E-05	0.000130076	4.777700789	7.088490331	6.243675464	6.417802522	6.450961778	4.619942477	4.629237488	5.709344365	4.815373308	3.956847995	7.85811344	7.126260678	8.086550248	5.283036959	-0.886386426	0.886386426
Gorai.002G103700	Chr02	13234317	13236619	+	PF00651	PTHR23230				AT1G55760.1		BTB/POZ domain-containing protein	Gorai.002G103700	3.413217181	3.413217181	8	1.090698659		1		0.965703295	82.40003403	32.71930776	4.223941706	1	3	3	8	8	8	1.73991E-05	7.69377E-05	0.045820362	5.22634899	4.141747309	5.353317066	4.965171058	5.127407678	3.290296797	5.915955111	5.23883026	5.749118476	4.001492113	4.790679022	4.691511855	4.505696879	2.579101482	0.585461485	-0.585461485
Gorai.002G108700	Chr02	14842380	14847605	-	PF00044,PF02800	PTHR10836	KOG0657	1.2.1.12	K00134	AT1G16300.1	GAPCP-2	glyceraldehyde-3-phosphate dehydrogenase of plastid 2	Gorai.002G108700	11.78016864	11.78016864	8	4.061217836		1		0.996017606	3.063337541	428.0041566	1.870023099	1	3	3	8	8	8	0.118189752	3.60841E-09	0.213004922	6.526208596	6.736803431	8.795507367	4.912539454	8.312267608	4.505709625	8.679485318	5.076352876	8.213665265	4.135330927	8.911529416	4.748726032	8.410869952	4.876088324	-0.056381986	0.056381986
Gorai.002G108900	Chr02	14900957	14903686	-	PF10354	PTHR11538:SF1	KOG4174			AT1G55790.1		Domain of unknown function (DUF2431)	Gorai.002G108900	13.98065379	13.98065379	8	2.128756214		1		0.977897108	42.81812362	79.82189971	2.903857887	1	3	3	8	8	8	0.000179684	2.65283E-06	0.101325147	5.886284164	4.399641807	4.219349414	6.878213161	5.291922459	4.182366908	5.73025213	7.342284365	5.771295474	4.701304689	2.708446698	6.414141957	4.812549445	3.663429128	0.577640402	-0.577640402
Gorai.002G110100	Chr02	15154834	15156472	-	PF03514					AT1G50420.1	SCL-3,SCL3	scarecrow-like 3	Gorai.002G110100	3.115113218	3.115113218	8	1.560816206		1		0.917009817	24.24867417	65.23814531	7.897407928	1	3	3	8	8	8	0.00115773	5.76023E-06	0.0089233	3.034405634	4.007936035	3.698922483	5.068408472	2.862695856	2.454656527	2.7557511	4.961274912	2.230932531	2.189663993	4.642093867	5.175542032	3.494459181	2.71964906	-0.450097181	0.450097181
Gorai.002G110600	Chr02	15289036	15293759	+	PF01397,PF03936			4.2.3.19	K04121	AT1G79460.1	ATKS,ATKS1,GA2,KS,KS1	Terpenoid cyclases/Protein prenyltransferases superfamily protein	Gorai.002G110600	16.98808348	16.98808348	8	0.91559184		1		0.853040228	0.073058556	14.35492545	1.507584303	1	3	3	8	8	8	0.793776609	0.00138628	0.285092014	4.264103631	4.34013848	5.417774545	3.537569093	4.707659745	3.545480838	5.058853124	3.565754188	4.467620181	3.96418703	5.776695967	3.509383997	4.947699309	3.126774646	-0.047220346	0.047220346
Gorai.002G110800	Chr02	15355302	15362530	-	PF06418,PF00117,PF07722	PTHR11550	KOG2387	6.3.4.2	K01937	AT3G12670.1	emb2742	CTP synthase family protein	Gorai.002G110800	204.9167464	204.9167464	8	1.21857653		1		0.938473224	60.78538534	62.4291935	1.116650096	1	3	3	8	8	8	5.25424E-05	6.81591E-06	0.397919678	7.337692715	8.61960669	7.297806156	7.82572554	9.314307859	7.476759255	6.940859091	7.091896316	8.663764166	6.654251286	7.654753221	8.559554764	9.964851553	8.299267224	-0.669325692	0.669325692
Gorai.002G111100	Chr02	15502141	15514871	+	PF03352			3.2.2.20	K01246	AT3G12710.1		DNA glycosylase superfamily protein	Gorai.002G111100	50.4393769	50.4393769	8	0.945605622		1		0.983017262	109.8495008	56.61647813	0.38660869	1	3	3	8	8	8	5.9711E-06	9.89212E-06	0.765812609	6.962337625	8.049931613	8.281497162	7.381925887	8.035527818	6.32558761	7.758440234	6.746928954	7.503022419	5.840958895	8.80455409	8.01692282	8.568033217	6.810216325	-0.6246132	0.6246132
Gorai.002G112100	Chr02	15718268	15720196	-						AT1G21010.1			Gorai.002G112100	13.66072839	13.66072839	8	1.162026703		1		0.957581761	23.04341832	5.868128099	1.25943343	1	3	3	8	8	8	0.00135492	0.020300311	0.351515798	4.954473045	3.631031721	4.983038374	4.645923392	4.513542569	3.028505195	5.976589375	5.328932835	4.993334715	3.519035254	3.989487373	3.96291395	4.033750422	2.537975137	0.704486977	-0.704486977
Gorai.002G112700	Chr02	15951020	15957783	+	PF03479					AT2G33620.1		AT hook motif DNA-binding family protein	Gorai.002G112700	48.50041121	48.50041121	8	0.966048196		1		0.983778032	0.354308173	67.18361978	4.099739509	1	3	3	8	8	8	0.568135881	5.14713E-06	0.04907252	7.27294552	7.340965883	8.120481764	7.161609196	8.10607579	5.839656056	7.870119298	7.287105731	8.026633603	5.907923447	8.370844229	7.036112661	8.185517978	5.771388664	-0.037655846	0.037655846
Gorai.002G113400	Chr02	16027842	16032288	+	PF00083,PF07690	PTHR11600	KOG0569			AT4G35300.1	TMT2	tonoplast monosaccharide transporter2	Gorai.002G113400	234.2865767	234.2865767	8	1.173236278		1		0.993727571	98.04342505	114.174619	0.786513796	1	3	3	8	8	8	9.13752E-06	6.61589E-07	0.534340025	8.979306652	9.885298199	10.03908297	9.342652515	10.40470294	7.942771281	9.646025204	8.806839516	9.966343663	7.498018227	10.43214073	9.878465513	10.84306222	8.387524334	-0.458405583	0.458405583
Gorai.002G113500	Chr02	16033714	16034283	-	PF00097	PTHR22764				AT1G20823.1		RING/U-box superfamily protein	Gorai.002G113500	12.45593025	12.45593025	8	1.334362748		1		0.882440193	0.494018247	15.4648388	1.674176834	1	3	3	8	8	8	0.502077563	0.00108148	0.248812156	3.922610591	4.140127033	5.245237259	3.987067622	4.417501444	2.475668923	4.958644713	4.158897585	3.935438636	2.637461431	5.531829805	3.815237659	4.899564252	2.313876414	-0.109186059	0.109186059
Gorai.002G113600	Chr02	16076506	16080188	+	PF04597	PTHR21049	KOG2291			AT1G76400.1		Ribophorin I	Gorai.002G113600	15.66064335	15.66064335	8	0.341484314		1		0.972033105	79.38048272	55.95619812	2.104348683	1	3	3	8	8	8	1.99581E-05	1.03432E-05	0.178011126	6.51062051	7.136457844	6.478812839	7.35517469	7.180689249	6.279479928	6.294818019	6.94017109	6.872355079	5.93513785	6.662807659	7.770178291	7.489023419	6.623822005	-0.602180447	0.602180447
Gorai.002G113900	Chr02	16095898	16098445	+						AT1G42960.1			Gorai.002G113900	65.86830751	65.86830751	8	0.352228428		1		0.970455065	6.81088358	57.82803233	0.385691797	1	3	3	8	8	8	0.031141578	9.12656E-06	0.766424788	8.022761402	7.803713714	8.306536851	7.184857523	8.572712896	7.588842961	8.449050949	7.317960224	8.7051594	7.618875034	8.164022754	7.051754822	8.440266392	7.558810888	0.202230205	-0.202230205
Gorai.002G114200	Chr02	16117335	16119726	+	PF00332,PF07983					AT4G26830.1		O-Glycosyl hydrolases family 17 protein	Gorai.002G114200	73.39508883	73.39508883	8	1.044976553		1		0.967818068	18.38945321	7.303407975	0.062022637	1	3	3	8	8	8	0.002657502	0.011161874	0.978416586	6.689620347	5.575334379	6.41060503	6.493046203	6.845917093	4.780341125	6.926167006	7.105033199	7.369397965	5.357883218	5.895043055	5.881059207	6.32243622	4.202799032	0.612664733	-0.612664733
Gorai.002G114900	Chr02	16240862	16247978	-									Gorai.002G114900	17.197344	17.197344	8	1.01082606		1		0.983892435	0.408453613	66.18696522	6.944703472	1	3	3	8	8	8	0.540618451	5.45044E-06	0.012857493	6.116528946	6.036011088	7.019895446	5.692822745	6.872624661	4.719737217	6.716855667	5.835908368	6.868964413	5.044387337	7.322935224	5.549737122	6.876284909	4.395087097	0.043817596	-0.043817596
Gorai.002G115800	Chr02	16450295	16455270	-	PF02042,PF00564					AT1G76350.1		Plant regulator RWP-RK family protein	Gorai.002G115800	11.0933078	11.0933078	8	0.913905851		1		0.916198446	1.821844363	15.28928595	3.69287939	1	3	3	8	8	8	0.214041292	0.001123663	0.061941545	4.432879332	4.115452116	5.149974493	4.943243577	3.895661879	3.107782945	5.157700898	5.577181793	3.991126818	3.00550782	5.142248088	4.309305362	3.800196941	3.210058071	0.190236411	-0.190236411
Gorai.002G116100	Chr02	16497150	16500198	+						AT3G52850.1	ATELP,ATELP1,ATVSR1,BP-80,BP80,BP80-1;1,BP80B,GFS1,VSR1,VSR1;1	vacuolar sorting receptor homolog 1	Gorai.002G116100	11.38349037	11.38349037	8	1.587383803		1		0.945438946	0.687128856	29.20139968	0.223861165	1	3	3	8	8	8	0.431178192	0.000116545	0.877208563	4.412762263	4.190465004	2.859522596	5.679886872	5.202233746	3.464811321	3.207464769	5.742052967	5.295914479	3.405616838	2.511580423	5.617720776	5.108553014	3.524005804	0.097858052	-0.097858052
Gorai.002G116200	Chr02	16500160	16502602	-	PF02225					AT2G14740.1	ATVSR3,BP80-2;2,VSR2;2,VSR3	vaculolar sorting receptor 3	Gorai.002G116200	4.085262058	4.085262058	8	0.185034823		1		0.904075231	4.939601803	26.22909838	1.464859795	1	3	3	8	8	8	0.056957631	0.000171779	0.295392627	5.062032849	4.866989951	4.459281431	5.488831532	5.079692191	4.830240445	4.602374183	5.642254591	5.03303172	4.970470901	4.316188678	5.335408474	5.126352663	4.690009989	0.259560703	-0.259560703
Gorai.002G118300	Chr02	16782817	16783798	-						AT1G17450.1		B-block binding subunit of TFIIIC	Gorai.002G118300	5.578352625	5.578352625	8	1.756919031		1		0.96574987	5.416005434	11.49300681	6.768891137	1	3	3	8	8	8	0.048370303	0.002852547	0.013805788	3.944910866	3.269598764	4.235782686	4.597351671	1.684559977	3.911324925	4.261896343	5.466289549	1.500803671	4.5506539	4.20966903	3.728413792	1.868316283	3.27199595	0.286015169	-0.286015169
Gorai.002G118500	Chr02	16875172	16877068	+						AT1G76250.1			Gorai.002G118500	1.327927762	1.327927762	8	0.891960775		1		0.908365035	15.5265842	16.86693162	8.771409982	1	3	3	8	8	8	0.004293613	0.000806677	0.006555758	2.724788608	1.854981888	2.099967755	3.250994581	2.08218238	1.726396276	3.218407441	3.043415971	2.296048477	2.341282542	0.981528068	3.458573191	1.868316283	1.111510009	0.562348833	-0.562348833
Gorai.002G118700	Chr02	16891185	16896935	+	PF03087					AT1G76240.1		Arabidopsis protein of unknown function (DUF241)	Gorai.002G118700	12.0155251	12.0155251	8	1.426744901		1		0.954768572	75.47113757	22.15711469	1.738798007	1	3	3	8	8	8	2.40127E-05	0.000313308	0.236246948	4.340649324	5.945929963	4.895490773	6.040232	5.642264427	3.995171376	4.121513511	5.156021431	5.077475831	3.007586524	5.669468035	6.924442568	6.207053023	4.982756228	-0.77516176	0.77516176
Gorai.002G119300	Chr02	16994412	16996245	-						AT1G76200.1			Gorai.002G119300	615.0701257	615.0701257	8	0.440665022		1		0.851817495	0.469757285	8.706422172	0.244024467	1	3	3	8	8	8	0.512465912	0.00670247	0.863328256	8.086369018	8.242740622	8.868952849	7.375340832	7.863167741	8.550757858	8.877966441	7.238192792	7.850510378	8.37880646	8.859939257	7.512488872	7.875825104	8.722709257	-0.137775659	0.137775659
Gorai.002G119600	Chr02	17036130	17037330	+	PF00257					AT1G20450.1	ERD10,LTI29,LTI45	Dehydrin family protein	Gorai.002G119600	1041.816633	1041.816633	8	2.389720979		1		0.947288587	1.396401701	14.48031748	0.224567498	1	3	3	8	8	8	0.271260032	0.00134688	0.876723598	7.424106978	6.607859168	9.320116739	6.750047832	6.320264604	5.673503117	9.505077237	7.412166563	6.568012845	6.211171266	9.13515624	6.087929101	6.072516363	5.135834967	0.294435588	-0.294435588
Gorai.002G119700	Chr02	17085929	17097495	-	PF08240,PF00107	PTHR11695	KOG0022	1.1.1.1,1.1.1.284	K00121	AT5G42250.1		Zinc-binding alcohol dehydrogenase family protein	Gorai.002G119700	62.25738181	62.25738181	8	1.39023286		1		0.98524673	0.002945109	56.2855402	3.543988856	1	3	3	8	8	8	0.958051736	1.01151E-05	0.067678798	6.800928693	6.791238848	7.558745179	6.327994681	8.078648542	5.218946682	7.243582149	6.588904366	7.986521515	5.384706743	7.873908208	6.067084997	8.170775568	5.053186621	0.004479713	-0.004479713
Gorai.002G120000	Chr02	17183103	17186869	+	PF07732,PF00394,PF07731	PTHR11709	KOG1263			AT1G76160.1	sks5	SKU5 similar 5	Gorai.002G120000	42.30407307	42.30407307	8	6.168147636		1		0.994837771	1.374981	29.16527889	1.086512384	1	3	3	8	8	8	0.274689199	0.000117071	0.408595546	5.876960197	5.162445758	4.08017673	7.67827407	7.883774183	2.436586927	4.79793915	7.611849132	7.846563064	3.251489443	3.36241431	7.744699009	7.920985302	1.621684411	0.156087258	-0.156087258
Gorai.002G120100	Chr02	17187747	17192791	-	PF02897,PF00326	PTHR11757	KOG2237	3.4.21.26	K01322	AT1G76140.1		Prolyl oligopeptidase family protein	Gorai.002G120100	18.73432094	18.73432094	8	3.830734844		1		0.996690977	0.256168335	193.5005047	1.957274199	1	3	3	8	8	8	0.626414626	8.35787E-08	0.199074899	6.505115183	6.415524027	8.351704628	5.541989141	8.137761315	3.809823335	8.260839695	5.748423502	8.118496901	3.892700633	8.442569561	5.335554779	8.15702573	3.726946037	0.024659423	-0.024659423
Gorai.002G120400	Chr02	17284925	17286269	-		PTHR11106	KOG2633			AT4G35750.1		SEC14 cytosolic factor family protein / phosphoglyceride transfer family protein	Gorai.002G120400	30.57182176	30.57182176	8	1.383010074		1		0.931056204	0.041409268	16.93624816	0.373179417	1	3	3	8	8	8	0.843830754	0.000795501	0.774806685	5.228362909	5.171015822	6.195716895	4.915386046	6.152000226	3.535654295	6.08058324	4.85686752	6.192878242	3.783122634	6.310850549	4.973904572	6.111122211	3.288185957	0.027237201	-0.027237201
Gorai.002G120800	Chr02	17309433	17314587	-	PF00168,PF00614,PF12357	PTHR18896	KOG1329			AT4G35790.1	ATPLDDELTA,PLDDELTA	phospholipase D delta	Gorai.002G120800	20.36119776	20.36119776	8	0.584289927		1		0.874216873	11.59782095	4.643535364	2.054771681	1	3	3	8	8	8	0.009283886	0.036640112	0.184794223	5.16780869	4.364087081	5.107215942	5.241888489	4.803490463	3.911196646	5.687147452	5.278622928	5.376357329	4.32910705	4.527284432	5.205154051	4.230623598	3.493286242	0.633636184	-0.633636184
Gorai.002G121100	Chr02	17339528	17344375	-	PF02874,PF00006,PF00306	PTHR15184	KOG1351	3.6.3.14	K02147	AT4G38510.5		ATPase, V1 complex, subunit B protein	Gorai.002G121100	25.52076843	25.52076843	8	1.105833875		1		0.992527296	7.355268367	173.1414141	1.611353253	1	3	3	8	8	8	0.026573241	1.2947E-07	0.261805211	7.086135534	7.325834191	7.953192596	6.740369524	8.332726609	5.797650722	7.922210175	6.526921795	8.297992534	5.597417634	7.984175017	6.953817253	8.367460684	5.99788381	-0.123269756	0.123269756
Gorai.002G122500	Chr02	17602615	17606296	-	PF00069,PF07714	PTHR23258	KOG1187			AT4G35030.3		Protein kinase superfamily protein	Gorai.002G122500	27.27421951	27.27421951	8	1.836488155		1		0.979645729	13.61990197	9.741445017	0.34292133	1	3	3	8	8	8	0.006125657	0.004776289	0.795272599	5.359011006	3.918239652	5.627207978	5.680737296	4.114300911	3.132255131	6.449437901	6.270215897	4.715898145	4.000492083	4.804978055	5.091258695	3.512703677	2.264018179	0.593720052	-0.593720052
Gorai.002G123200	Chr02	17721534	17722386	-	PF00226	PTHR11821				AT2G17880.1		Chaperone DnaJ-domain superfamily protein	Gorai.002G123200	13.91156405	13.91156405	8	1.702932601		1		0.961657569	0.258417762	41.55098038	0.238372395	1	3	3	8	8	8	0.624927432	3.17577E-05	0.867225589	4.228326177	4.377357287	4.836567207	6.049126405	2.871322376	3.454350939	4.68209779	6.049393038	2.840427604	3.341386278	4.991036625	6.048859773	2.902217149	3.567315601	-0.062639162	0.062639162
Gorai.002G123400	Chr02	17798030	17801706	+	PF00091,PF03953	PTHR11588	KOG1375		K07375	AT1G75780.1	TUB1	tubulin beta-1 chain	Gorai.002G123400	23.7326888	23.7326888	8	3.712317193		1		0.98821851	0.656615738	273.6773861	31.84766194	1	3	3	8	8	8	0.441193397	2.12565E-08	8.49402E-05	7.06932598	6.925972164	7.755325979	7.398032899	8.859184768	3.978052641	8.109054852	6.955133347	8.892908776	4.320206943	7.401597106	7.840932451	8.825460759	3.635898339	0.040438607	-0.040438607
Gorai.002G124100	Chr02	18073628	18079484	-	PF05911					AT1G19835.1		Plant protein of unknown function (DUF869)	Gorai.002G124100	5.229431228	5.229431228	8	0.951465154		1		0.980544135	2.645593617	53.25667047	2.345400693	1	3	3	8	8	8	0.142489498	1.24783E-05	0.149048769	4.714160353	4.925002581	4.653776027	5.71747614	5.521495183	3.385578518	4.338125295	5.707329961	5.549335753	3.261850403	4.969426758	5.72762232	5.493654612	3.509306634	-0.117852308	0.117852308
Gorai.002G124400	Chr02	18305162	18311234	+	PF02362,PF06507,PF02309				K14486	AT1G19850.1	ARF5,IAA24,MP	Transcriptional factor B3 family protein / auxin-responsive factor AUX/IAA-related	Gorai.002G124400	29.16377655	29.16377655	8	0.772845681		1		0.906034933	28.03887714	3.245673031	0.738002535	1	3	3	8	8	8	0.000732645	0.081294273	0.558360514	5.741228377	4.418541538	5.495419731	5.094078766	5.377117808	4.352923524	5.934295862	5.849337816	6.202934967	4.978344863	5.0565436	4.338819716	4.551300649	3.727502186	0.906707251	-0.906707251
Gorai.002G124500	Chr02	18311235	18313024	-	PF03141					AT3G27230.1		S-adenosyl-L-methionine-dependent methyltransferases superfamily protein	Gorai.002G124500	77.75344589	77.75344589	8	1.277713885		1		0.982602839	43.6684724	133.6090743	3.496328404	1	3	3	8	8	8	0.000167943	3.57993E-07	0.069653169	7.533633105	8.256855302	9.162084233	7.405745133	8.488871814	6.524275633	8.612317128	7.170019977	7.991979058	6.360216256	9.711851339	7.64147029	8.985764571	6.68833501	-0.351558209	0.351558209
Gorai.002G125000	Chr02	18504689	18506700	-	PF07250					AT1G19900.1		glyoxal oxidase-related protein	Gorai.002G125000	52.20908497	52.20908497	8	2.129921418		1		0.997439725	46.5757942	976.1106903	71.75853139	1	3	3	8	8	8	0.000134407	1.35446E-10	3.99741E-06	8.725757204	9.159781117	10.67011926	8.606908979	9.517747104	6.976301303	10.08082215	8.722898332	8.978335026	7.120973314	11.25941637	8.490919626	10.05715918	6.831629293	-0.162021993	0.162021993
Gorai.002G125100	Chr02	18576615	18580203	+	PF07719,PF00515	PTHR23083				AT1G05150.1		Calcium-binding tetratricopeptide family protein	Gorai.002G125100	58.67673628	58.67673628	8	0.767886571		1		0.978803168	3.202085737	41.12330385	1.370197982	1	3	3	8	8	8	0.111335154	3.30085E-05	0.319830514	7.088591078	7.316639879	7.168302175	8.017448653	7.744496767	5.880214319	7.247276166	7.860965491	7.620920346	5.625202309	7.089328184	8.173931815	7.868073188	6.135226329	-0.142099159	0.142099159
Gorai.002G125300	Chr02	18656847	18661724	-	PF00498	PTHR13233				AT3G54350.1	emb1967	Forkhead-associated (FHA) domain-containing protein	Gorai.002G125300	10.85092315	10.85092315	8	0.593369024		1		0.967332146	68.21030586	32.25940904	2.631190579	1	3	3	8	8	8	3.4695E-05	8.10365E-05	0.121816241	6.381773705	5.60291678	6.475924005	6.294219194	6.248790667	4.950447104	7.026710891	6.619405164	6.721291831	5.159686935	5.925137119	5.969033224	5.776289504	4.741207274	0.569229457	-0.569229457
Gorai.002G125400	Chr02	18664630	18666719	-	PF01920	PTHR21431	KOG3478			AT1G29990.1	PFD6	prefoldin 6	Gorai.002G125400	18.11546935	18.11546935	8	1.068173217		1		0.860254839	0.868601649	16.67982947	0.2200258	1	3	3	8	8	8	0.378610936	0.00083784	0.879839872	4.167029182	4.445297804	3.433945481	4.809290204	5.545847153	3.435571135	3.125246505	4.782789711	5.5266542	3.233426311	3.742644456	4.835790697	5.565040105	3.637715959	-0.156774239	0.156774239
Gorai.002G125500	Chr02	18812727	18814552	-	PF03595					AT1G62280.1	SLAH1	SLAC1 homologue 1	Gorai.002G125500	21.12707568	21.12707568	8	1.786036725		1		0.926489992	2.466886934	7.919272145	0.381914988	1	3	3	8	8	8	0.154909378	0.008852134	0.768949413	4.755152906	4.077895386	2.49605231	5.544580902	4.823653425	4.801809946	3.422955492	5.702628542	4.894444579	5.00058301	1.569149128	5.386533262	4.752862272	4.603036881	0.288489904	-0.288489904
Gorai.002G125900	Chr02	19112880	19114926	+	PF00892,PF03151					AT1G75500.1	WAT1	Walls Are Thin 1	Gorai.002G125900	24.87567736	24.87567736	8	1.493618652		1		0.945635794	5.714675328	13.51017942	0.587627779	1	3	3	8	8	8	0.043818977	0.001692933	0.639999727	5.341735821	4.637386828	6.051715695	5.077804037	5.629526484	3.199199081	6.557625995	5.27408944	6.011091013	3.524136835	5.545805395	4.881518634	5.247961955	2.874261327	0.321571445	-0.321571445
Gorai.002G126100	Chr02	19122178	19123974	-	PF02190	PTHR23327				AT1G75460.1		ATP-dependent protease La (LON) domain protein	Gorai.002G126100	2.413259913	2.413259913	8	1.078021696		1		0.964746025	4.272934362	65.28599809	3.373419802	1	3	3	8	8	8	0.072554413	5.74408E-06	0.075083681	3.856049002	3.540501768	4.226986561	4.94095029	3.189797676	2.435367014	4.130060218	5.161541726	3.577668312	2.554925755	4.323912905	4.720358854	2.80192704	2.315808274	0.167550164	-0.167550164
Gorai.002G126200	Chr02	19149676	19151215	+	PF00085	PTHR10438	KOG0907			AT3G51030.1	ATTRX H1,ATTRX1,TRX1	thioredoxin H-type 1	Gorai.002G126200	166.2427531	166.2427531	8	1.969950507		1		0.967222176	3.849268707	56.86580432	0.249541647	1	3	3	8	8	8	0.085399501	9.7282E-06	0.859520538	7.155869892	6.587736119	7.244578591	8.82186761	5.997788826	5.422976995	7.635602151	9.044646782	6.233867043	5.709363592	6.85355503	8.599088437	5.761710609	5.136590399	0.222152231	-0.222152231
Gorai.002G126500	Chr02	19257124	19257863	-	PF07716,PF00170					AT1G75390.1	AtbZIP44,bZIP44	basic leucine-zipper 44	Gorai.002G126500	53.80740555	53.80740555	8	2.779136148		1		0.989971288	9.764871695	19.2002756	0.141086117	1	3	3	8	8	8	0.014124134	0.000517019	0.932529758	6.618013972	5.511794452	3.560926065	7.31680597	7.173003997	6.208880813	4.136336005	7.800041379	7.725066033	6.810612468	2.985516125	6.833570561	6.620941962	5.607149158	0.362102512	-0.362102512
Gorai.002G126700	Chr02	19348808	19351516	+	PF10584,PF00227	PTHR11599	KOG0863	3.4.25.1	K02725	AT1G47250.1	PAF2	20S proteasome alpha subunit F2	Gorai.002G126700	43.77513134	43.77513134	8	0.713824746		1		0.989070525	8.690513827	110.5268364	0.160617649	1	3	3	8	8	8	0.018483031	7.50857E-07	0.919863578	7.720956782	7.464796614	8.468962947	7.094647905	8.26694393	6.540952009	8.61276291	7.267301547	8.389832092	6.61393058	8.325162984	6.921994264	8.144055768	6.467973439	0.164252459	-0.164252459
Gorai.002G127000	Chr02	19379859	19382037	-	PF05368,PF01370,PF01073	PTHR10366		1.3.1.-	K00224	AT1G75280.1		NmrA-like negative transcriptional regulator family protein	Gorai.002G127000	1836.782406	1836.782406	8	1.492893417		1		0.945758121	18.42632266	21.51561146	0.005508819	1	3	3	8	8	8	0.002642098	0.000347465	0.999388006	8.834179763	9.990738254	9.421229326	10.65772188	9.685189269	7.885695558	8.838466704	10.08383944	9.086046427	7.328366484	10.00399195	11.23160432	10.28433211	8.443024633	-0.534543252	0.534543252
Gorai.002G129000	Chr02	20004993	20007828	+	PF11779					AT1G06515.1		Protein of unknown function (DUF3317)	Gorai.002G129000	20.65375284	20.65375284	8	0.771090157		1		0.981082314	26.4903293	108.2768666	4.166842109	1	3	3	8	8	8	0.000877685	8.13487E-07	0.047281153	6.070523431	6.635136197	6.535172992	7.558808824	5.666599573	5.650737867	6.449277736	7.114201112	5.390882786	5.32773209	6.621068248	8.003416537	5.94231636	5.973743644	-0.353635144	0.353635144
Gorai.002G129400	Chr02	20125113	20129194	+		PTHR23172	KOG0431			AT1G75100.1	JAC1	J-domain protein required for chloroplast accumulation response 1	Gorai.002G129400	13.87977458	13.87977458	8	1.807002985		1		0.887637578	16.09286953	1.667895764	0.189925457	1	3	3	8	8	8	0.003886423	0.250075827	0.900330783	4.2147761	2.122211303	3.440843415	3.872578699	3.145761886	2.214790806	4.799420547	4.849513621	4.180594155	3.029576076	2.082266284	2.895643777	2.110929617	1.400005536	0.952100982	-0.952100982
Gorai.002G130000	Chr02	20259150	20263595	+	PF01554	PTHR11206	KOG1347			AT1G47530.1		MATE efflux family protein	Gorai.002G130000	24.25747764	24.25747764	8	1.018836292		1		0.966991229	13.13019238	36.31099366	0.247753159	1	3	3	8	8	8	0.006747683	5.24182E-05	0.860755187	6.048449332	5.423605126	4.654401852	6.661704109	6.601618083	5.026384871	5.013709852	7.026869548	6.949421112	5.203796815	4.295093852	6.29653867	6.253815053	4.848972928	0.341759652	-0.341759652
Gorai.002G131900	Chr02	20702533	20704539	+	PF04278					AT4G33350.1		Tic22-like family protein	Gorai.002G131900	4.489600055	4.489600055	8	1.538560433		1		0.994963662	18.13975209	121.8684035	8.741892359	1	3	3	8	8	8	0.002764846	5.12928E-07	0.006621893	5.731692907	5.28094277	6.586473363	5.569915959	6.233674554	3.635207478	6.748566141	5.439720637	6.425235255	4.313249597	6.424380586	5.70011128	6.042113852	2.957165359	0.198351518	-0.198351518
Gorai.002G132000	Chr02	20725711	20729051	+	PF05701					AT2G26570.1		Plant protein of unknown function (DUF827)	Gorai.002G132000	10.78904987	10.78904987	8	1.547959334		1		0.855695843	13.98717812	13.64970523	1.965690144	1	3	3	8	8	8	0.005705824	0.00163683	0.197790524	3.029346131	4.358081943	3.128731943	4.963619632	3.063105852	3.61939872	1.797368084	4.581242569	2.226287414	3.512486456	4.460095803	5.345996696	3.89992429	3.726310985	-0.660597827	0.660597827
Gorai.002G132300	Chr02	20736799	20738651	-	PF00128,PF07821	PTHR10357	KOG0471	3.2.1.1	K01176	AT4G25000.1	AMY1,ATAMY1	alpha-amylase-like	Gorai.002G132300	11.75611563	11.75611563	8	1.415923761		1		0.91361088	9.178270664	7.967241556	0.146517114	1	3	3	8	8	8	0.016320185	0.008698463	0.92904235	4.148554673	2.965641388	4.6258604	2.558911699	4.300663895	2.742956129	5.141750073	3.416773608	4.761359942	3.274335071	4.109970727	1.70104979	3.839967848	2.211577187	0.574973817	-0.574973817
Gorai.002G132700	Chr02	20815218	20820494	+	PF12174,PF05236	PTHR15138	KOG2341			AT5G43130.2	TAF4,TAF4B	TBP-associated factor 4	Gorai.002G132700	10.47305088	10.47305088	8	1.482791934		1		0.97640752	86.46351295	45.67773279	0.53366582	1	3	3	8	8	8	1.4569E-05	2.22734E-05	0.671975441	5.423175041	6.55865049	6.758470511	6.635424931	6.311173079	4.258582541	6.261204575	6.069060178	5.817818384	3.544617028	7.255736447	7.201789685	6.804527775	4.972548053	-0.518084408	0.518084408
Gorai.002G136400	Chr02	22812439	22820371	-	PF02838,PF00728	PTHR22600	KOG2499	3.2.1.52	K12373	AT1G65590.1	ATHEX1,HEXO3	beta-hexosaminidase 3	Gorai.002G136400	11.84768855	11.84768855	8	1.771519719		1		0.987397998	13.18081474	159.9591355	3.083742708	1	3	3	8	8	8	0.006679815	1.76746E-07	0.09010752	5.974490913	6.385589803	7.365781841	5.554508052	7.379857562	4.420013977	6.988704462	5.475030867	7.127755362	4.30647296	7.74285922	5.633985236	7.631959761	4.533554994	-0.167667189	0.167667189
Gorai.002G136800	Chr02	22882180	22886146	+	PF01946,PF01494,PF01134,PF08491	PTHR13789	KOG1298	1.14.99.7	K00511	AT1G58440.1	SQE1,XF1	FAD/NAD(P)-binding oxidoreductase family protein	Gorai.002G136800	9.264256539	9.264256539	8	2.604992201		1		0.942292196	1.169989741	23.17052944	0.743471639	1	3	3	8	8	8	0.310927408	0.000267462	0.555597047	3.732971293	3.219287484	5.263689648	3.070798151	4.271175805	1.29885395	5.508208439	3.309502044	4.220896691	1.893277997	5.019170857	2.832094259	4.321454919	0.704429902	0.177321932	-0.177321932
Gorai.002G137100	Chr02	23020187	23021768	-						AT1G49510.1	emb1273	embryo defective 1273	Gorai.002G137100	12.33584212	12.33584212	8	2.636011119		1		0.946653292	6.576827828	28.13282398	0.140435451	1	3	3	8	8	8	0.033410522	0.000133414	0.932945609	4.447433431	3.428299578	4.684943154	5.76042727	1.929097421	3.376998174	5.340855532	6.321352029	2.188508404	3.93901776	4.029030775	5.199502511	1.669686439	2.814978588	0.350582583	-0.350582583
Gorai.002G137200	Chr02	23042435	23043154	-									Gorai.002G137200	17.09880785	17.09880785	8	3.408415122		1		0.934032553	0.464667796	13.31010686	1.262822571	1	3	3	8	8	8	0.514696222	0.00177764	0.350493243	2.678634576	3.260492152	2.774399529	5.286624794	3.042709445	0.77451969	1.631623847	5.364336922	3.434733721	0.283843814	3.91717521	5.208912665	2.650685169	1.265195565	-0.179175948	0.179175948
Gorai.002G137900	Chr02	23285181	23286693	-	PF00010					AT5G65640.1	bHLH093	beta HLH protein 93	Gorai.002G137900	22.70292079	22.70292079	8	1.091995432		1		0.952974112	2.367424466	25.64176955	0.132709621	1	3	3	8	8	8	0.162451777	0.00018633	0.937849111	4.992542233	5.340639548	3.837250631	6.297077443	5.8558867	4.676148788	3.756024561	6.156423677	5.655720209	4.402000486	3.918476702	6.43773121	6.056053192	4.950297089	-0.184044613	0.184044613
Gorai.002G138200	Chr02	23506638	23511162	+	PF06045					AT1G09890.1		Rhamnogalacturonate lyase family protein	Gorai.002G138200	24.76185046	24.76185046	8	2.611375891		1		0.97953819	52.67485637	67.3827279	7.071336222	1	3	3	8	8	8	8.73938E-05	5.08909E-06	0.012224408	7.255944579	5.92716243	7.731982841	6.439241531	7.785810329	4.409179316	8.072701994	7.345206521	8.22025737	5.385612429	7.391263688	5.53327654	7.351363288	3.432746203	0.456146468	-0.456146468
Gorai.002G138400	Chr02	23546481	23546965	+	PF00181	PTHR13691:SF3				AT4G36130.1		Ribosomal protein L2 family	Gorai.002G138400	241.5352475	241.5352475	8	3.484176569		1		0.959822828	0.581634925	8.8485757	0.016758035	1	3	3	8	8	8	0.467561178	0.00638672	0.996797551	5.264500166	4.387434333	7.529438485	5.039512289	3.114846725	3.620071499	7.858463133	5.451201393	3.540959832	4.207376306	7.200413836	4.627823186	2.688733618	3.032766693	0.259231384	-0.259231384
Gorai.002G138600	Chr02	23552593	23554830	-	PF00076	PTHR10432				AT3G23830.1	GR-RBP4,GRP4	glycine-rich RNA-binding protein 4	Gorai.002G138600	8.717071947	8.717071947	8	1.50863728		1		0.957755382	1.367865059	89.1017727	1.828725145	1	3	3	8	8	8	0.275842123	1.73418E-06	0.220008819	4.433691653	4.664453227	6.287762199	4.77621682	3.899093328	3.233217414	6.076472769	4.872179869	3.531050669	3.255063307	6.499051629	4.680253771	4.267135987	3.211371521	-0.103705282	0.103705282
Gorai.002G138700	Chr02	23603382	23604566	+									Gorai.002G138700	7.126591879	7.126591879	8	1.922597458		1		0.972424177	9.057313151	22.28554999	1.724055668	1	3	3	8	8	8	0.016825408	0.000306981	0.239044986	3.500363439	4.37517171	5.147760779	4.912483079	2.024225459	3.666600981	4.484308229	4.575729317	1.532874527	3.408541684	5.811213329	5.249236842	2.515576391	3.924660278	-0.347863072	0.347863072
Gorai.002G139100	Chr02	23835766	23839148	-	PF07765					AT2G22560.1		Kinase interacting (KIP1-like) family protein	Gorai.002G139100	3.078269446	3.078269446	8	1.205652772		1		0.946761859	16.11676367	60.82457334	4.007222939	1	3	3	8	8	8	0.003870331	7.52828E-06	0.051682725	3.720633236	4.319961347	4.815417869	5.139158299	2.807602435	3.319010565	4.310585563	5.006042694	2.482165097	3.083739591	5.320250175	5.272273904	3.133039772	3.554281538	-0.304543423	0.304543423
Gorai.002G139200	Chr02	23841651	23844546	-						AT4G38060.2			Gorai.002G139200	8.698996051	8.698996051	8	1.158715681		1		0.950871695	3.85877273	47.57250628	5.22673289	1	3	3	8	8	8	0.08508047	1.91152E-05	0.027365347	4.456484976	4.81892906	5.922791804	4.782356721	4.556747844	3.288931702	5.502709553	4.810224704	3.942633721	3.570371924	6.342874055	4.754488738	5.170861968	3.00749148	-0.189994718	0.189994718
Gorai.002G140900	Chr02	24635705	24643892	+	PF00646,PF02373	PTHR12480	KOG2130			AT1G78280.1		transferases, transferring glycosyl groups	Gorai.002G140900	174.4766728	174.4766728	8	1.372506993		1		0.987402609	46.5492215	16.64163203	0.069961614	1	3	3	8	8	8	0.000134673	0.000844386	0.974387269	8.255420325	6.837903422	8.071990971	7.595299333	8.402953559	6.11640363	8.837389454	8.317201897	9.146402372	6.720687576	7.306592488	6.87339677	7.659504746	5.512119684	0.677529637	-0.677529637
Gorai.002G141000	Chr02	24672656	24675787	+	PF00244	PTHR18860	KOG0841			AT1G78300.1	14-3-3OMEGA,GF14 OMEGA,GRF2	general regulatory factor 2	Gorai.002G141000	43.26297707	43.26297707	8	3.032006346		1		0.990655026	9.685586071	49.24172694	4.392968065	1	3	3	8	8	8	0.014398211	1.67845E-05	0.041812671	5.766388211	6.659531079	6.083158886	7.8690405	7.204663256	3.694975937	5.101410979	7.626721342	6.921396523	3.416023999	7.064906793	8.111359658	7.487929989	3.973927875	-0.280248121	0.280248121
Gorai.002G141300	Chr02	24821663	24822088	+									Gorai.002G141300	238.4219241	238.4219241	8	0.44020613		1		0.951347158	13.10215624	56.71026396	2.916788841	1	3	3	8	8	8	0.006785643	9.83006E-06	0.10046328	8.422919643	8.831539787	9.572564516	8.452499376	8.441868208	8.041986761	9.506367054	8.063190369	8.415972323	7.706148826	9.638761978	8.841808383	8.467764093	8.377824696	-0.346282205	0.346282205
Gorai.002G141400	Chr02	24896199	24897981	-	PF00076	PTHR10432	KOG0131			AT4G09040.1		RNA-binding (RRM/RBD/RNP motifs) family protein	Gorai.002G141400	4.006111147	4.006111147	8	1.218161203		1		0.94082658	14.7523696	49.4778933	2.995855938	1	3	3	8	8	8	0.004941008	1.64841E-05	0.095385492	4.052397328	3.273225402	3.225830798	5.07140034	3.828230832	2.52578349	3.940081174	5.172914515	4.255872088	2.840721536	2.511580423	4.969886165	3.400589576	2.210845444	0.398990024	-0.398990024
Gorai.002G141800	Chr02	25161008	25163142	+	PF03081	PTHR12542	KOG2344		K07195	AT5G13150.1	ATEXO70C1,EXO70C1	exocyst subunit exo70 family protein C1	Gorai.002G141800	3.246223052	3.246223052	8	0.3665015		1		0.958116218	41.22431456	81.84118592	3.729153388	1	3	3	8	8	8	0.000204593	2.40898E-06	0.060636138	4.76583452	5.27004359	5.842609408	4.566375698	4.991222045	4.671549068	5.450058597	4.259169007	4.747398431	4.606712044	6.235160218	4.873582388	5.235045659	4.736386093	-0.46842996	0.46842996
Gorai.002G142400	Chr02	25370584	25383195	-	PF00169,PF00620	PTHR23176				AT4G24580.1	REN1	Rho GTPase activation protein (RhoGAP) with PH domain	Gorai.002G142400	14.21369742	14.21369742	8	2.58366429		1		0.986657903	0.421658233	347.1884247	0.15929953	1	3	3	8	8	8	0.534305782	8.28122E-09	0.920728582	6.448381076	6.367332472	8.346040884	5.575814428	7.35261954	4.356952244	8.360733913	5.645426352	7.348257516	4.439106525	8.331347856	5.506202503	7.356981565	4.274797964	0.027288172	-0.027288172
Gorai.002G143000	Chr02	25828154	25839065	-	PF04851,PF00270,PF00271,PF03368,PF02170,PF00636,PF00035	PTHR14950	KOG0701			AT3G03300.1	ATDCL2,DCL2	dicer-like 2	Gorai.002G143000	19.6633473	19.6633473	8	1.000627182		1		0.99142414	83.8168379	84.6568291	3.713454989	1	3	3	8	8	8	1.63401E-05	2.11387E-06	0.061196856	7.292235494	6.446401472	7.682856977	7.490051001	6.820262759	5.484103195	7.977989145	8.02772591	7.191502574	5.971724346	7.387724809	6.952376093	6.449022943	4.996482045	0.464719281	-0.464719281
Gorai.002G143200	Chr02	25880548	25885374	+	PF00134	PTHR10026	KOG0835			AT2G26430.1	ATRCY1,RCY1	arginine-rich cyclin 1	Gorai.002G143200	75.241418	75.241418	8	1.763489363		1		0.969010923	3.022902636	14.12541937	0.11168012	1	3	3	8	8	8	0.120290985	0.001462197	0.950830346	6.151987979	5.526738198	6.941668471	5.508040679	6.92349969	3.984243513	7.228123663	5.67533747	7.182153418	4.522337364	6.655213279	5.340743887	6.664845961	3.446149662	0.25891122	-0.25891122
Gorai.002G144000	Chr02	26115285	26116434	-	PF00042	PTHR22924				AT3G10520.1	AHB2,ARATH GLB2,ATGLB2,GLB2,HB2,NSHB2	haemoglobin 2	Gorai.002G144000	38.0699154	38.0699154	8	1.431688899		1		0.92224665	0.000168236	22.70869389	0.564976338	1	3	3	8	8	8	0.989968884	0.000287236	0.653251333	5.171143746	5.175158877	6.587247139	4.756784263	5.726665336	3.621908509	6.380928917	4.802983674	5.735682422	3.764979971	6.793565361	4.710584851	5.71764825	3.478837048	-0.001882304	0.001882304
Gorai.002G145100	Chr02	26575884	26586905	+	PF00730	PTHR10359				AT5G04560.2	DME	HhH-GPD base excision DNA repair family protein	Gorai.002G145100	20.72052515	20.72052515	8	1.522787865		1		0.995367573	8.426651693	126.7998475	0.462440975	1	3	3	8	8	8	0.019804378	4.39276E-07	0.716272536	6.830573205	7.127553196	8.01469843	7.000180998	7.852734234	5.048639141	7.80398967	6.800952968	7.660336974	5.057013209	8.225407189	7.199409028	8.045131493	5.040265074	-0.129946603	0.129946603
Gorai.002G146000	Chr02	26752235	26754642	+	PF00368	PTHR10572	KOG2480			AT1G76490.1	HMG1,HMGR1	hydroxy methylglutaryl CoA reductase 1	Gorai.002G146000	4.939353201	4.939353201	8	1.184991546		1		0.928332793	23.98901496	32.25344094	0.784562095	1	3	3	8	8	8	0.001197006	8.10915E-05	0.535285177	4.154851912	3.023119629	3.563522257	4.929442566	3.131648585	2.731329673	3.944534398	5.59437917	3.575252343	3.505241736	3.182510116	4.264505962	2.688044827	1.957417611	0.59818816	-0.59818816
Gorai.002G147500	Chr02	27539586	27561384	-	PF00675,PF05193	PTHR11851	KOG0959			AT2G41790.1		Insulinase (Peptidase family M16) family protein	Gorai.002G147500	11.59224893	11.59224893	8	0.517142984		1		0.826622183	0.01982221	21.95035521	3.207334369	1	3	3	8	8	8	0.89151528	0.000323839	0.083281	5.072136354	5.09304812	5.856626206	4.987572256	5.27888652	4.207283966	6.083554622	4.788080693	5.46392757	3.95298253	5.62969779	5.187063818	5.09384547	4.461585403	-0.017540814	0.017540814
Gorai.002G148000	Chr02	27912804	27919964	+	PF12253	PTHR15272	KOG4364			AT1G65470.1	FAS1,NFB2	chromatin assembly factor-1 (FASCIATA1) (FAS1)	Gorai.002G148000	5.188496723	5.188496723	8	1.293819018		1		0.995679336	0.000280393	134.634526	5.632494168	1	3	3	8	8	8	0.987050182	3.47438E-07	0.022597228	5.319154035	5.317311925	6.561950086	5.757790469	5.375589777	3.577601588	6.358802359	5.831972554	5.409068206	3.676773022	6.765097814	5.683608384	5.342111348	3.478430154	0.00087408	-0.00087408
Gorai.002G148400	Chr02	28330128	28335134	+	PF03255,PF01039	PTHR22855				AT2G38040.1	CAC3	acetyl Co-enzyme a carboxylase carboxyltransferase alpha subunit	Gorai.002G148400	6.05845291	6.05845291	8	0.734055674		1		0.987534245	0.000544307	229.2234272	1.640718787	1	3	3	8	8	8	0.981958171	4.2839E-08	0.255633075	5.96654098	5.968247787	5.871555801	7.123984328	6.068069425	4.805967981	5.793473824	7.195587032	6.044766304	4.832336761	5.949637777	7.052381623	6.091372547	4.7795992	-0.001078304	0.001078304
Gorai.002G148600	Chr02	28517283	28519783	-	PF01086	PTHR10639	KOG4031			AT2G40060.1		Clathrin light chain protein	Gorai.002G148600	56.94448684	56.94448684	8	0.702889952		1		0.966681927	1.084260028	46.05242265	1.267328334	1	3	3	8	8	8	0.328189629	2.15999E-05	0.349139161	6.377874006	6.554951473	6.249092005	7.677020039	6.435384273	5.504154639	6.349625944	7.438691234	6.232331121	5.490847724	6.148558067	7.915348845	6.638437426	5.517461553	-0.116169157	0.116169157
Gorai.002G149400	Chr02	28863047	28865688	-	PF00137	PTHR10263	KOG0232	3.6.3.14	K02155	AT1G19910.1	ATVHA-C2,AVA-2PE,AVA-P2	ATPase, F0/V0 complex, subunit C protein	Gorai.002G149400	304.331345	304.331345	8	1.267930328		1		0.980309981	16.87075557	84.72993652	0.997327204	1	3	3	8	8	8	0.003402808	2.10683E-06	0.442148837	8.4653201	9.066157913	10.08309247	8.964771138	8.831385575	7.183706843	9.681253517	8.7264907	8.589489826	6.864046358	10.48493143	9.203051575	9.073281323	7.503367328	-0.291740691	0.291740691
Gorai.002G149600	Chr02	28972597	28976252	-	PF08263,PF00560,PF00069,PF07714	PTHR23258	KOG1187	2.7.10.1,2.7.11.1	K13415	AT4G39400.1	ATBRI1,BIN1,BRI1,CBB2,DWF2	Leucine-rich receptor-like protein kinase family protein	Gorai.002G149600	8.712919244	8.712919244	8	0.467679513		1		0.989005016	67.95221458	173.4930974	3.788934805	1	3	3	8	8	8	3.51745E-05	1.28441E-07	0.058558288	6.649809876	7.086061933	6.546449331	7.573470877	7.328327815	6.023495594	6.401534098	7.251493667	7.152089492	5.794122246	6.691364564	7.895448087	7.504566137	6.252868942	-0.348581912	0.348581912
Gorai.002G150300	Chr02	29304343	29311842	-	PF03552	PTHR13301:SF1		2.4.1.12	K10999	AT5G64740.1	CESA6,E112,IXR2,PRC1	cellulose synthase 6	Gorai.002G150300	50.72363996	50.72363996	8	1.200634454		1		0.982507713	21.03190513	95.26737338	3.437529517	1	3	3	8	8	8	0.001787773	1.338E-06	0.072188214	7.36902776	7.851643615	8.601141182	7.527389876	8.315803221	5.99700847	8.177080215	7.357287808	7.961555121	5.980187897	9.025202149	7.697491945	8.670051321	6.013829043	-0.240819492	0.240819492
Gorai.002G150400	Chr02	29440150	29441084	+						AT5G47030.1		ATPase, F1 complex, delta/epsilon subunit	Gorai.002G150400	7.051498859	7.051498859	8	1.033818747		1		0.982935744	1.713309749	39.61799658	8.708934447	1	3	3	8	8	8	0.226902399	3.79312E-05	0.006696723	4.471172619	4.689443757	5.556578307	5.375447537	3.295393884	4.093813024	5.601214652	4.80047213	3.360258432	4.122745261	5.511941962	5.950422943	3.230529335	4.064880786	-0.118010607	0.118010607
Gorai.002G150700	Chr02	29566007	29570575	+	PF00892					AT5G64700.1		nodulin MtN21 /EamA-like transporter family protein	Gorai.002G150700	5.058688814	5.058688814	8	1.485615485		1		0.961326569	55.86522076	8.407328039	0.870463084	1	3	3	8	8	8	7.0986E-05	0.007433017	0.49532655	4.81140843	3.067344594	4.016487894	4.596095635	4.418145128	2.726777391	4.766917207	5.251714979	5.288649965	3.93835157	3.26605858	3.940476292	3.547640291	1.515203212	0.829458341	-0.829458341
Gorai.002G151600	Chr02	30213986	30219625	-	PF04801	PTHR12069	KOG2354			AT5G49530.1		SIN-like family protein	Gorai.002G151600	27.96472073	27.96472073	8	0.303689049		1		0.866187405	0.01122003	14.44822454	0.175108299	1	3	3	8	8	8	0.918250032	0.001356829	0.9102719	5.755672528	5.738895498	5.193769267	6.029094988	6.405872803	5.360398994	5.309947983	5.98022054	6.408653388	5.323868201	5.07759055	6.077969437	6.403092217	5.396929787	0.017632646	-0.017632646
Gorai.002G153200	Chr02	31298346	31301495	-	PF00226	PTHR11821	KOG0719			AT3G12170.1		Chaperone DnaJ-domain superfamily protein	Gorai.002G153200	6.418124463	6.418124463	8	2.119428004		1		0.994786873	7.111631536	230.4352941	3.899681621	1	3	3	8	8	8	0.028504897	4.19561E-08	0.054937047	6.381594714	6.123323708	7.324756618	6.244685632	7.451405889	3.988988706	7.301433674	6.377664657	7.437176808	4.410103718	7.348079562	6.111706606	7.46563497	3.567873694	0.095930947	-0.095930947
Gorai.002G153400	Chr02	31384867	31385890	+	PF02152	PTHR20941		4.1.2.25	K01633	AT5G62980.1	FOLB2	Dihydroneopterin aldolase	Gorai.002G153400	28.98049307	28.98049307	8	2.427390357		1		0.963246845	0.030001283	86.53282387	0.439418986	1	3	3	8	8	8	0.866789584	1.94208E-06	0.731070748	5.298378331	5.348110801	7.480028975	4.701606152	5.670012777	3.44133036	7.292577754	4.732387748	5.575253729	3.593294094	7.667480196	4.670824555	5.764771826	3.289366626	-0.017503302	0.017503302
Gorai.002G153500	Chr02	31386798	31390895	+						AT5G06440.2			Gorai.002G153500	27.1882537	27.1882537	8	0.788767472		1		0.950855734	24.3845836	57.7078948	0.869060226	1	3	3	8	8	8	0.001137816	9.19909E-06	0.495952648	5.740221054	6.454644285	7.254022032	6.065128166	5.915512646	5.155067834	6.956076423	5.544716144	5.66803967	4.792051979	7.551967641	6.585540187	6.162985623	5.518083689	-0.451421248	0.451421248
Gorai.002G154200	Chr02	31666183	31669839	+	PF03005					AT5G06700.1	TBR	Plant protein of unknown function (DUF828)	Gorai.002G154200	25.97017142	25.97017142	8	1.142533665		1		0.930757886	0.851124447	66.83401549	0.226434681	1	3	3	8	8	8	0.38321482	5.25106E-06	0.87544107	5.179277112	5.377019853	4.815185465	6.983820617	4.524639043	4.788948805	4.800004272	6.79668494	4.467571473	4.652847763	4.830366657	7.170956293	4.581706614	4.925049847	-0.103228024	0.103228024
Gorai.002G154500	Chr02	31701823	31707697	+	PF00297					AT1G61580.1	ARP2,RPL3B	R-protein L3 B	Gorai.002G154500	8.226627455	8.226627455	8	2.585025938		1		0.979061293	4.384168458	97.80379198	2.02340402	1	3	3	8	8	8	0.069601132	1.20826E-06	0.189248653	5.122124291	4.710283878	3.544771465	6.110265002	6.702400905	3.307378966	4.104688275	6.067340531	6.709041781	3.607426578	2.984854655	6.153189473	6.69576003	3.007331353	0.139931846	-0.139931846
Gorai.002G155600	Chr02	32281817	32284647	+	PF03145	PTHR10315	KOG3002	6.3.2.19	K04506	AT3G58040.1	SINAT2	seven in absentia of Arabidopsis 2	Gorai.002G155600	6.324579437	6.324579437	8	0.812155577		1		0.910159318	8.92466467	38.54524255	4.391776824	1	3	3	8	8	8	0.017402351	4.20084E-05	0.041839357	3.899778321	4.432053445	3.420913501	5.363675302	4.125318289	3.753756441	3.574936278	4.727070996	3.913204609	3.383901401	3.266890723	6.000279607	4.337431968	4.123611481	-0.342557213	0.342557213
Gorai.002G157300	Chr02	34061765	34067293	+	PF04844					AT3G52525.1	ATOFP6,OFP6	ovate family protein 6	Gorai.002G157300	25.94677342	25.94677342	8	1.950470589		1		0.990127201	0.011492614	89.51233741	0.952382509	1	3	3	8	8	8	0.917267179	1.70358E-06	0.460227253	5.362678666	5.336662623	7.389041021	4.204216619	5.668022501	4.137402437	7.543638726	3.845301352	5.71123921	4.350535375	7.234443317	4.563131886	5.624805792	3.924269499	0.010108725	-0.010108725
Gorai.002G157400	Chr02	34065676	34066176	+						AT3G21200.1	PGR7	proton gradient regulation 7	Gorai.002G157400	8.684853109	8.684853109	8	2.060793092		1		0.866521454	0.294588737	30.41513827	1.603410746	1	3	3	8	8	8	0.602083814	0.000100492	0.263505164	3.427213866	3.217752027	5.231136176	1.826825877	2.86964738	3.362322352	5.358055384	2.061354888	2.380170424	3.909274767	5.104216969	1.592296866	3.359124336	2.815369937	0.085509293	-0.085509293
Gorai.002G158500	Chr02	34577249	34583954	-	PF05365	PTHR12980	KOG3494			AT3G52730.1		ubiquinol-cytochrome C reductase UQCRX/QCR9-like family protein	Gorai.002G158500	67.08998804	67.08998804	8	0.324395654		1		0.92539421	2.334617459	30.51673206	0.752000862	1	3	3	8	8	8	0.165047168	9.92778E-05	0.55131562	7.400171407	7.227338036	7.98652932	6.953313686	7.630817453	6.684358427	7.961590119	7.068889164	7.761079212	6.809127133	8.011468521	6.837738208	7.500555693	6.55958972	0.170346098	-0.170346098
Gorai.002G158900	Chr02	34653217	34656148	-						AT3G52870.1		IQ calmodulin-binding motif family protein	Gorai.002G158900	14.29113642	14.29113642	8	1.38744047		1		0.991576123	5.760803822	201.8939053	6.909635612	1	3	3	8	8	8	0.043165446	7.06986E-08	0.013039997	6.371547549	6.1045545	7.746408478	5.703057917	6.716544427	4.786193276	7.683942683	6.164930364	6.652337925	4.984979225	7.808874274	5.241185469	6.780750929	4.587407327	0.123247551	-0.123247551
Gorai.002G159100	Chr02	34835681	34838508	+						AT5G03670.1			Gorai.002G159100	33.05725905	33.05725905	8	1.849158648		1		0.84487877	0.114933855	24.24542634	0.207621427	1	3	3	8	8	8	0.743322738	0.000227633	0.88832278	4.503411741	4.361084916	6.278797952	4.470195202	4.028713389	2.951286771	6.173149445	4.493073844	4.134251068	3.213172609	6.384446459	4.447316561	3.923175709	2.689400934	0.061344329	-0.061344329
Gorai.002G159600	Chr02	35260099	35262877	+			KOG4282			AT5G03680.1	PTL	Duplicated homeodomain-like superfamily protein	Gorai.002G159600	9.036789498	9.036789498	8	1.191404995		1		0.959144425	7.416555836	26.236576	0.207044335	1	3	3	8	8	8	0.026113616	0.000171603	0.888716274	4.513114685	3.859551514	5.428604246	4.406676867	4.213973193	2.696078093	5.847639635	4.724202381	4.626956686	2.853660037	5.009568856	4.089151353	3.8009897	2.538496148	0.331962158	-0.331962158
Gorai.002G160000	Chr02	35680475	35685781	-	PF02178,PF03479					AT4G12080.1	AHL1,ATAHL1	AT-hook motif nuclear-localized protein 1	Gorai.002G160000	46.19660194	46.19660194	8	0.702733548		1		0.876893204	15.92040362	3.655693931	0.115961929	1	3	3	8	8	8	0.004005102	0.063316097	0.948235581	5.790743503	4.629730762	5.675909229	5.706900018	4.797975626	4.660163658	6.215817849	6.173418555	5.444985807	5.328751802	5.136000609	5.240381482	4.150965445	3.991575514	0.838445484	-0.838445484
Gorai.002G160300	Chr02	35836971	35840473	-	PF01925	PTHR14255				AT2G36630.1		Sulfite exporter TauE/SafE family protein	Gorai.002G160300	3.579464896	3.579464896	8	0.704813859		1		0.958122528	114.3657566	40.346517	1.329627841	1	3	3	8	8	8	5.13173E-06	3.54419E-05	0.331030476	5.303770192	4.222633876	4.423804517	5.34269038	5.293982391	3.992330849	4.81873354	5.969828976	5.919271436	4.507246816	4.028875493	4.715551784	4.668693346	3.477414882	0.737929795	-0.737929795
Gorai.002G160800	Chr02	36167142	36181028	+	PF04909,PF00120	PTHR20852	KOG0683			AT3G53180.1		glutamate-ammonia ligases;catalytics;glutamate-ammonia ligases	Gorai.002G160800	5.655075145	5.655075145	8	0.906375879		1		0.841733202	11.00904343	3.915352943	0.548686526	1	3	3	8	8	8	0.010571695	0.054447309	0.662934347	3.425768735	2.284873557	3.554306391	3.244680506	2.633069902	1.989227783	3.904774393	3.999916866	3.086053714	2.712329966	3.20383839	2.489444146	2.180086091	1.2661256	0.735856885	-0.735856885
Gorai.002G161000	Chr02	36247713	36249003	-	PF00407,PF10604					AT1G24020.1	MLP423	MLP-like protein 423	Gorai.002G161000	53.29884885	53.29884885	8	1.789703837		1		0.982066815	20.02359078	13.54378985	0.926472921	1	3	3	8	8	8	0.002070088	0.001679201	0.471022533	6.317604792	4.855434358	4.853084691	6.589762515	6.587992174	4.31523892	5.127540261	7.425537385	7.431151891	5.286189633	4.578629121	5.753987645	5.744832458	3.344288208	0.614269503	-0.614269503
Gorai.002G161400	Chr02	36980855	36983098	+	PF03181					AT1G70370.1	PG2	polygalacturonase 2	Gorai.002G161400	63.95762784	63.95762784	8	0.867541505		1		0.97933211	142.653191	44.81398918	0.499514948	1	3	3	8	8	8	2.222E-06	2.39288E-05	0.692926219	6.78667351	8.153453165	6.950213699	8.323711651	7.646199482	6.960128518	6.390019515	7.630065207	6.962371471	6.164237846	7.510407882	9.017358094	8.330027493	7.75601919	-0.840404443	0.840404443
Gorai.002G161500	Chr02	37054355	37058075	-	PF01603	PTHR10257	KOG2085			AT5G03470.1	ATB\' ALPHA	Protein phosphatase 2A regulatory B subunit family protein	Gorai.002G161500	9.300384752	9.300384752	8	0.858652413		1		0.986558573	33.70487692	192.8517767	0.316012536	1	3	3	8	8	8	0.00040259	8.46919E-08	0.81366753	5.383698449	5.982193583	7.129226422	5.219629566	5.092192455	5.290735622	6.874909475	4.950005066	4.713323603	4.99655565	7.383543368	5.489254065	5.471061306	5.584915595	-0.353013076	0.353013076
Gorai.002G162100	Chr02	37555561	37560768	+	PF02359,PF02933,PF00004,PF05496,PF07724,PF07728	PTHR23077	KOG0730		K13525	AT5G03340.1		ATPase, AAA-type, CDC48 protein	Gorai.002G162100	113.2915513	113.2915513	8	1.119602139		1		0.969313386	0.760781403	84.48069543	0.362583536	1	3	3	8	8	8	0.408498243	2.13096E-06	0.781943484	7.930395375	8.039722023	9.085680637	7.485353389	8.780006564	6.589194205	9.078356378	7.389031146	8.800772715	6.453421261	9.093004897	7.581675631	8.759240414	6.72496715	-0.056457817	0.056457817
Gorai.002G162400	Chr02	37715989	37718058	-						AT2G37035.1			Gorai.002G162400	9.862264881	9.862264881	8	0.589025798		1		0.995559337	500.8010621	123.8321122	0.967814865	1	3	3	8	8	8	1.68181E-08	4.81877E-07	0.453928241	6.768467545	7.82235901	7.701708587	7.773824572	7.23965003	6.466469921	7.128909993	7.277225047	6.742810031	5.924925108	8.274507181	8.270424098	7.736490029	7.008014734	-0.773221993	0.773221993
Gorai.002G163100	Chr02	39005575	39012142	+	PF00069,PF07714	PTHR11295	KOG0600			AT1G09600.1		Protein kinase superfamily protein	Gorai.002G163100	20.74528556	20.74528556	8	1.071491461		1		0.976784762	5.414049951	130.4700386	1.276380954	1	3	3	8	8	8	0.04840204	3.92895E-07	0.346437086	6.683779055	6.914353566	7.946991495	7.03542719	6.979843843	5.234002716	7.785711345	7.028564794	6.841025847	5.079814235	8.108271645	7.042289586	7.118661839	5.388191196	-0.12135812	0.12135812
Gorai.002G163300	Chr02	39073757	39077332	+	PF02874,PF00006,PF00306	PTHR15184				AT5G08680.1		ATP synthase alpha/beta family protein	Gorai.002G163300	5.759715671	5.759715671	8	2.520267288		1		0.976915644	7.731427686	218.0573717	4.120701366	1	3	3	8	8	8	0.023904469	5.21756E-08	0.048504013	4.971589794	4.451437272	6.822535561	4.853686484	2.622793798	4.547038289	6.853848615	5.084003718	2.944589529	5.003917313	6.791222506	4.62336925	2.300998067	4.090159264	0.178922589	-0.178922589
Gorai.002G163700	Chr02	39408506	39410525	+						AT3G23255.2			Gorai.002G163700	2.330790224	2.330790224	8	0.817731791		1		0.900786394	17.1165472	22.82306567	1.297862278	1	3	3	8	8	8	0.00326587	0.000282173	0.34012255	3.603715577	2.875272671	4.124159758	2.978296406	3.652980143	2.202540188	4.584433945	3.263369482	4.252411426	2.314647452	3.66388557	2.69322333	3.05354886	2.090432925	0.467618283	-0.467618283
Gorai.002G164300	Chr02	39804513	39806759	-	PF00892		KOG4510			AT5G40240.1		nodulin MtN21 /EamA-like transporter family protein	Gorai.002G164300	4.419611111	4.419611111	8	1.516366941		1		0.874765187	7.183988615	14.33919451	1.896742958	1	3	3	8	8	8	0.027913181	0.001391324	0.208616955	3.383500809	2.542332888	4.054758943	1.957519867	3.900708432	1.938680153	4.191995449	2.43607721	4.54739291	2.358537667	3.917522437	1.478962523	3.254023953	1.518822639	0.399161706	-0.399161706
Gorai.002G164700	Chr02	39901757	39908411	-	PF02705					AT1G70300.1	KUP6	K+ uptake permease 6	Gorai.002G164700	25.64465835	25.64465835	8	1.539227344		1		0.958863453	0.41603636	13.51922061	0.197292913	1	3	3	8	8	8	0.536975699	0.001689225	0.895346984	4.811502122	4.588973377	5.872225302	4.485716415	5.55747316	2.88553612	5.914699922	4.761674087	5.644481803	2.925152675	5.829750681	4.209758744	5.470464518	2.845919565	0.098636639	-0.098636639
Gorai.002G165600	Chr02	40648170	40649945	+						AT1G79390.1			Gorai.002G165600	55.5466996	55.5466996	8	1.029386929		1		0.978779292	0.861916267	286.6136248	0.192665653	1	3	3	8	8	8	0.380361674	1.77049E-08	0.898479993	7.632850184	7.541080111	9.221755331	7.048801496	7.356866544	6.72043722	9.300610592	7.12401295	7.371748944	6.735028251	9.14290007	6.973590042	7.341984143	6.705846188	0.049157525	-0.049157525
Gorai.002G166500	Chr02	41221410	41240156	-		PTHR12295	KOG1825			AT5G15680.1		ARM repeat superfamily protein	Gorai.002G166500	14.23616646	14.23616646	8	1.025247869		1		0.896426638	0.013490884	19.49041834	1.962492062	1	3	3	8	8	8	0.91039621	0.000490813	0.198277402	4.549588344	4.521558209	5.146478114	4.007867823	5.596907414	3.391039756	4.776579931	4.054193647	5.515376706	3.852203093	5.516376298	3.961541999	5.678438121	2.929876419	0.015994704	-0.015994704
Gorai.002G166700	Chr02	41314461	41318149	-	PF00149	PTHR10161	KOG2679	3.1.3.2	K01078	AT1G14700.1	ATPAP3,PAP3	purple acid phosphatase 3	Gorai.002G166700	43.07261502	43.07261502	8	1.249302409		1		0.909444893	19.3154627	14.2332151	0.02389417	1	3	3	8	8	8	0.002302292	0.00142591	0.99459508	5.880795399	4.532226994	4.29232654	6.419947581	5.262246406	4.851524259	4.959665944	7.115386668	5.884272313	5.56385667	3.624987135	5.724508494	4.640220499	4.139191847	0.705715588	-0.705715588
Gorai.002G167000	Chr02	41373485	41377683	+	PF00076,PF00641	PTHR23238	KOG1995			AT1G50300.1	TAF15	TBP-associated factor 15	Gorai.002G167000	6.32929326	6.32929326	8	0.632807614		1		0.982390037	0.22611825	98.35846577	3.354501302	1	3	3	8	8	8	0.647130181	1.18201E-06	0.075965458	5.742983445	5.703045734	6.618944251	5.747355526	5.995725078	4.530033502	6.496557909	5.826219633	6.085449167	4.56370707	6.741330593	5.66849142	5.906000989	4.496359933	0.027282948	-0.027282948
Gorai.002G167400	Chr02	41492353	41495417	+	PF11267					AT3G19900.1			Gorai.002G167400	20.10748464	20.10748464	8	1.354975735		1		0.977801103	2.0208676	20.83626159	4.302805312	1	3	3	8	8	8	0.192940267	0.000388868	0.043893709	5.443647154	5.125603575	5.187179298	6.06110815	6.237615533	3.652598476	5.882096592	6.111437344	6.565685823	3.215368857	4.492262004	6.010778956	5.909545243	4.089828096	0.152307557	-0.152307557
Gorai.002G168600	Chr02	41932360	41945368	-	PF00580	PTHR10887	KOG1801			AT1G65810.1		P-loop containing nucleoside triphosphate hydrolases superfamily protein	Gorai.002G168600	4.381635453	4.381635453	8	1.148518886		1		0.961095878	0.718858716	79.23172223	0.915404902	1	3	3	8	8	8	0.42115956	2.72986E-06	0.475719277	4.557360471	4.668379376	3.769672435	5.658584659	5.577186297	3.446036304	3.590356131	5.560015697	5.600441323	3.478628733	3.948988739	5.757153621	5.55393127	3.413443875	-0.056880536	0.056880536
Gorai.002G169900	Chr02	42675237	42677498	+	PF00282	PTHR11999	KOG1383	4.1.1.15	K01580	AT2G02010.1	GAD4	glutamate decarboxylase 4	Gorai.002G169900	7.988853059	7.988853059	8	4.196340787		1		0.967158522	0.322344035	53.90295076	11.16749911	1	3	3	8	8	8	0.585779012	1.19204E-05	0.003124077	4.051921995	4.257977419	5.357219013	2.830216946	6.311880013	2.120482858	4.136137356	3.318040825	5.622008471	3.13150133	6.57830067	2.342393066	7.001751555	1.109464386	-0.057014213	0.057014213
Gorai.002G171200	Chr02	43358624	43360946	+	PF06217					AT2G01930.1	ATBPC1,BBR,BPC1	basic pentacysteine1	Gorai.002G171200	29.93706116	29.93706116	8	0.401182929		1		0.960715529	0.029073573	72.53302379	0.231701329	1	3	3	8	8	8	0.868842683	3.83584E-06	0.871819687	6.759365576	6.74212719	7.707150696	6.453970509	6.749406258	6.092458069	7.726603042	6.461785949	6.819113298	6.029960013	7.687698349	6.446155069	6.679699219	6.154956125	0.014939889	-0.014939889
Gorai.002G171400	Chr02	43402534	43406411	-	PF00069,PF07714	PTHR23258	KOG1187			AT3G09010.1		Protein kinase superfamily protein	Gorai.002G171400	9.337016197	9.337016197	8	0.869632361		1		0.979935182	15.58949083	119.6693531	0.059523948	1	3	3	8	8	8	0.004245819	5.50728E-07	0.979646684	5.952099476	5.54669339	4.991502095	6.279021764	6.899896846	4.827165027	5.161813977	6.472025063	7.112795265	5.061763599	4.821190212	6.086018465	6.686998428	4.592566456	0.237088368	-0.237088368
Gorai.002G171900	Chr02	43589581	43593041	-	PF01535	PTHR10483				AT2G01740.1		Tetratricopeptide repeat (TPR)-like superfamily protein	Gorai.002G171900	1.840674773	1.840674773	8	0.911129627		1		0.983925087	62.52362587	235.540976	5.821085999	1	3	3	8	8	8	4.74902E-05	3.84768E-08	0.020734766	4.973917383	4.344956734	5.909874588	4.731311633	4.468178874	3.528383141	6.1781148	5.285582473	4.645699321	3.78627294	5.641634375	4.177040793	4.290658428	3.270493341	0.362091442	-0.362091442
Gorai.002G172500	Chr02	43784049	43785286	-						AT1G67920.1			Gorai.002G172500	24.69760656	24.69760656	8	1.28760423		1		0.829095377	18.54154338	2.036953808	0.062453304	1	3	3	8	8	8	0.002594673	0.187308643	0.978202658	4.954244214	3.217595263	4.680777387	3.66213775	4.458919891	3.541843924	5.645010671	4.561002473	5.246268791	4.364694921	3.716544103	2.763273028	3.671570992	2.718992927	0.966957572	-0.966957572
Gorai.002G172800	Chr02	43944399	43947359	+	PF08264	PTHR11946				AT5G16715.1	EMB2247	ATP binding;valine-tRNA ligases;aminoacyl-tRNA ligases;nucleotide binding;ATP binding;aminoacyl-tRNA ligases	Gorai.002G172800	8.835671688	8.835671688	8	2.082052675		1		0.941390129	0.42361943	76.5634886	1.355384769	1	3	3	8	8	8	0.533380449	3.11519E-06	0.323867407	4.32729383	4.152212633	2.376661996	4.27121098	6.160789065	4.150350885	2.739196237	4.299671957	5.989895442	4.280411683	2.014127755	4.242750003	6.331682687	4.020290087	0.067471939	-0.067471939
Gorai.002G173300	Chr02	44234726	44237555	+	PF01657					AT2G01660.1	PDLP6	plasmodesmata-located protein 6	Gorai.002G173300	33.20789273	33.20789273	8	3.99982086		1		0.992537009	6.359533424	87.76985947	2.014749697	1	3	3	8	8	8	0.035707888	1.83829E-06	0.190500538	6.107768903	4.981724218	7.894715142	5.211180187	6.192167584	2.880923328	8.118452932	6.013491353	6.422234932	3.876896396	7.670977353	4.408869021	5.962100237	1.88495026	0.307585554	-0.307585554
Gorai.002G173400	Chr02	44287062	44289429	-	PF09409,PF00789	PTHR23153	KOG2699		K14011	AT2G01650.1	PUX2	plant UBX domain-containing protein 2	Gorai.002G173400	69.25967788	69.25967788	8	0.520121832		1		0.811882451	0.125305383	19.22958635	0.333695162	1	3	3	8	8	8	0.732498587	0.000514293	0.801561618	6.118760943	6.192452061	7.159707227	6.134201643	5.799188168	5.529328969	7.09485152	5.935686104	5.806267969	5.638238179	7.224562935	6.332717181	5.792108368	5.420419759	-0.06129432	0.06129432
Gorai.002G174000	Chr02	44456240	44457406	-	PF01277	PTHR12691:SF1				AT1G23230.1			Gorai.002G174000	31.14861043	31.14861043	8	0.849681419		1		0.986340713	76.59509167	112.5677706	0.548682983	1	3	3	8	8	8	2.27491E-05	6.99178E-07	0.662936467	6.412262233	7.343907845	6.231463673	8.065630062	6.981090161	6.234156261	5.767963668	7.618147286	6.606491939	5.656446038	6.694963678	8.513112838	7.355688383	6.811866483	-0.56068526	0.56068526
Gorai.002G174100	Chr02	44465272	44469546	+	PF00332,PF07983					AT2G01630.1		O-Glycosyl hydrolases family 17 protein	Gorai.002G174100	11.36202206	11.36202206	8	1.48196529		1		0.937885244	12.63761901	6.294386232	0.708046464	1	3	3	8	8	8	0.00745549	0.016837718	0.573749941	4.418670829	3.083158102	4.73758233	3.959747529	4.033125572	2.273202431	5.505350866	4.630398382	4.391721286	3.147212782	3.969813795	3.289096676	3.674529858	1.39919208	0.63018211	-0.63018211
Gorai.002G174700	Chr02	44615139	44616565	-	PF04749					AT1G14870.1	PCR2	PLANT CADMIUM RESISTANCE 2	Gorai.002G174700	26.17622238	26.17622238	8	1.818819873		1		0.94060272	7.837438107	10.22177996	16.29665156	1	3	3	8	8	8	0.023214209	0.004119013	0.000906498	5.275832025	4.416560662	5.40862368	5.771662665	4.580374096	3.624124934	7.058290164	5.359922932	5.400317774	3.284797231	3.758957196	6.183402398	3.760430418	3.963452637	0.388036339	-0.388036339
Gorai.002G175000	Chr02	44693920	44698440	-						AT5G24280.1	GMI1	gamma-irradiation and mitomycin c induced 1	Gorai.002G175000	16.62011845	16.62011845	8	3.899906692		1		0.986894076	0.184718284	44.15089694	4.576991119	1	3	3	8	8	8	0.678691344	2.53051E-05	0.037932324	4.513889642	4.736610027	1.587917893	5.470056994	6.600970363	4.842054088	0.968854376	5.756189458	6.355005849	4.975508888	2.206981411	5.18392453	6.846934878	4.708599288	-0.061387453	0.061387453
Gorai.002G175900	Chr02	44894991	44896180	+	PF04043					AT1G14890.1		Plant invertase/pectin methylesterase inhibitor superfamily protein	Gorai.002G175900	15.51982612	15.51982612	8	1.336779632		1		0.959262407	0.168690912	24.69150186	6.595630284	1	3	3	8	8	8	0.692058591	0.000213296	0.014827149	4.542690036	4.428835865	5.839157728	4.660192477	2.928296755	4.515404842	5.412624387	4.953474182	2.803044651	5.001616925	6.265691068	4.366910773	3.05354886	4.029192758	0.055028349	-0.055028349
Gorai.002G176700	Chr02	45260169	45266695	-	PF05804,PF00514	PTHR23315				AT1G23180.1		ARM repeat superfamily protein	Gorai.002G176700	8.813880215	8.813880215	8	0.548329461		1		0.98167467	19.53724678	164.5064837	0.843259739	1	3	3	8	8	8	0.002226208	1.58314E-07	0.50762202	6.237028653	5.884297195	5.956596241	7.163617521	5.838326288	5.284111644	6.105921762	7.383167177	5.93044838	5.528577292	5.807270721	6.944067866	5.746204196	5.039645996	0.260056162	-0.260056162
Gorai.002G177100	Chr02	45551800	45552349	-						AT1G70780.1			Gorai.002G177100	20.91715127	20.91715127	8	2.407216185		1		0.979972237	31.19582011	9.981299852	0.156890066	1	3	3	8	8	8	0.000519063	0.004432902	0.922306241	5.999499166	4.14065961	5.986532771	5.230051219	5.931443727	3.132289834	6.870787008	6.202921491	6.750828404	4.17345976	5.102278533	4.257180948	5.11205905	2.091119909	0.673147061	-0.673147061
Gorai.002G177600	Chr02	45812363	45813514	-	PF00407,PF10604					AT1G70830.3	MLP28	MLP-like protein 28	Gorai.002G177600	303.1791328	303.1791328	8	0.403724794		1		0.929787318	3.182540117	13.16115012	1.292174762	1	3	3	8	8	8	0.112268705	0.001844165	0.341781209	8.274754816	8.530913645	7.478979181	8.643213225	8.928052767	8.56109175	7.655248056	8.349383658	8.739506287	8.354881264	7.302710305	8.937042792	9.116599247	8.767302236	-0.229176432	0.229176432
Gorai.002G178200	Chr02	46093379	46100572	+	PF10250					AT2G01480.1		O-fucosyltransferase family protein	Gorai.002G178200	28.65144819	28.65144819	8	0.55929544		1		0.967309497	0.014255285	50.11127472	3.818476751	1	3	3	8	8	8	0.907905846	1.57109E-05	0.057564081	6.525073627	6.53891438	7.421769025	6.3542614	6.815840695	5.536104892	7.193802277	6.485091646	6.675005822	5.746394762	7.649735774	6.223431155	6.956675567	5.325815022	-0.010226362	0.010226362
Gorai.002G178500	Chr02	46148699	46155320	-						AT1G23110.1			Gorai.002G178500	17.36052956	17.36052956	8	1.320867922		1		0.993762639	115.40496	92.37740172	2.404605264	1	3	3	8	8	8	4.95989E-06	1.5078E-06	0.142838349	6.418204948	7.412993821	7.319794422	7.262866214	7.833612148	5.246124756	6.926266951	6.747272028	7.248081188	4.751199627	7.713321892	7.7784604	8.419143108	5.741049885	-0.475021901	0.475021901
Gorai.002G178700	Chr02	46383579	46388167	+	PF00069,PF07714	PTHR11295	KOG0660	2.7.1.-	K00924	AT2G01450.1	ATMPK17,MPK17	MAP kinase 17	Gorai.002G178700	9.895028731	9.895028731	8	0.780289208		1		0.988863083	345.6116647	98.33551272	0.603356421	1	3	3	8	8	8	7.22903E-08	1.18308E-06	0.63094478	7.213013483	5.922509492	6.221153311	7.326788421	6.828663483	5.894440734	6.862923132	7.993546106	7.534794962	6.460789731	5.579383491	6.660030735	6.122532004	5.328091737	0.831027641	-0.831027641
Gorai.002G179300	Chr02	47053561	47055109	-						AT1G23040.1		hydroxyproline-rich glycoprotein family protein	Gorai.002G179300	8.122540704	8.122540704	8	6.23644492		1		0.992363049	0.610765079	272.005911	24.82897863	1	3	3	8	8	8	0.457002817	2.17782E-08	0.000209106	4.52945349	4.860420259	7.669429728	4.77970522	5.227237517	1.103375032	7.059355867	5.453629116	4.663274478	0.941554498	8.279503589	4.105781325	5.791200556	1.265195565	-0.072086569	0.072086569
Gorai.002G179900	Chr02	47303932	47308416	+	PF02749,PF01729		KOG3008	2.4.2.19	K00767	AT2G01350.1	QPT	quinolinate phoshoribosyltransferase	Gorai.002G179900	3.108706977	3.108706977	8	2.955748182		1		0.991536434	23.97040875	344.9960131	0.838478658	1	3	3	8	8	8	0.001199884	8.49193E-09	0.509816919	5.510048559	4.935717829	7.021137784	4.497174937	6.462582028	2.910638027	7.260539153	4.895593786	6.715670213	3.168391084	6.781736416	4.098756088	6.209493843	2.65288497	0.180816835	-0.180816835
Gorai.002G180200	Chr02	47377211	47380675	-	PF04564,PF05804,PF00514	PTHR22849				AT1G23030.1		ARM repeat superfamily protein	Gorai.002G180200	17.48669616	17.48669616	8	0.955679919		1		0.978517872	14.23202741	86.974579	1.033322974	1	3	3	8	8	8	0.00544588	1.9042E-06	0.428244326	6.236720186	6.631998082	7.287739114	6.104597315	7.259203169	5.085896939	7.019282087	5.973437653	7.115713432	4.838447573	7.556196142	6.235756976	7.402692906	5.333346305	-0.220675897	0.220675897
Gorai.002G180400	Chr02	47480871	47486440	+	PF00400	PTHR19856	KOG0318			AT3G18060.1		transducin family protein / WD-40 repeat family protein	Gorai.002G180400	13.89038706	13.89038706	8	2.306639509		1		0.964908324	2.973281884	25.58643462	0.281200054	1	3	3	8	8	8	0.122937105	0.000187779	0.837647883	4.214562825	4.781401571	5.848191506	3.918113223	5.767631664	2.457992401	5.653941445	3.62528423	5.645434717	1.933590909	6.042441566	4.210942216	5.88982861	2.982393893	-0.205256512	0.205256512
Gorai.002G181100	Chr02	47580557	47581339	-	PF06026	PTHR11934	KOG3075	5.3.1.6	K01807	AT2G01290.1	RPI2	ribose-5-phosphate isomerase 2	Gorai.002G181100	6.406396779	6.406396779	8	1.034541961		1		0.91062055	6.03032512	15.97832763	3.016823778	1	3	3	8	8	8	0.039585021	0.000968955	0.094092365	4.064885849	3.466919975	4.791647843	3.715123108	4.093818986	2.463021709	5.318857259	3.545559881	4.426500448	2.968625807	4.264438428	3.884686335	3.761137524	1.957417611	0.339132579	-0.339132579
Gorai.002G181300	Chr02	47598750	47604722	-	PF00282,PF00266	PTHR11999	KOG1383	4.1.2.27	K01634	AT1G27980.1	ATDPL1,DPL1	dihydrosphingosine phosphate lyase	Gorai.002G181300	70.54540667	70.54540667	8	2.704103187		1		0.964143995	16.19618648	2.459022815	0.867489247	1	3	3	8	8	8	0.003817437	0.137407558	0.496654802	6.508869532	4.0807153	5.459617719	6.228159833	5.688208197	3.803183915	6.160664021	7.522757859	6.772404328	5.579651923	4.758571417	4.933561808	4.604012066	2.026715908	0.862144971	-0.862144971
Gorai.002G181600	Chr02	47717326	47718427	+	PF03106					AT5G13080.1	ATWRKY75,WRKY75	WRKY DNA-binding protein 75	Gorai.002G181600	22.01997799	22.01997799	8	1.875606812		1		0.850202102	12.92675146	0.562729831	0.376962383	1	3	3	8	8	8	0.007029322	0.654579119	0.772267149	4.413885924	2.206217592	3.391193633	3.69522798	3.598472326	2.555313092	4.770591256	4.439418108	4.955940869	3.489593461	2.011796011	2.951037851	2.241003783	1.621032723	1.020679627	-1.020679627
Gorai.002G181700	Chr02	47740760	47743833	+	PF03110					AT5G50670.1		Squamosa promoter-binding protein-like (SBP domain) transcription factor family protein	Gorai.002G181700	18.78982608	18.78982608	8	0.830502291		1		0.910210217	6.702499995	9.287072646	3.418913539	1	3	3	8	8	8	0.032167138	0.00552292	0.073014535	4.31424758	4.989760013	4.888519749	5.521306575	4.568261572	3.629927289	5.040704244	4.976820255	4.398989998	2.840475822	4.736335254	6.065792895	4.737533146	4.419378756	-0.437134955	0.437134955
Gorai.002G182200	Chr02	47913279	47919379	-	PF03924,PF00512,PF02518,PF00072	PTHR23283	KOG0519	2.7.13.3	K14489	AT1G27320.1	AHK3,HK3	histidine kinase 3	Gorai.002G182200	32.86097532	32.86097532	8	2.101746303		1		0.993557002	58.15998703	51.16637097	1.511432354	1	3	3	8	8	8	6.15184E-05	1.4521E-05	0.284185422	6.460322276	7.564513724	8.018653391	7.519591166	7.692947796	4.818479646	7.378797612	6.826679619	7.178804919	4.457006952	8.658509169	8.212502713	8.207090673	5.179952341	-0.416728511	0.416728511
Gorai.002G183100	Chr02	48161883	48163074	-	PF00234					AT1G27950.1	LTPG1	glycosylphosphatidylinositol-anchored lipid protein transfer 1	Gorai.002G183100	95.27659722	95.27659722	8	1.373247036		1		0.989147713	197.1107372	59.10992877	0.108189439	1	3	3	8	8	8	6.42917E-07	8.39548E-06	0.952925333	8.854646054	7.204825094	7.412639124	8.655718001	8.918225521	7.13235965	8.181940571	9.48302483	9.771682968	7.981935848	6.643337676	7.828411172	8.064768074	6.282783451	0.797302111	-0.797302111
Gorai.002G183400	Chr02	48350376	48352105	-	PF00504	PTHR21649			K08908	AT3G61470.1	LHCA2	photosystem I light harvesting complex gene 2	Gorai.002G183400	25.2494069	25.2494069	8	1.938410116		1		0.899871452	6.789731475	10.20746516	1.861200284	1	3	3	8	8	8	0.031338434	0.004136905	0.214478298	4.075263255	5.071739934	4.066577734	5.490476879	5.719126898	3.017824867	2.868240244	5.270287296	5.603999074	2.558526406	5.264915225	5.710666462	5.834254722	3.477123329	-0.418735416	0.418735416
Gorai.002G183700	Chr02	48548064	48550171	-	PF05755					AT1G67360.1		Rubber elongation factor protein (REF)	Gorai.002G183700	39.95669902	39.95669902	8	1.109941229		1		0.973878424	4.681576014	109.621666	0.405793323	1	3	3	8	8	8	0.062428922	7.75302E-07	0.753070947	6.388925024	6.707768754	6.753308391	8.055570687	5.953261843	5.431246635	6.677729324	7.89703573	5.864385758	5.116549283	6.828887457	8.214105643	6.042137929	5.745943987	-0.165424295	0.165424295
Gorai.002G184700	Chr02	49027695	49032769	-	PF04564,PF05804	PTHR22849				AT1G24330.1		ARM repeat superfamily protein	Gorai.002G184700	8.087861484	8.087861484	8	1.292512378		1		0.972924151	9.784870979	28.7429929	2.22364647	1	3	3	8	8	8	0.01405604	0.000123435	0.162892794	4.843173891	4.202831869	4.275414798	5.544507607	5.30096188	2.971127235	4.265125389	6.000790412	5.575614163	3.5311656	4.285704207	5.088224803	5.026309597	2.41108887	0.31126342	-0.31126342
Gorai.002G185200	Chr02	49148296	49151381	-	PF00025,PF09439,PF04670,PF08477,PF00071,PF00503	PTHR11711	KOG0070		K07977	AT5G14670.1	ARFA1B,ATARFA1B	ADP-ribosylation factor A1B	Gorai.002G185200	1066.069964	1066.069964	8	5.406963536		1		0.994547673	0.075929634	43.09965199	0.174846322	1	3	3	8	8	8	0.789874813	2.76962E-05	0.910446546	8.611685746	8.408291086	9.813368648	8.577944535	10.77767174	4.870968743	9.921511652	8.616045475	10.78505583	5.124130026	9.705225643	8.539843594	10.77028765	4.617807459	0.047164878	-0.047164878
Gorai.002G186000	Chr02	49502053	49503513	+	PF00646	PTHR23230:SF56				AT1G23390.1		Kelch repeat-containing F-box family protein	Gorai.002G186000	43.29115365	43.29115365	8	1.094380387		1		0.942743113	38.27894583	35.99530501	0.461398881	1	3	3	8	8	8	0.000263132	5.41385E-05	0.716937519	5.499628337	6.696601972	6.022677945	7.31441849	5.890001078	5.165363106	5.592250548	6.666818543	5.227976572	4.511467684	6.453105342	7.962018437	6.552025583	5.819258527	-0.655025486	0.655025486
Gorai.002G186100	Chr02	49573947	49576059	+	PF01209,PF01135,PF01170,PF08241,PF08242	PTHR10108	KOG1540	2.1.1.-	K06127	AT1G23360.1	MENG	S-adenosyl-L-methionine-dependent methyltransferases superfamily protein	Gorai.002G186100	15.16292292	15.16292292	8	1.171253067		1		0.9275966	7.419055639	14.55257411	1.53629303	1	3	3	8	8	8	0.026095083	0.00132481	0.27841039	4.960962038	4.220751713	5.184928842	4.18029504	5.584228946	3.413974674	5.258718459	4.429809018	5.691799299	4.463521377	5.111139224	3.930781062	5.476658593	2.364427971	0.39669678	-0.39669678
Gorai.002G187200	Chr02	49879773	49881627	+	PF00646,PF08238	PTHR11102				AT1G70590.1		F-box family protein	Gorai.002G187200	15.75359596	15.75359596	8	0.444386402		1		0.812873427	6.555944495	9.079901439	0.444782143	1	3	3	8	8	8	0.033623009	0.005911556	0.727603535	4.781299179	4.204115097	5.278676956	4.135521123	4.516207688	4.040422785	5.649685997	4.269209422	4.978120721	4.228180575	4.907667914	4.001832823	4.054294655	3.852664996	0.531953358	-0.531953358
Gorai.002G188600	Chr02	50782382	50785382	+	PF00150					AT1G13130.1		Cellulase (glycosyl hydrolase family 5) protein	Gorai.002G188600	3.843919099	3.843919099	8	0.499984811		1		0.718355679	3.865725316	13.27174222	1.650189018	1	3	3	8	8	8	0.084848061	0.001794483	0.253679901	3.13351901	3.529268763	4.167786917	2.890343044	3.162150953	3.105294632	4.198737636	2.305200741	3.071060743	2.959076922	4.136836198	3.475485348	3.253241163	3.251512342	-0.368624957	0.368624957
Gorai.002G189100	Chr02	50977944	50978866	+						AT1G67785.1			Gorai.002G189100	368.3692289	368.3692289	8	8.078940353		1		0.98625305	0.029983998	6.858604296	0.073575303	1	3	3	8	8	8	0.866827534	0.013311388	0.972496351	6.033712489	5.601278539	5.908212446	8.203195575	7.812300431	1.346273606	6.224980831	8.407245718	7.922671639	1.579951769	5.59144406	7.999145432	7.701929223	1.112595442	0.082393437	-0.082393437
Gorai.002G189400	Chr02	51059918	51068051	+	PF00022	PTHR11937	KOG0678			AT1G13180.1	ARP3,ATARP3,DIS1	Actin-like ATPase superfamily protein	Gorai.002G189400	10.16386808	10.16386808	8	1.06813661		1		0.969827649	79.91687907	31.76521091	0.602259416	1	3	3	8	8	8	1.94707E-05	8.575E-05	0.631572412	4.853302408	6.058105355	5.935079122	5.469542978	6.22444784	4.193745587	5.421148775	4.760904074	5.6438923	3.587264483	6.449009469	6.178181881	6.80500338	4.800226691	-0.657617707	0.657617707
Gorai.002G189800	Chr02	51156348	51163732	-									Gorai.002G189800	7.569424475	7.569424475	8	2.267638885		1		0.988182023	3.50538E-05	501.3025413	11.90900641	1	3	3	8	8	8	0.995421031	1.92503E-09	0.00254702	5.458398779	5.457678672	7.887397065	4.216559704	4.925452075	4.802746059	8.201107572	4.33480435	4.855061359	4.442621836	7.573686558	4.098315057	4.995842792	5.162870281	0.000259834	-0.000259834
Gorai.002G190400	Chr02	51287396	51290911	+	PF00657					AT3G48460.1		GDSL-like Lipase/Acylhydrolase superfamily protein	Gorai.002G190400	6.166426731	6.166426731	8	0.842812513		1		0.948651518	10.39385707	35.36425376	3.936669107	1	3	3	8	8	8	0.01216687	5.77942E-05	0.053789825	4.700905598	4.160569191	3.320768025	5.468297086	4.702931706	4.230952762	3.970154292	5.397016201	4.847865377	4.588586524	2.671381758	5.53957797	4.557998036	3.873319	0.332843955	-0.332843955
Gorai.002G190800	Chr02	51591530	51599596	+	PF00270,PF00271	PTHR13710	KOG0351	3.6.4.12	K10730	AT1G27880.1		DEAD/DEAH box RNA helicase family protein	Gorai.002G190800	11.3197717	11.3197717	8	0.622453936		1		0.968123043	90.91152541	39.39335784	0.903237142	1	3	3	8	8	8	1.21001E-05	3.87425E-05	0.480942382	5.418328219	6.387632632	5.756364054	6.600370047	6.193532132	5.061655468	5.306246951	6.058424134	5.808046093	4.500595696	6.206481156	7.142315961	6.579018171	5.622715239	-0.696779107	0.696779107
Gorai.002G190900	Chr02	51600218	51601893	-						AT5G47030.1		ATPase, F1 complex, delta/epsilon subunit	Gorai.002G190900	10.21876724	10.21876724	8	1.260606662		1		0.949608925	2.299122029	48.50777121	0.724073237	1	3	3	8	8	8	0.167918257	1.77628E-05	0.565463079	4.559343837	4.212791169	5.904913979	3.038757596	3.998798214	4.601800223	5.903677902	3.34704396	4.17185108	4.814802407	5.906150056	2.730471233	3.825745348	4.388798038	0.170946701	-0.170946701
Gorai.002G191900	Chr02	51892002	51894034	-						AT3G01860.1			Gorai.002G191900	32.44444285	32.44444285	8	1.104755803		1		0.978199696	73.73478937	106.2347115	2.61461214	1	3	3	8	8	8	2.61423E-05	8.76083E-07	0.123219582	6.622480238	7.505754834	7.80087032	8.096185785	6.093146765	6.266267274	7.182967819	7.588228398	5.873134989	5.845589747	8.418772822	8.604143173	6.31315854	6.686944801	-0.465876297	0.465876297
Gorai.002G192700	Chr02	52171293	52179243	+	PF10441					AT4G30150.1			Gorai.002G192700	16.6043413	16.6043413	8	0.650435801		1		0.984985918	110.2227329	28.69132528	1.086138905	1	3	3	8	8	8	5.89551E-06	0.000124243	0.408729886	6.892528204	5.852954527	6.877292866	6.718510223	6.479661695	5.415500678	7.313372577	7.3302742	6.948257261	5.978208777	6.441213155	6.106746245	6.011066129	4.852792579	0.726902004	-0.726902004
Gorai.002G193500	Chr02	52240869	52242976	+	PF01190					AT2G21140.1	ATPRP2,PRP2	proline-rich protein 2	Gorai.002G193500	553.0463972	553.0463972	8	2.414908092		1		0.988876596	64.59664724	186.0703991	11.541171	1	3	3	8	8	8	4.22332E-05	9.75165E-08	0.002814912	9.578973506	10.62343587	9.628354281	11.11012613	11.59542761	8.070910723	9.545689946	10.39207175	11.00914814	7.368984185	9.711018616	11.82818052	12.18170709	8.772837262	-0.368903867	0.368903867
Gorai.002G193700	Chr02	52347790	52349809	+	PF01190					AT2G16630.1		Pollen Ole e 1 allergen and extensin family protein	Gorai.002G193700	16.71807834	16.71807834	8	1.550211508		1		0.983308629	6.596339915	50.54211241	0.370677624	1	3	3	8	8	8	0.033213524	1.52108E-05	0.776488645	5.872097305	5.418092121	6.829724269	5.565124949	6.409751566	3.775778069	7.117689178	5.868728892	6.601927087	3.900044064	6.541759361	5.261521006	6.217576045	3.651512074	0.198365894	-0.198365894
Gorai.002G195000	Chr02	52786495	52787903	+	PF00313,PF08206,PF00098	PTHR11544				AT2G21060.1	ATCSP4,ATGRP2B,GRP2B	glycine-rich protein 2B	Gorai.002G195000	221.2848511	221.2848511	8	1.90162209		1		0.941025581	3.090521438	8.74593735	0.067444679	1	3	3	8	8	8	0.116804116	0.006612781	0.975683847	6.72381978	5.823585954	7.647635756	6.595627561	6.532067295	4.319480856	8.006247122	7.095322252	6.928240085	4.865469661	7.289024389	6.09593287	6.135894505	3.773492051	0.365619758	-0.365619758
Gorai.002G195500	Chr02	52959638	52961874	+	PF00314					AT4G38660.1		Pathogenesis-related thaumatin superfamily protein	Gorai.002G195500	5.670610339	5.670610339	8	0.631182386		1		0.835678759	6.639291088	7.985279683	1.676476371	1	3	3	8	8	8	0.032785044	0.008641539	0.248351438	3.896452345	3.312376547	3.508952438	4.305014158	3.889362585	2.714328602	3.438663393	4.723036247	4.089440683	3.334669056	3.579241483	3.886992068	3.689284487	2.093988148	0.448988803	-0.448988803
Gorai.002G195900	Chr02	53106669	53107972	+	PF00241	PTHR11913	KOG1735			AT2G16700.1	ADF5,ATADF5	actin depolymerizing factor 5	Gorai.002G195900	25.50071969	25.50071969	8	1.43908357		1		0.954465739	3.350672203	27.98192706	6.314562254	1	3	3	8	8	8	0.104559502	0.000136036	0.016692829	5.453070195	5.850078541	5.593468656	6.761832034	6.282498337	3.968498443	5.966151989	6.364697963	6.111071482	3.370359344	5.220785323	7.158966105	6.453925193	4.566637542	-0.185747607	0.185747607
Gorai.002G196300	Chr02	53192888	53197985	+	PF01502,PF01503	PTHR21256		3.5.4.19,3.6.1.31	K11755	AT1G31860.1	AT-IE,HISN2	histidine biosynthesis bifunctional protein (HISIE)	Gorai.002G196300	12.79365638	12.79365638	8	0.389170908		1		0.973807685	0.231392199	155.6292074	0.46804935	1	3	3	8	8	8	0.643374114	1.96857E-07	0.712701778	6.736042829	6.703790929	6.259802667	7.648404882	6.82520687	6.146253097	6.224651171	7.639607257	6.878790716	6.201122171	6.294954163	7.657202506	6.771623024	6.091384024	0.028180855	-0.028180855
Gorai.002G196700	Chr02	53227891	53229513	-	PF00249	PTHR10641	KOG0048		K09422	AT4G38620.1	ATMYB4,MYB4	myb domain protein 4	Gorai.002G196700	9.674589439	9.674589439	8	3.102863653		1		0.992786892	11.35093045	225.0109166	5.848704006	1	3	3	8	8	8	0.009798441	4.60946E-08	0.020478314	6.222699259	5.723276351	7.277015048	5.203752491	7.788800986	3.622382694	7.277851936	5.716794334	7.863553932	4.032596836	7.27617816	4.690710649	7.714048041	3.212168552	0.15363517	-0.15363517
Gorai.002G197000	Chr02	53329440	53334283	-						AT5G06240.1	emb2735	embryo defective 2735	Gorai.002G197000	7.567150147	7.567150147	8	1.300517883		1		0.969685097	7.715867581	51.78278769	1.002068602	1	3	3	8	8	8	0.024007957	1.38777E-05	0.440288547	4.177354688	4.749562193	5.841992812	3.006250534	4.289200182	4.716390235	5.701865811	2.259087117	4.160434825	4.588031001	5.982119813	3.753413951	4.417965539	4.84474947	-0.27829214	0.27829214
Gorai.002G197400	Chr02	53477559	53481555	+	PF09329	PTHR13454			K10736	AT2G20980.1	MCM10	minichromosome maintenance 10	Gorai.002G197400	5.352109403	5.352109403	8	1.931055392		1		0.947995568	5.84280848	91.98571571	4.267305652	1	3	3	8	8	8	0.042033962	1.53284E-06	0.044748268	4.609790236	4.137437651	6.003626387	4.535967537	4.52270359	2.43215826	6.073034016	5.09870225	4.771356214	2.496068463	5.934218757	3.973232825	4.274050966	2.368248058	0.188949449	-0.188949449
Gorai.002G198400	Chr02	53689896	53692838	-	PF03824					AT2G16800.1		high-affinity nickel-transport family protein	Gorai.002G198400	28.70025937	28.70025937	8	1.035054775		1		0.964341179	38.48709435	14.33736396	0.479313188	1	3	3	8	8	8	0.000258357	0.001391912	0.70557186	6.207358851	4.888072797	6.147435308	5.005231318	6.32053451	4.71766216	6.653004101	5.776078996	6.889102156	5.511250152	5.641866515	4.234383639	5.751966865	3.924074168	0.74119915	-0.74119915
Gorai.002G198900	Chr02	53789259	53790815	+	PF00230	PTHR19139	KOG0223			AT4G35100.1	PIP2;7,PIP3,PIP3A,SIMIP	plasma membrane intrinsic protein 3	Gorai.002G198900	287.8239037	287.8239037	8	6.536255789		1		0.994475238	0.275262869	49.7016637	3.918233556	1	3	3	8	8	8	0.614046539	1.62056E-05	0.054357878	7.660567513	8.00753748	7.862585857	9.896595474	9.750502407	3.826526249	8.108174461	9.558150172	9.576625487	3.399319931	7.616997253	10.23504078	9.924379327	4.253732567	-0.073311178	0.073311178
Gorai.002G199000	Chr02	53792228	53795132	-	PF08231	PTHR13264	KOG2609		K12868	AT2G16860.1		GCIP-interacting family protein	Gorai.002G199000	10.21352849	10.21352849	8	1.843337305		1		0.948311725	0.912184649	108.1473554	5.190158339	1	3	3	8	8	8	0.367500715	8.17287E-07	0.027854188	5.598043646	5.44948054	6.968176243	5.704154403	5.927854612	3.494863114	7.051744251	5.481538377	6.195716649	3.663175307	6.884608234	5.926770429	5.659992575	3.326550921	0.060619457	-0.060619457
Gorai.002G199100	Chr02	53796174	53798363	-	PF02298					AT5G26330.1		Cupredoxin superfamily protein	Gorai.002G199100	48.23182634	48.23182634	8	1.953150713		1		0.97443065	37.24427572	56.24634594	0.217174189	1	3	3	8	8	8	0.000288577	1.01419E-05	0.881793881	5.867560194	7.166029979	7.959205434	6.734918046	6.668737556	4.70431931	7.394201963	6.076482131	6.030644031	3.968912652	8.524208906	7.393353961	7.30683108	5.439725967	-0.51633567	0.51633567
Gorai.002G199900	Chr02	53967316	53969803	-	PF11833					AT2G20920.1		Protein of unknown function (DUF3353)	Gorai.002G199900	5.539323746	5.539323746	8	0.897333595		1		0.903987225	0.000706687	25.47636004	2.082347016	1	3	3	8	8	8	0.979443034	0.000190704	0.180983304	4.185902912	4.190682129	5.1442351	4.288845976	4.484043137	2.83604587	5.070520534	4.546435234	4.623286117	2.503369763	5.217949666	4.031256718	4.344800156	3.168721978	-0.002884214	0.002884214
Gorai.002G200700	Chr02	54082749	54085160	-	PF01535	PTHR10483				AT4G35130.1		Tetratricopeptide repeat (TPR)-like superfamily protein	Gorai.002G200700	11.41379173	11.41379173	8	1.844789986		1		0.932409045	2.973554571	10.02169064	2.804526277	1	3	3	8	8	8	0.122922356	0.004378146	0.108258921	3.422668138	4.172771106	4.249157465	5.018337053	3.887328087	2.036055885	4.549578533	4.874461323	3.343195877	0.92343682	3.948736396	5.162212782	4.431460296	3.148674951	-0.318849309	0.318849309
Gorai.002G200900	Chr02	54100333	54105173	+	PF07690	PTHR10074	KOG2816			AT2G16980.2		Major facilitator superfamily protein	Gorai.002G200900	21.22445422	21.22445422	8	3.410618136		1		0.977111212	9.863286531	17.49121499	0.185783521	1	3	3	8	8	8	0.013793005	0.000712647	0.903121479	5.546970243	4.162514566	5.012883625	5.886245357	6.350177963	2.169662673	5.856668705	6.597850362	7.017676795	2.715685109	4.169098545	5.174640351	5.68267913	1.623640236	0.413189377	-0.413189377
Gorai.002G201000	Chr02	54105440	54106698	-									Gorai.002G201000	8.511756319	8.511756319	8	1.297617591		1		0.968894242	0.013827295	92.83094289	1.068586031	1	3	3	8	8	8	0.909291606	1.47944E-06	0.415100839	4.801549274	4.781503545	6.354875776	5.081642254	3.412122672	4.317464938	6.253411043	5.075598467	3.348523429	4.528664158	6.456340509	5.087686041	3.475721914	4.106265717	0.009628979	-0.009628979
Gorai.002G202100	Chr02	54371180	54373122	+	PF06244	PTHR21680	KOG3223			AT1G16210.1			Gorai.002G202100	58.28450248	58.28450248	8	7.560120809		1		0.994846551	0.919189228	73.54885722	0.04941144	1	3	3	8	8	8	0.365762548	3.63609E-06	0.984417832	5.455863669	6.271546738	5.006768226	8.67886177	7.771583003	1.997607816	4.755578399	8.422523335	7.524212929	1.121140014	5.257958053	8.935200204	8.018953076	2.874075618	-0.160455923	0.160455923
Gorai.002G202500	Chr02	54395734	54398380	-	PF01490	PTHR22950	KOG1303			AT4G35180.1	LHT7	LYS/HIS transporter 7	Gorai.002G202500	20.40602496	20.40602496	8	1.099707616		1		0.86369546	7.013714319	7.611998815	0.102194549	1	3	3	8	8	8	0.029331168	0.00992118	0.956477907	4.702806854	3.809688002	3.168071002	5.088889483	5.025372719	3.742656506	3.740217079	5.418340914	5.438976476	4.213692947	2.595924925	4.759438053	4.611768963	3.271620066	0.502792134	-0.502792134
Gorai.002G203200	Chr02	54450585	54452311	+	PF03330,PF01357					AT3G45970.1	ATEXLA1,ATEXPL1,ATHEXP BETA 2.1,EXLA1,EXPL1	expansin-like A1	Gorai.002G203200	22.51363646	22.51363646	8	3.280950516		1		0.958765845	2.541699325	10.3646022	1.16563621	1	3	3	8	8	8	0.149541404	0.003945685	0.381243042	5.310830772	4.545042326	6.21595272	5.518944854	5.893151803	2.083696818	6.661454836	5.624011604	6.188840971	2.769015675	5.770450604	5.413878105	5.597462634	1.398377961	0.233637607	-0.233637607
Gorai.002G203700	Chr02	54545712	54551070	-									Gorai.002G203700	9.172237656	9.172237656	8	4.106551258		1		0.994230181	0.070272663	212.6403151	1.43706512	1	3	3	8	8	8	0.79764272	5.7621E-08	0.302331364	4.991734198	5.070783567	7.375139389	5.001373409	2.014130636	5.734392097	7.357666595	5.239225918	1.612660529	5.757383751	7.392612183	4.7635209	2.415600744	5.711400443	-0.021076706	0.021076706
Gorai.002G205400	Chr02	54989810	54995530	-	PF04783,PF04782	PTHR21450				AT4G35240.1		Protein of unknown function (DUF630 and DUF632)	Gorai.002G205400	8.335365772	8.335365772	8	0.385749964		1		0.919621904	62.54867434	18.32152537	1.256735378	1	3	3	8	8	8	4.7422E-05	0.000607814	0.352332332	5.720687264	4.844190999	5.866507035	5.290675377	4.933620502	5.038953613	6.42937087	5.720658147	5.407276225	5.325443815	5.303643199	4.860692608	4.459964779	4.752463411	0.836658774	-0.836658774
Gorai.002G205500	Chr02	55075629	55079718	-	PF10250					AT1G20550.1		O-fucosyltransferase family protein	Gorai.002G205500	6.109990761	6.109990761	8	0.524770282		1		0.886393647	3.651784401	21.25847718	1.640873194	1	3	3	8	8	8	0.092393776	0.000362456	0.255601085	3.86197913	4.206830026	3.64602064	4.18889604	4.948479325	3.354222307	3.642133544	3.696165864	4.781253792	3.328363318	3.649907736	4.681626215	5.115704857	3.380081296	-0.277445815	0.277445815
Gorai.002G205600	Chr02	55141793	55144027	+	PF01476					AT2G17120.1	LYM2	lysm domain GPI-anchored protein 2 precursor	Gorai.002G205600	18.58766806	18.58766806	8	1.166922337		1		0.959559991	19.96487648	34.54282586	5.815860754	1	3	3	8	8	8	0.002088191	6.30277E-05	0.020783735	5.528634693	4.560807653	5.218883093	6.31849872	4.059200964	4.582301915	6.212775599	6.422554431	4.554027445	4.925181296	4.224990586	6.21444301	3.564374483	4.239422533	0.509996948	-0.509996948
Gorai.002G205800	Chr02	55178878	55183156	+	PF03619	PTHR23423	KOG2641			AT4G38360.2	LAZ1	Protein of unknown function (DUF300)	Gorai.002G205800	21.3385102	21.3385102	8	1.342006891		1		0.946321823	8.718688737	31.35892489	0.396430853	1	3	3	8	8	8	0.018348599	8.9884E-05	0.759272823	5.058835459	5.670616778	4.836236884	6.442031174	6.252880514	3.927755901	4.394973662	6.052350687	5.906433559	3.881583928	5.277500106	6.83171166	6.59932747	3.973927875	-0.29470734	0.29470734
[truncated: 6,315 more rows]
[truncated: 45 more columns]
