# Supplementary material for: The Li2 Mutation Results in Reduced Subgenome Expression Bias in Elongating Fibers of Allotetraploid Cotton (Gossypium hirsutum L.)
Source: PLoS One. 2014 Mar 5;9(3):e90830. doi: 10.1371/journal.pone.0090830 (PMC3944810; doi:10.1371/journal.pone.0090830)
Supplement: Data S2 — AT/DT biased genes annotated by MapMan ontology. (TXT) [file pone.0090830.s005.txt]

Bin	Identifier	Name	Description	Gene ID	Chr#	start	end	(-/+)	PFAM	Panther	KOG	KEGG ec	KEGG ort	TAIR10 best hit	TAIR10 symbol	TAIR10 Description	gene	Variance_Residual__VC_	Gen_Chi_Sq_Div_DF	_DF_	SampleVariance	PropVar_Residual__VC_	Variance_Residual	SumVariance	RSquare	F_T3_FiberType	F_T3_SubGenome	F_T3_FiberType_SubGenome	NDF_T3_FiberType	NDF_T3_SubGenome	NDF_T3_FiberType_SubGenome	DDF_T3_FiberType	DDF_T3_SubGenome	DDF_T3_FiberType_SubGenome	PrF_T3_FiberType	PrF_T3_SubGenome	PrF_T3_FiberType_SubGenome	Lsmean FiberType Li	Lsmean FiberType wt	Lsmean SubGenome A	Lsmean SubGenome D	Lsmean SubGenome N	Lsmean SubGenome X	Lsmean FiberType*SubGenome Li A	Lsmean FiberType*SubGenome Li D	Lsmean FiberType*SubGenome Li N	Lsmean FiberType*SubGenome Li X	Lsmean FiberType*SubGenome wt A	Lsmean FiberType*SubGenome wt D
1.1.1.1	Gorai.009G156900	PS.lightreaction.photosystem II.LHC-II	Symbols: CAB1, AB140, CAB140, LHCB1.3 | CAB1 (CHLOROPHYLL A/B BINDING PROTEIN 1); chlorophyll binding | chr1:10478005-10479048 FORWARD	Gorai.009G156900	Chr09	12022197	12024010	-	PF00504	PTHR21649			K08912	AT1G29930.1	AB140,CAB1,CAB140,LHCB1.3	chlorophyll A/B binding protein 1	Gorai.009G156900	5.803826578	5.803826578	8	1.603980812		1		0.967145441	0.819756576	50.68894221	0.767473393	1	3	3	8	8	8	0.391702988	1.50E-05	0.543636371	4.077993731	4.274617485	5.59614767	4.213420018	4.603098158	2.292556588	5.594810398	4.00582655	4.443012936	2.268325039	5.597484941	4.421013486
1.1.1.1	Gorai.011G285900	PS.lightreaction.photosystem II.LHC-II	Symbols: LHCB4.3 | LHCB4.3 (light harvesting complex PSII); chlorophyll binding | chr2:16745803-16747400 FORWARD	Gorai.011G285900	Chr11	61813821	61817581	-	PF00504	PTHR21649			K08915	AT2G40100.1	LHCB4.3	light harvesting complex photosystem II	Gorai.011G285900	6.005019443	6.005019443	8	1.869254217		1		0.949520426	1.461130469	32.31230572	0.810932647	1	3	3	8	8	8	0.261261823	8.06E-05	0.522663093	3.438569538	3.033044663	2.488707391	4.993377481	3.769857605	1.691285924	2.425892929	5.448394026	4.119103759	1.760887436	2.551521853	4.538360937
1.1.1.2	Gorai.009G175700	PS.lightreaction.photosystem II.PSII polypeptide subunits	Symbols: PSBQ, PSBQ-2, PSII-Q | PSBQ-2; calcium ion binding | chr4:2671822-2673243 REVERSE	Gorai.009G175700	Chr09	13605358	13606936	-	PF05757					AT4G05180.1	PSBQ,PSBQ-2,PSII-Q	photosystem II subunit Q-2	Gorai.009G175700	12.67335642	12.67335642	8	1.060985026		1		0.812946066	0.14483277	8.08736815	0.990883034	1	3	3	8	8	8	0.713429334	0.008327988	0.444691388	3.391055486	3.539791298	2.25071088	4.608703745	3.510178023	3.492100918	1.724106443	4.420767578	3.561342079	3.858005842	2.777315318	4.796639913
1.1.1.2	Gorai.013G208300	PS.lightreaction.photosystem II.PSII polypeptide subunits	photosystem II reaction center PsbP family protein | chr4:8860616-8862665 FORWARD	Gorai.013G208300	Chr13	51976900	51979134	+	PF01789					AT4G15510.1		Photosystem II reaction center PsbP family protein	Gorai.013G208300	1.935039659	1.935039659	8	2.17865065		1		0.995890692	2.09234787	158.5591141	1.763502213	1	3	3	8	8	8	0.186055079	1.83E-07	0.231646107	4.335737583	4.52444061	5.843644709	4.491832468	5.259472031	2.125407178	5.633951586	4.262934012	5.15452316	2.291541573	6.053337831	4.720730925
1.1.1.2	Gorai.001G182100	PS.lightreaction.photosystem II.PSII polypeptide subunits	Symbols: PSB28 | PSB28 (PHOTOSYSTEM II REACTION CENTER PSB28 PROTEIN) | chr4:14149916-14151104 FORWARD	Gorai.001G182100	Chr01	27865015	27866569	+	PF03912				K08903	AT4G28660.1	PSB28	photosystem II reaction center PSB28 protein	Gorai.001G182100	15.10715845	15.10715845	8	0.85458401		1		0.94797158	6.986012255	18.43841776	2.221289046	1	3	3	8	8	8	0.029570419	0.000594647	0.163176009	5.105839929	4.551510228	5.657045842	3.788367219	5.549782503	4.319504751	5.634491559	4.051157711	5.836311606	4.901398842	5.679600126	3.525576727
1.1.1.2	Gorai.009G405900	PS.lightreaction.photosystem II.PSII polypeptide subunits	Symbols: OHP | OHP (ONE HELIX PROTEIN) | chr5:419091-419773 FORWARD	Gorai.009G405900	Chr09	59693917	59695421	+						AT5G02120.1	OHP	one helix protein	Gorai.009G405900	13.34427587	13.34427587	8	0.977899493		1		0.949503623	6.70598683	30.54756345	2.463367207	1	3	3	8	8	8	0.032133483	9.89E-05	0.136984999	5.070493896	4.545436851	5.959817152	5.025117112	4.728198629	3.518728601	6.056176921	5.621141327	4.981295233	3.623362101	5.863457384	4.429092896
1.1.2.2	Gorai.005G042000	PS.lightreaction.photosystem I.PSI polypeptide subunits	Symbols: PSAD-2 | PSAD-2 (photosystem I subunit D-2) | chr1:753307-754198 REVERSE	Gorai.005G042000	Chr05	4002068	4003198	+	PF02531					AT1G03130.1	PSAD-2	photosystem I subunit D-2	Gorai.005G042000	4.985921011	4.985921011	8	2.516862836		1		0.986454844	111.9024361	78.92136067	22.86094673	1	3	3	8	8	8	5.57E-06	2.77E-06	0.000280521	4.340993919	5.903982169	5.661449017	5.427103222	6.371468598	3.029931338	4.327408711	5.067902496	5.491828054	2.476836416	6.995489323	5.786303949
1.1.2.2	Gorai.004G057800	PS.lightreaction.photosystem I.PSI polypeptide subunits	Symbols: PSAE-2 | PSAE-2 (photosystem I subunit E-2); catalytic | chr2:8736734-8737767 FORWARD	Gorai.004G057800	Chr04	5547048	5548635	-	PF02427				K02693	AT2G20260.1	PSAE-2	photosystem I subunit E-2	Gorai.004G057800	3.768520703	3.768520703	8	1.309127211		1		0.905322728	0.151331932	50.25994251	0.632564603	1	3	3	8	8	8	0.70741533	1.55E-05	0.614450014	3.48576704	3.400027147	4.94794241	3.725947223	2.084865301	3.012833441	5.083033854	3.659031924	1.993084968	3.207917411	4.812850965	3.792862522
1.1.3	Gorai.007G003100	PS.lightreaction.cytochrome b6/f	Symbols: CCB3 | CCB3 (COFACTOR ASSEMBLY, COMPLEX C (B6F),) | chr5:14198587-14199243 REVERSE	Gorai.007G003100	Chr07	269496	271025	-	PF02325					AT5G36120.1	atylmg3,CCB3,YLMG3	cofactor assembly, complex C (B6F)	Gorai.007G003100	20.89637237	20.89637237	8	0.893187403		1		0.944210809	104.6804602	19.80656231	0.304662975	1	3	3	8	8	8	7.15E-06	0.00046412	0.821468241	5.183064091	6.638365221	6.642267943	5.724644738	6.034512031	5.241433911	5.823795472	5.047132907	5.323084876	4.538243109	7.460740414	6.402156569
1.1.6	Gorai.011G109100	PS.lightreaction.NADH DH	unknown protein | chr4:17828433-17830465 REVERSE	Gorai.011G109100	Chr11	12891335	12894828	-						AT4G37920.1			Gorai.011G109100	20.97828891	20.97828891	8	0.764868611		1		0.936882419	1.333517959	76.32057143	0.66189734	1	3	3	8	8	8	0.281506024	3.15E-06	0.598304414	5.867587589	5.699980496	7.089956526	5.822805487	5.190086261	5.032287897	7.068536825	5.844965459	5.409745307	5.147102765	7.111376226	5.800645516
1.1.30	Gorai.008G183200	PS.lightreaction.state transition	Symbols: STN7 | STN7 (Stt7 homolog STN7); kinase/ protein kinase | chr1:25872445-25875550 REVERSE	Gorai.008G183200	Chr08	46127047	46137950	-	PF00069,PF07714	PTHR22986	KOG0594			AT1G68830.1	STN7	STT7 homolog STN7	Gorai.008G183200	7.676576823	7.676576823	8	0.879607961		1		0.982083324	14.24622658	123.4058156	0.549165634	1	3	3	8	8	8	0.005431266	4.88E-07	0.662647738	6.30034931	6.000333076	6.91648053	4.750954647	6.910163627	6.023765968	7.058284083	4.835743592	7.053287956	6.254081609	6.774676978	4.666165701
1.2.1	Gorai.003G088000	PS.photorespiration.phosphoglycolate phosphatase	Symbols: ATPGLP1, PGLP1 | PGLP1 (2-PHOSPHOGLYCOLATE PHOSPHATASE 1); phosphoglycolate phosphatase | chr5:14421635-14424490 REVERSE	Gorai.003G088000	Chr03	23889969	23899882	-		PTHR19288	KOG2882			AT5G36700.1	ATPGLP1,PGLP1	2-phosphoglycolate phosphatase 1	Gorai.003G088000	29.96468173	29.96468173	8	1.899184042		1		0.961792264	0.239201862	65.14953623	1.254972397	1	3	3	8	8	8	0.637909452	5.79E-06	0.352867073	6.250905836	6.339255794	7.339206958	5.977779126	7.563960663	4.299376514	7.41869149	5.773211894	7.62632787	4.185392091	7.259722425	6.182346359
1.2.2	Gorai.010G174000	PS.photorespiration.glycolate oxydase	(S)-2-hydroxy-acid oxidase, peroxisomal, putative / glycolate oxidase, putative / short chain alpha-hydroxy acid oxidase, putative | chr3:4685646-4688309 REVERSE	Gorai.010G174000	Chr10	50713341	50716489	+	PF01070	PTHR10578	KOG0538			AT3G14130.1		Aldolase-type TIM barrel family protein	Gorai.010G174000	58.55179618	58.55179618	8	1.266017647		1		0.976638594	3.614031646	101.8216087	0.783239099	1	3	3	8	8	8	0.093814505	1.03E-06	0.535926869	6.780274173	7.067297606	8.420683883	5.786478859	7.414256833	6.073723984	8.170622372	5.801487766	7.147035404	6.001951152	8.670745394	5.771469951
1.2.2	Gorai.002G038000	PS.photorespiration.glycolate oxydase	(S)-2-hydroxy-acid oxidase, peroxisomal, putative / glycolate oxidase, putative / short chain alpha-hydroxy acid oxidase, putative | chr3:4821523-4824178 FORWARD	Gorai.002G038000	Chr02	3012784	3016729	+	PF01070,PF03060,PF00478	PTHR10578	KOG0538			AT3G14420.1		Aldolase-type TIM barrel family protein	Gorai.002G038000	10.46801818	10.46801818	8	1.622677503		1		0.95777873	0.379742662	17.46344617	0.687435634	1	3	3	8	8	8	0.554865923	0.000716529	0.584588786	4.376747665	4.203075072	5.229793646	2.332079228	5.306667605	4.291104997	5.48452845	2.376400234	5.400688325	4.245373652	4.975058842	2.287758222
1.2.4.1	Gorai.009G045100	PS.photorespiration.glycine cleavage.P subunit	Symbols: AtGLDP1 | AtGLDP1 (Arabidopsis thaliana glycine decarboxylase P-protein 1); catalytic/ glycine dehydrogenase (decarboxylating)/ pyridoxal phosphate binding | chr4:15926670-15931332 REVERSE	Gorai.009G045100	Chr09	3254484	3259607	+	PF02347,PF01212	PTHR11773	KOG2040	1.4.4.2	K00281	AT4G33010.1	AtGLDP1,GLDP1	glycine decarboxylase P-protein 1	Gorai.009G045100	22.87223926	22.87223926	8	1.425579869		1		0.99476822	10.90495086	217.0339584	2.218064783	1	3	3	8	8	8	0.010822253	5.32E-08	0.163564337	6.769033657	7.099119889	6.237967536	7.669291397	8.350025908	5.479022252	6.283973519	7.413969308	8.15468042	5.223511382	6.191961554	7.924613486
1.2.6	Gorai.001G173100	PS.photorespiration.hydroxypyruvate reductase	oxidoreductase family protein | chr2:18796000-18797089 FORWARD	Gorai.001G173100	Chr01	25139711	25146982	-	PF00389,PF02826	PTHR10996	KOG0069			AT2G45630.2		D-isomer specific 2-hydroxyacid dehydrogenase family protein	Gorai.001G173100	9.002235986	9.002235986	8	1.438318469		1		0.986792431	1.645684466	166.5158143	0.292706702	1	3	3	8	8	8	0.235463443	1.51E-07	0.829705944	5.2057888	5.012833728	4.632842283	6.89703323	3.752128134	5.155241407	4.835392447	6.961186062	3.771849532	5.25472716	4.43029212	6.832880399
1.3.6	Gorai.008G064200	PS.calvin cycle.aldolase	fructose-bisphosphate aldolase, putative | chr4:18163496-18165762 REVERSE	Gorai.008G064200	Chr08	10303433	10305572	-	PF00274	PTHR11627	KOG1557	4.1.2.13	K01623	AT4G38970.1	FBA2	fructose-bisphosphate aldolase 2	Gorai.008G064200	3.193701516	3.193701516	8	1.262348568		1		0.938470121	0.010193384	17.26681294	6.110800302	1	3	3	8	8	8	0.922064888	0.000744785	0.018230853	3.440273298	3.418162019	3.712902958	3.93951053	4.345582886	1.71887426	4.100544869	3.540003182	4.485843645	1.634701498	3.325261047	4.339017878
1.3.6	Gorai.013G032400	PS.calvin cycle.aldolase	fructose-bisphosphate aldolase, putative | chr4:18163496-18165762 REVERSE	Gorai.013G032400	Chr13	2454681	2456985	-	PF00274	PTHR11627	KOG1557	4.1.2.13	K01623	AT4G38970.1	FBA2	fructose-bisphosphate aldolase 2	Gorai.013G032400	5.046763833	5.046763833	8	0.317523673		1		0.909766104	12.31228552	18.98954624	1.321833544	1	3	3	8	8	8	0.007974578	0.000537155	0.333234699	4.534428774	4.041183503	3.945137445	5.007749215	4.253143223	3.945194671	4.253739043	5.170571138	4.317603994	4.395800921	3.636535848	4.844927291
1.3.7	Gorai.012G110100	PS.calvin cycle.FBPase	fructose-1,6-bisphosphatase, putative / D-fructose-1,6-bisphosphate 1-phosphohydrolase, putative / FBPase, putative | chr3:20016905-20018780 FORWARD	Gorai.012G110100	Chr12	25023012	25025805	+	PF00316	PTHR11556	KOG1458			AT3G54050.1	HCEF1	high cyclic electron flow 1	Gorai.012G110100	20.00590694	20.00590694	8	1.942258546		1		0.931860332	1.194508841	17.2694976	1.037297944	1	3	3	8	8	8	0.306237432	0.00074439	0.426739386	4.391975021	4.766164401	5.86021441	4.284282995	5.516285686	2.655495754	5.369825056	4.200740338	5.099384461	2.897950228	6.350603764	4.367825651
1.3.8	Gorai.008G113400	PS.calvin cycle.transketolase	transketolase, putative | chr2:18672682-18675906 FORWARD	Gorai.008G113400	Chr08	34549973	34552075	+	PF00456,PF02779,PF02780	PTHR11624	KOG0523			AT2G45290.1		Transketolase	Gorai.008G113400	7.976827945	7.976827945	8	1.793846381		1		0.951579793	2.889608901	16.21057686	0.526892095	1	3	3	8	8	8	0.127575079	0.000922878	0.67608761	3.184074872	3.839715373	1.644863621	4.890056946	4.129807691	3.382852232	0.968854376	4.810122294	3.854709186	3.102613632	2.320872865	4.969991599
1.3.12	Gorai.003G186600	PS.calvin cycle.PRK	Symbols: PRK | PRK (PHOSPHORIBULOKINASE); ATP binding / phosphoribulokinase/ protein binding | chr1:11532533-11534639 FORWARD	Gorai.003G186600	Chr03	45704717	45706963	+	PF00485	PTHR10285	KOG4203	2.7.1.19	K00855	AT1G32060.1	PRK	phosphoribulokinase	Gorai.003G186600	7.302557934	7.302557934	8	1.431280526		1		0.926092463	2.27612014	14.63360899	0.754018127	1	3	3	8	8	8	0.169814691	0.001300594	0.550308036	3.174405654	3.679338097	4.655242018	3.058671527	4.13666708	1.856906879	4.658006228	2.692149547	3.89869901	1.448767832	4.652477807	3.425193507
1.3.13	Gorai.005G142600	PS.calvin cycle.rubisco interacting	ribulose-1,5 bisphosphate carboxylase oxygenase large subunit N-methyltransferase, putative | chr1:4805306-4807517 REVERSE	Gorai.005G142600	Chr05	38913199	38917184	+	PF00856,PF09273	PTHR13271	KOG1337	2.1.1.127	K00592	AT1G14030.1		Rubisco methyltransferase family protein	Gorai.005G142600	8.979838798	8.979838798	8	0.867751936		1		0.965252031	34.51367294	64.73161566	1.666514712	1	3	3	8	8	8	0.000372168	5.93E-06	0.250354709	5.048601159	5.773792517	6.443343158	5.110626764	5.790111272	4.300706158	6.2149907	4.67744211	5.56543663	3.736535197	6.671695617	5.543811418
1.3.13	Gorai.010G062100	PS.calvin cycle.rubisco interacting	Symbols: CPN60B, LEN1 | CPN60B (CHAPERONIN 60 BETA); ATP binding / protein binding | chr1:20715563-20719165 REVERSE	Gorai.010G062100	Chr10	7665549	7669789	+	PF00118	PTHR11353				AT1G55490.1	CPN60B,LEN1	chaperonin 60 beta	Gorai.010G062100	20.03942732	20.03942732	8	0.396249466		1		0.79867382	3.026748224	12.83460698	1.481764678	1	3	3	8	8	8	0.120089047	0.002001234	0.291264901	5.296004936	4.97593641	5.892885506	5.013201584	5.132391778	4.505403824	5.831068188	5.365743771	5.384068455	4.60313933	5.954702825	4.660659397
1.3.13	Gorai.009G149200	PS.calvin cycle.rubisco interacting	ribulose bisphosphate carboxylase/oxygenase activase, putative / RuBisCO activase, putative | chr1:27494121-27496878 REVERSE	Gorai.009G149200	Chr09	11329963	11335158	+	PF00004		KOG0651			AT1G73110.1		P-loop containing nucleoside triphosphate hydrolases superfamily protein	Gorai.009G149200	13.52216728	13.52216728	8	2.392756323		1		0.957269047	0.034691379	42.11670287	0.212478662	1	3	3	8	8	8	0.856880139	3.02E-05	0.885006528	4.608350658	4.659670708	5.873778425	3.345197121	6.289689792	3.027377394	5.922733735	3.35907341	6.368711172	2.782884316	5.824823116	3.331320833
2.1.1.3	Gorai.005G080300	major CHO metabolism.synthesis.sucrose.FBPase	fructose-1,6-bisphosphatase, putative / D-fructose-1,6-bisphosphate 1-phosphohydrolase, putative / FBPase, putative | chr1:16468044-16470500 FORWARD	Gorai.005G080300	Chr05	9467943	9471028	-	PF00316	PTHR11556	KOG1458	3.1.3.11	K03841	AT1G43670.1		Inositol monophosphatase family protein	Gorai.005G080300	47.70537768	47.70537768	8	1.715737837		1		0.969686124	0.730677662	63.43139745	0.270831453	1	3	3	8	8	8	0.417525678	6.41E-06	0.844811336	6.596024455	6.438483288	7.614010672	5.009465582	7.873429308	5.572109924	7.651404265	5.108765101	8.001230067	5.622698386	7.57661708	4.910166063
2.1.2	Gorai.007G273500	major CHO metabolism.synthesis.starch	Symbols: PGSIP6 | PGSIP6 (PLANT GLYCOGENIN-LIKE STARCH INITIATION PROTEIN 6); transferase, transferring glycosyl groups / transferase, transferring hexosyl groups | chr5:6131203-6133906 REVERSE	Gorai.007G273500	Chr07	46628535	46631752	-	PF01501	PTHR11183				AT5G18480.1	PGSIP6	plant glycogenin-like starch initiation protein 6	Gorai.007G273500	8.96697176	8.96697176	8	1.731788671		1		0.984675158	7.332900295	314.4841788	0.552411879	1	3	3	8	8	8	0.026743537	1.23E-08	0.660708683	5.485925077	5.809529056	7.563558893	5.931875469	4.759031809	4.336442095	7.399637384	5.840448995	4.668632183	4.034981745	7.727480402	6.023301943
2.1.2.3	Gorai.009G406400	major CHO metabolism.synthesis.starch.starch branching	Symbols: SBE2.2 | SBE2.2 (starch branching enzyme 2.2); 1,4-alpha-glucan branching enzyme | chr5:931904-937641 FORWARD	Gorai.009G406400	Chr09	59754734	59775348	+	PF02922,PF00128,PF02806	PTHR10357	KOG0470	2.4.1.18	K00700	AT5G03650.1	SBE2.2	starch branching enzyme 2.2	Gorai.009G406400	34.20567212	34.20567212	8	2.074057168		1		0.99579887	75.02801374	235.2298958	4.551725702	1	3	3	8	8	8	2.45E-05	3.87E-08	0.038437751	7.076651501	8.043791568	9.04748025	7.522621761	8.154282002	5.516502126	8.705137563	6.892457085	7.785602198	4.92340916	9.389822938	8.152786437
2.2.1.1	Gorai.008G281900	major CHO metabolism.degradation.sucrose.fructokinase	pfkB-type carbohydrate kinase family protein | chr5:21069572-21071735 FORWARD	Gorai.008G281900	Chr08	55838609	55841391	-	PF00294	PTHR10584	KOG2855	2.7.1.4	K00847	AT5G51830.1		pfkB-like carbohydrate kinase family protein	Gorai.008G281900	24.6595294	24.6595294	8	2.628819814		1		0.994113452	4.133864439	67.6489158	0.518242633	1	3	3	8	8	8	0.076477707	5.01E-06	0.681369868	5.938697686	6.372615427	7.522754111	6.063020018	7.375833461	3.661018637	7.227226529	5.925205617	7.08881795	3.513540648	7.818281693	6.200834419
2.2.1.3.2	Gorai.013G220200	major CHO metabolism.degradation.sucrose.invertases.cell wall	Symbols: ATCWINV1, ATBFRUCT1 | ATBFRUCT1; beta-fructofuranosidase/ hydrolase, hydrolyzing O-glycosyl compounds | chr3:4532911-4535867 REVERSE	Gorai.013G220200	Chr13	54010261	54021664	+	PF00251,PF08244		KOG0228			AT3G13790.1	ATBFRUCT1,ATCWINV1	Glycosyl hydrolases family 32 protein	Gorai.013G220200	20.56113148	20.56113148	8	5.062113601		1		0.992372942	6.035872808	129.5309607	1.188398406	1	3	3	8	8	8	0.03951537	4.04E-07	0.373769294	5.300392819	6.054700029	8.112836326	4.544692811	7.258604983	2.794051576	7.499870502	4.316463929	6.642670158	2.742566687	8.725802151	4.772921693
2.2.1.3.3	Gorai.003G114000	major CHO metabolism.degradation.sucrose.invertases.vacuolar	Symbols: ATBETAFRUCT4, VAC-INV | ATBETAFRUCT4; beta-fructofuranosidase/ hydrolase, hydrolyzing O-glycosyl compounds | chr1:4153652-4157644 FORWARD	Gorai.003G114000	Chr03	34690508	34694144	+	PF11837,PF00251,PF08244		KOG0228			AT1G12240.1	ATBETAFRUCT4,VAC-INV	Glycosyl hydrolases family 32 protein	Gorai.003G114000	51.56162005	51.56162005	8	5.709571993		1		0.986757012	0.015696473	69.41228053	0.055741294	1	3	3	8	8	8	0.903388642	4.54E-06	0.981471578	5.286588108	5.356046355	8.29595421	3.289443317	6.803354354	2.896517045	8.241699051	3.466613167	6.725426732	2.712613481	8.35020937	3.112273467
2.2.1.3.3	Gorai.006G212600	major CHO metabolism.degradation.sucrose.invertases.vacuolar	Symbols: ATBETAFRUCT4, VAC-INV | ATBETAFRUCT4; beta-fructofuranosidase/ hydrolase, hydrolyzing O-glycosyl compounds | chr1:4153652-4157644 FORWARD	Gorai.006G212600	Chr06	46657076	46661741	-	PF11837,PF00251,PF08244		KOG0228	3.2.1.26	K01193	AT1G12240.1	ATBETAFRUCT4,VAC-INV	Glycosyl hydrolases family 32 protein	Gorai.006G212600	17.85590601	17.85590601	8	0.360002622		1		0.93903106	0.011801096	32.22155683	1.957696848	1	3	3	8	8	8	0.91616902	8.14E-05	0.199010156	5.966021409	5.978504723	5.361073349	6.648907597	6.371380292	5.507691024	5.492972467	6.453212746	6.34215846	5.575741962	5.22917423	6.844602449
2.2.1.3.3	Gorai.008G236700	major CHO metabolism.degradation.sucrose.invertases.vacuolar	Symbols: ATBETAFRUCT4, VAC-INV | ATBETAFRUCT4; beta-fructofuranosidase/ hydrolase, hydrolyzing O-glycosyl compounds | chr1:4153652-4157644 FORWARD	Gorai.008G236700	Chr08	52253391	52257448	-	PF11837,PF00251,PF08244		KOG0228	3.2.1.26	K01193	AT1G12240.1	ATBETAFRUCT4,VAC-INV	Glycosyl hydrolases family 32 protein	Gorai.008G236700	22.81250061	22.81250061	8	1.595528934		1		0.995973879	0.006325563	209.2677923	0.419171329	1	3	3	8	8	8	0.938561878	6.14E-08	0.744265445	7.038307834	7.046188619	6.384550729	8.360597044	8.044371223	5.379473909	6.470165489	8.356462126	8.056540365	5.270063355	6.29893597	8.364731962
2.2.1.4	Gorai.009G137700	major CHO metabolism.degradation.sucrose.hexokinase	Symbols: ATHXK2, HXK2 | HXK2 (HEXOKINASE 2); ATP binding / fructokinase/ glucokinase/ hexokinase | chr2:8570750-8574000 FORWARD	Gorai.009G137700	Chr09	10401373	10405625	-	PF00349,PF03727	PTHR19443	KOG1369			AT2G19860.1	ATHXK2,HXK2	hexokinase 2	Gorai.009G137700	12.80011165	12.80011165	8	2.363378964		1		0.926641235	13.218807	21.64546082	0.591531532	1	3	3	8	8	8	0.006629442	0.000340189	0.637741102	3.428956203	4.787179572	2.635864402	4.892183182	5.703000688	3.201223278	1.724295966	4.430936935	5.273229	2.287362912	3.547432837	5.353429429
2.2.1.4	Gorai.010G077400	major CHO metabolism.degradation.sucrose.hexokinase	Symbols: ATHXK1, GIN2, HXK1 | HXK1 (HEXOKINASE 1); ATP binding / fructokinase/ glucokinase/ hexokinase | chr4:14352037-14355103 REVERSE	Gorai.010G077400	Chr10	11185286	11192766	-	PF00349,PF03727	PTHR19443	KOG1369	2.7.1.1	K00844	AT4G29130.1	ATHXK1,GIN2,HXK1	hexokinase 1	Gorai.010G077400	30.56929291	30.56929291	8	1.974221137		1		0.948062201	8.115074541	83.74860626	0.345554473	1	3	3	8	8	8	0.021522139	2.20E-06	0.793481558	6.0954341	5.47309066	7.598491511	4.389514874	6.366860675	4.78218246	7.808725859	4.83870103	6.557081612	5.177227899	7.388257163	3.940328719
2.2.1.5	Gorai.013G222400	major CHO metabolism.degradation.sucrose.Susy	Symbols: SUS4, ATSUS4 | SUS4; UDP-glycosyltransferase/ sucrose synthase/ transferase, transferring glycosyl groups | chr3:15179020-15183989 REVERSE	Gorai.013G222400	Chr13	54230175	54234656	+	PF00862,PF00534	PTHR12526	KOG0853	2.4.1.13	K00695	AT3G43190.1	ATSUS4,SUS4	sucrose synthase 4	Gorai.013G222400	45.78191914	45.78191914	8	0.577228737		1		0.988148947	42.92004214	66.0899063	1.604682025	1	3	3	8	8	8	0.000178224	5.48E-06	0.263232183	7.690105805	7.060889012	8.23808176	7.35743996	7.489090749	6.417377163	8.563150463	7.808712622	7.868260122	6.520300011	7.913013057	6.906167297
2.2.2.1.1	Gorai.005G139200	major CHO metabolism.degradation.starch.starch cleavage.alpha amylase	Symbols: ATAMY3, AMY3 | AMY3 (ALPHA-AMYLASE-LIKE 3); alpha-amylase | chr1:26288278-26293053 REVERSE	Gorai.005G139200	Chr05	36287009	36293991	+	PF00128,PF07821	PTHR10357	KOG0471			AT1G69830.1	AMY3,ATAMY3	alpha-amylase-like 3	Gorai.005G139200	4.416469793	4.416469793	8	1.492838423		1		0.991208381	7.011043401	114.5148836	30.37166447	1	3	3	8	8	8	0.029354128	6.54E-07	0.000101018	5.476711496	5.72738385	6.622517991	5.932901811	6.134676253	3.718094636	6.052271928	5.945827016	5.817543733	4.091203306	7.192764055	5.919976605
2.2.2.1.2	Gorai.006G073600	major CHO metabolism.degradation.starch.starch cleavage.beta amylase	Symbols: BAM1, BMY7, TR-BAMY | BAM1 (BETA-AMYLASE 1); beta-amylase | chr3:8641569-8644449 FORWARD	Gorai.006G073600	Chr06	29417549	29420971	+	PF01373					AT3G23920.1	BAM1,BMY7,TR-BAMY	beta-amylase 1	Gorai.006G073600	7.357765155	7.357765155	8	2.160617664		1		0.936264524	0.19584094	24.49375559	0.292673016	1	3	3	8	8	8	0.669819789	0.000219508	0.829729177	3.610263991	3.75129152	2.023950963	5.033858657	5.026429327	2.638872075	2.110627261	4.973503725	5.037718523	2.319206456	1.937274666	5.094213589
2.2.2.2	Gorai.006G011500	major CHO metabolism.degradation.starch.starch phosphorylase	glucan phosphorylase, putative | chr3:11252807-11257814 FORWARD	Gorai.006G011500	Chr06	2483500	2492984	-	PF00343	PTHR11468		2.4.1.1	K00688	AT3G29320.1		Glycosyl transferase, family 35	Gorai.006G011500	55.92847282	55.92847282	8	0.630297791		1		0.986263733	14.28379388	130.6561012	4.441273642	1	3	3	8	8	8	0.005392837	3.91E-07	0.040748125	7.890890122	7.548948428	8.817986089	7.747450065	7.543529058	6.770711889	8.800709624	7.994881049	7.651909118	7.116060698	8.835262554	7.50001908
2.2.2.3	Gorai.009G228100	major CHO metabolism.degradation.starch.glucan water dikinase	Symbols: GWD3, PWD, ATGWD2 | PWD (PHOSPHOGLUCAN, WATER DIKINASE); ATP binding / kinase | chr4:12635426-12642797 FORWARD	Gorai.009G228100	Chr09	17872629	17882284	+	PF01326	PTHR22931				AT4G24450.1	ATGWD2,GWD3,PWD	phosphoglucan, water dikinase	Gorai.009G228100	3.974854286	3.974854286	8	1.651294063		1		0.937590427	15.4022174	14.37737534	10.24077957	1	3	3	8	8	8	0.004390104	0.001379121	0.004095414	4.115549745	3.164007779	4.043329025	4.043266126	4.556096829	1.916423068	5.129331037	3.960790112	4.806291705	2.565786124	2.957327013	4.12574214
2.2.2.3	Gorai.006G226300	major CHO metabolism.degradation.starch.glucan water dikinase	Symbols: PWD, OK1, ATGWD3 | ATGWD3; carbohydrate kinase/ catalytic/ phosphoglucan, water dikinase | chr5:9261580-9267729 FORWARD	Gorai.006G226300	Chr06	47770490	47778988	-	PF00686,PF01326	PTHR22931				AT5G26570.1	ATGWD3,OK1,PWD	catalytics;carbohydrate kinases;phosphoglucan, water dikinases	Gorai.006G226300	31.55346333	31.55346333	8	0.871066096		1		0.898148017	0.366421762	12.06325374	1.488904188	1	3	3	8	8	8	0.561735789	0.002444198	0.289542236	5.147709926	4.985387247	4.793392496	6.02074229	5.587159076	3.864900483	5.18900691	5.808781797	5.551995069	4.041055928	4.397778083	6.232702783
2.2.2.4	Gorai.003G047100	major CHO metabolism.degradation.starch.D enzyme	Symbols: DPE1 | DPE1 (DISPROPORTIONATING ENZYME); 4-alpha-glucanotransferase/ catalytic/ cation binding | chr5:25925173-25928848 REVERSE	Gorai.003G047100	Chr03	6317004	6328455	+	PF02446			2.4.1.25	K00705	AT5G64860.1	DPE1	disproportionating enzyme	Gorai.003G047100	31.42685687	31.42685687	8	1.26364051		1		0.989552621	0.581586596	51.86919653	1.122820619	1	3	3	8	8	8	0.467579048	1.38E-05	0.395773485	6.570294879	6.678402517	7.526403368	6.646036217	7.459899201	4.865056007	7.3216522	6.604995502	7.337442715	5.0170891	7.731154536	6.687076931
2.2.2.6	Gorai.011G030200	major CHO metabolism.degradation.starch.transporter	Symbols: APE2, TPT | APE2 (ACCLIMATION OF PHOTOSYNTHESIS TO ENVIRONMENT 2); antiporter/ triose-phosphate transmembrane transporter | chr5:18697250-18700656 FORWARD	Gorai.011G030200	Chr11	2230392	2236877	-	PF03151,PF00892	PTHR11132	KOG1441			AT5G46110.1	APE2,TPT	Glucose-6-phosphate/phosphate translocator-related	Gorai.011G030200	16.94837196	16.94837196	8	2.584231821		1		0.986286304	12.80958078	92.93136863	5.08839008	1	3	3	8	8	8	0.007198241	1.47E-06	0.02927273	6.501498613	5.844621469	7.319017158	5.995448799	7.560957369	3.816816839	7.376195002	6.459780516	7.638998094	4.531020839	7.261839314	5.531117081
2.2.2.8	Gorai.009G233800	major CHO metabolism.degradation.starch.ISA3	Symbols: ATISA3, ISA3 | ISA3 (ISOAMYLASE 3); alpha-amylase/ isoamylase | chr4:5784074-5789002 FORWARD	Gorai.009G233800	Chr09	18441327	18452290	-	PF02922,PF00128	PTHR10357	KOG0470	3.2.1.-	K02438	AT4G09020.1	ATISA3,ISA3	isoamylase 3	Gorai.009G233800	22.31787426	22.31787426	8	1.874767996		1		0.98948133	0.095927744	118.7650907	1.639713843	1	3	3	8	8	8	0.764686336	5.67E-07	0.255841395	6.523586934	6.566600389	7.502204507	6.280459055	7.885212801	4.512498283	7.394382627	6.431493618	7.830210914	4.438260576	7.610026387	6.129424493
2.2.2.9	Gorai.009G305300	major CHO metabolism.degradation.starch.limit dextrinase/ pullulanase	Symbols: ATPU1, ATLDA, PU1 | ATLDA (LIMIT DEXTRINASE); alpha-amylase/ limit dextrinase/ pullulanase | chr5:1221530-1228611 FORWARD	Gorai.009G305300	Chr09	27672576	27686829	+	PF02922,PF00128,PF11852	PTHR10357	KOG0470			AT5G04360.1	ATLDA,ATPU1,LDA,PU1	limit dextrinase	Gorai.009G305300	15.11182605	15.11182605	8	1.449165652		1		0.984478157	22.24150899	122.447827	0.444255711	1	3	3	8	8	8	0.00150976	5.04E-07	0.72794334	6.130568537	6.658771943	7.514384656	6.042376927	7.311804298	4.710115078	7.255680247	5.798363791	7.117205675	4.351024433	7.773089066	6.286390064
3.1.1.1	Gorai.007G120900	minor CHO metabolism.raffinose family.galactinol synthases.known	Symbols: AtGolS1 | AtGolS1 (Arabidopsis thaliana galactinol synthase 1); transferase, transferring glycosyl groups / transferase, transferring hexosyl groups | chr2:19368798-19370441 REVERSE	Gorai.007G120900	Chr07	9498761	9500904	-	PF01501	PTHR11183	KOG1950			AT2G47180.1	AtGolS1,GolS1	galactinol synthase 1	Gorai.007G120900	36.85092681	36.85092681	8	0.721692384		1		0.915949544	2.22064505	8.110895636	11.66391265	1	3	3	8	8	8	0.174508487	0.008257749	0.002721771	5.46450572	5.781477172	5.988578484	6.250636145	5.532758749	4.719992407	6.639645418	5.625297614	5.42111001	4.171969838	5.33751155	6.875974675
3.1.2.1	Gorai.012G063500	minor CHO metabolism.raffinose family.raffinose synthases.known	Symbols: SIP1 | SIP1 (seed imbibition 1-like); galactinol-sucrose galactosyltransferase/ hydrolase, hydrolyzing O-glycosyl compounds | chr5:16161515-16165357 FORWARD	Gorai.012G063500	Chr12	8977610	8981033	+	PF05691					AT5G40390.1	SIP1	Raffinose synthase family protein	Gorai.012G063500	12.21657214	12.21657214	8	4.789509875		1		0.982505587	28.73510918	107.7562607	1.533814666	1	3	3	8	8	8	0.000677255	8.29E-07	0.278979784	4.607782496	6.198833888	7.572014428	4.422695044	6.893665837	2.724857459	6.726907401	3.734125873	6.209209274	1.760887436	8.417121454	5.111264216
3.1.2.2	Gorai.013G149200	minor CHO metabolism.raffinose family.raffinose synthases.putative	Symbols: AtSIP1 | AtSIP1 (Arabidopsis thaliana seed imbibition 1); hydrolase, hydrolyzing O-glycosyl compounds | chr1:20835366-20838778 REVERSE	Gorai.013G149200	Chr13	40871805	40876120	-	PF05691					AT1G55740.1	AtSIP1,SIP1	seed imbibition 1	Gorai.013G149200	14.75221791	14.75221791	8	1.221501063		1		0.97001191	1.1909012	36.94768532	0.623759325	1	3	3	8	8	8	0.306920934	4.92E-05	0.619378731	5.406124296	5.208131339	6.375698573	5.197695289	6.001838272	3.653279137	6.606803743	5.297627549	6.08954957	3.630516323	6.144593402	5.097763029
3.1.2.2	Gorai.008G203100	minor CHO metabolism.raffinose family.raffinose synthases.putative	Symbols: AtSIP2 | AtSIP2 (Arabidopsis thaliana seed imbibition 2); hydrolase, hydrolyzing O-glycosyl compounds | chr3:21288765-21293158 REVERSE	Gorai.008G203100	Chr08	48879919	48884081	+	PF05691					AT3G57520.1	AtSIP2,SIP2	seed imbibition 2	Gorai.008G203100	14.63125701	14.63125701	8	1.291626869		1		0.964189734	6.240862932	41.09601617	0.767088263	1	3	3	8	8	8	0.037047419	3.31E-05	0.543826153	4.821420676	5.313894351	3.723216985	6.314347001	5.79633457	4.436731497	3.742178918	6.027480704	5.578572607	3.937450473	3.704255052	6.601213298
3.1.3	Gorai.008G138000	minor CHO metabolism.raffinose family.stachyose synthases	Symbols: AtSTS | AtSTS (Arabidopsis thaliana stachyose synthase); galactinol-raffinose galactosyltransferase/ hydrolase, hydrolyzing O-glycosyl compounds | chr4:853922-857008 REVERSE	Gorai.008G138000	Chr08	38816415	38819884	-	PF05691			2.4.1.67	K06611	AT4G01970.1	AtSTS,STS	stachyose synthase	Gorai.008G138000	10.66451825	10.66451825	8	2.263621772		1		0.972314064	11.69864231	16.94372522	9.092566382	1	3	3	8	8	8	0.009083549	0.000794307	0.005886836	4.738194507	3.414074652	5.429543397	4.360342487	4.281511066	2.233141367	5.322978581	5.562761213	4.71118074	3.355857493	5.536108213	3.15792376
3.2.3	Gorai.007G033200	minor CHO metabolism.trehalose.potential TPS/TPP	Symbols: ATTPS5, TPS5 | ATTPS5; protein binding / transferase, transferring glycosyl groups / trehalose-phosphatase | chr4:9876238-9880254 FORWARD	Gorai.007G033200	Chr07	2256538	2260676	-	PF00982,PF02358,PF08282	PTHR10788	KOG1050			AT4G17770.1	ATTPS5,TPS5	trehalose phosphatase/synthase 5	Gorai.007G033200	21.44932363	21.44932363	8	0.443825667		1		0.98105613	16.44883004	115.9652026	18.12885507	1	3	3	8	8	8	0.003655099	6.23E-07	0.000630323	7.309190339	7.022172293	7.122782708	8.017170754	7.116468455	6.406303347	7.675164002	7.983742266	7.241749766	6.336105321	6.570401414	8.050599242
3.2.4	Gorai.003G075200	minor CHO metabolism.trehalose.trehalase	Symbols: ATTRE1, TRE1 | TRE1 (TREHALASE 1); alpha,alpha-trehalase/ trehalase | chr4:12488183-12491235 FORWARD	Gorai.003G075200	Chr03	18131026	18134245	+	PF01204	PTHR23403	KOG0602	3.2.1.28	K01194	AT4G24040.1	ATTRE1,TRE1	trehalase 1	Gorai.003G075200	32.03755373	32.03755373	8	5.585962557		1		0.97599078	2.716700078	53.59444843	0.119928845	1	3	3	8	8	8	0.137915562	1.22E-05	0.945808331	5.75800209	4.994533832	7.909868189	3.556888365	7.223709064	2.814606226	8.171659704	3.843937753	7.478318362	3.538092543	7.648076674	3.269838977
3.3	Gorai.008G281200	minor CHO metabolism.sugar alcohols	sorbitol dehydrogenase, putative / L-iditol 2-dehydrogenase, putative | chr5:21111445-21113403 FORWARD	Gorai.008G281200	Chr08	55772318	55774096	-	PF08240,PF00107	PTHR11695	KOG0024	1.1.1.14	K00008	AT5G51970.1		GroES-like zinc-binding alcohol dehydrogenase family protein	Gorai.008G281200	10.27484115	10.27484115	8	1.903097304		1		0.958791886	1.50250537	47.10779878	1.130863012	1	3	3	8	8	8	0.255143473	1.98E-05	0.392996154	4.461436562	4.134391586	5.028509226	3.156421046	5.999353656	3.007372369	5.013915357	3.822766297	5.97704762	3.032016976	5.043103095	2.490075795
3.4.4	Gorai.009G138300	minor CHO metabolism.myo-inositol.myo inositol oxygenases	Symbols: MIOX1 | MIOX1 (MYO-INISITOL OXYGENASE); inositol oxygenase/ oxidoreductase | chr1:4968142-4970311 REVERSE	Gorai.009G138300	Chr09	10445823	10448819	-	PF05153	PTHR12588	KOG1573	1.13.99.1	K00469	AT1G14520.1	MIOX1	myo-inositol oxygenase 1	Gorai.009G138300	58.6890528	58.6890528	8	1.740905695		1		0.992063078	43.55168592	110.5234002	0.064259797	1	3	3	8	8	8	0.000169498	7.51E-07	0.977299326	7.719341225	6.769430969	5.91998566	8.091493761	8.704320597	6.26174437	6.433169991	8.57748994	9.192276302	6.674428668	5.406801329	7.605497582
3.4.5	Gorai.009G183400	minor CHO metabolism.myo-inositol.inositol phosphatase	Symbols: VTC4 | VTC4; 3'(2'),5'-bisphosphate nucleotidase/ L-galactose-1-phosphate phosphatase/ inositol or phosphatidylinositol phosphatase/ inositol-1(or 4)-monophosphatase | chr3:627512-629845 REVERSE	Gorai.009G183400	Chr09	14120223	14124050	+	PF00459	PTHR20854	KOG2951	3.1.3.-,3.1.3.25	K10047	AT3G02870.1	VTC4	Inositol monophosphatase family protein	Gorai.009G183400	6.112944451	6.112944451	8	2.614566757		1		0.961059497	14.93549357	87.82190305	0.426842612	1	3	3	8	8	8	0.004777394	1.83E-06	0.739247153	4.448943029	5.185811454	6.339365832	4.203896952	6.058298338	2.667947843	6.025313036	3.711150423	5.756338527	2.30297013	6.653418628	4.696643481
3.5	Gorai.012G039500	minor CHO metabolism.others	aldo/keto reductase family protein | chr1:2049602-2052154 REVERSE	Gorai.012G039500	Chr12	4911571	4914950	+	PF00248	PTHR11732	KOG1575			AT1G06690.1		NAD(P)-linked oxidoreductase superfamily protein	Gorai.012G039500	16.34830789	16.34830789	8	0.856865607		1		0.909385098	3.470759411	37.8294826	0.243218017	1	3	3	8	8	8	0.099471579	4.50E-05	0.863884573	5.467518351	5.148404503	5.184163312	6.408251106	5.559807786	4.079623505	5.296799882	6.586548913	5.635754777	4.350969833	5.071526742	6.2299533
3.5	Gorai.004G074000	minor CHO metabolism.others	pfkB-type carbohydrate kinase family protein | chr1:2067529-2070446 FORWARD	Gorai.004G074000	Chr04	8099971	8103647	+	PF00294	PTHR10584	KOG2855			AT1G06730.1		pfkB-like carbohydrate kinase family protein	Gorai.004G074000	17.38177879	17.38177879	8	2.251633941		1		0.990177021	0.666323692	282.2331323	7.408278841	1	3	3	8	8	8	0.437964952	1.88E-08	0.0107196	6.576538347	6.672958276	8.37041206	5.899609043	7.542832203	4.686139941	8.10731046	6.163148869	7.325607986	4.710086074	8.633513661	5.636069217
3.5	Gorai.012G129800	minor CHO metabolism.others	pfkB-type carbohydrate kinase family protein | chr1:18264971-18267270 FORWARD	Gorai.012G129800	Chr12	29839312	29843369	+	PF00294	PTHR10584	KOG2855			AT1G49350.1		pfkB-like carbohydrate kinase family protein	Gorai.012G129800	10.87541634	10.87541634	8	7.291460822		1		0.988352961	0.216926159	46.86624234	5.075210483	1	3	3	8	8	8	0.65380941	2.02E-05	0.029462952	5.039220892	5.320104543	6.984373494	6.010106097	6.965847359	0.758323919	6.813292121	6.2142944	6.88088732	0.248409726	7.155454867	5.805917794
3.5	Gorai.006G170400	minor CHO metabolism.others	aldo/keto reductase family protein | chr2:15831854-15833920 FORWARD	Gorai.006G170400	Chr06	43002766	43005026	-	PF00248	PTHR11732	KOG1577			AT2G37760.3		NAD(P)-linked oxidoreductase superfamily protein	Gorai.006G170400	11.61054246	11.61054246	8	1.1803969		1		0.989799199	2.152366246	145.5421135	0.750647598	1	3	3	8	8	8	0.180528888	2.56E-07	0.551992625	5.971877161	5.803963465	7.246132709	5.257255596	6.477278606	4.57101434	7.279437322	5.389564399	6.452453851	4.766053071	7.212828097	5.124946792
3.5	Gorai.012G107500	minor CHO metabolism.others	aldo/keto reductase family protein | chr2:15834867-15836881 FORWARD	Gorai.012G107500	Chr12	24129336	24131749	+	PF00248	PTHR11732	KOG1577			AT2G37770.2		NAD(P)-linked oxidoreductase superfamily protein	Gorai.012G107500	36.61121298	36.61121298	8	1.117540009		1		0.991558248	82.09288263	45.20593835	19.7803555	1	3	3	8	8	8	1.76E-05	2.32E-05	0.000466263	7.401064083	6.284824821	6.97020842	6.953873022	7.719034375	5.728661992	8.255980905	7.07930222	8.365836018	5.903137189	5.684435935	6.828443824
3.5	Gorai.008G171500	minor CHO metabolism.others	aldo/keto reductase family protein | chr2:15838764-15840932 FORWARD	Gorai.008G171500	Chr08	44655548	44659610	-	PF00248	PTHR11732	KOG1577			AT2G37790.1		NAD(P)-linked oxidoreductase superfamily protein	Gorai.008G171500	75.40299825	75.40299825	8	3.560431715		1		0.978292668	1.581749711	28.91907416	0.621590827	1	3	3	8	8	8	0.243977819	0.00012073	0.620598355	6.440651087	5.869263618	7.860506959	5.50531116	7.671829796	3.582181494	7.849760351	5.771926898	7.699282477	4.441634622	7.871253568	5.238695422
3.5	Gorai.005G132500	minor CHO metabolism.others	aldose 1-epimerase family protein | chr3:6143519-6145337 REVERSE	Gorai.005G132500	Chr05	33056447	33059122	+	PF01263	PTHR10091	KOG1604	5.1.3.3	K01785	AT3G17940.1		Galactose mutarotase-like superfamily protein	Gorai.005G132500	129.1439764	129.1439764	8	1.766068708		1		0.978230796	1.410776921	42.13225032	0.318522499	1	3	3	8	8	8	0.268993015	3.02E-05	0.811945367	7.615412105	7.363707531	8.76797789	7.805284406	7.994733507	5.390243469	8.862060608	7.980821584	8.024414886	5.594351339	8.673895171	7.629747227
3.5	Gorai.004G057700	minor CHO metabolism.others	pfkB-type carbohydrate kinase family protein | chr4:14167734-14170801 FORWARD	Gorai.004G057700	Chr04	5540895	5546814	+	PF00294	PTHR10584	KOG2855			AT4G28706.3		pfkB-like carbohydrate kinase family protein	Gorai.004G057700	61.43229413	61.43229413	8	0.693485222		1		0.858131803	1.644653204	17.365759	0.19074675	1	3	3	8	8	8	0.235597456	0.000730396	0.899776431	5.834864161	6.12375082	6.987094376	5.791066057	6.180768542	4.958300987	6.918211483	5.616691549	5.957281746	4.847271867	7.055977268	5.965440565
3.5	Gorai.007G179400	minor CHO metabolism.others	Symbols: SOS4, ATSOS4 | SOS4 (SALT OVERLY SENSITIVE 4); kinase/ pyridoxal kinase | chr5:15065374-15068999 FORWARD	Gorai.007G179400	Chr07	16807993	16818731	-	PF08543,PF00294	PTHR10534	KOG2599	2.7.1.35	K00868	AT5G37850.2	ATSOS4,SOS4	pfkB-like carbohydrate kinase family protein	Gorai.007G179400	16.24065585	16.24065585	8	0.724086026		1		0.991620919	17.21238641	105.2037548	19.62099629	1	3	3	8	8	8	0.00321435	9.10E-07	0.000479561	7.027618721	6.703726572	7.627311966	6.671952282	7.472693556	5.690732783	7.435786922	7.086863578	7.568487003	6.019337382	7.818837009	6.257040986
3.5	Gorai.009G003700	minor CHO metabolism.others	aldose 1-epimerase family protein | chr5:23218214-23221089 FORWARD	Gorai.009G003700	Chr09	354019	359137	+	PF01263	PTHR11122	KOG1594			AT5G57330.1		Galactose mutarotase-like superfamily protein	Gorai.009G003700	4.822637376	4.822637376	8	1.07588088		1		0.898637464	0.000174722	14.89590416	6.002893791	1	3	3	8	8	8	0.989777371	0.00122591	0.019116946	3.856095456	3.853373015	4.426306062	4.021929689	4.620176764	2.350524426	3.985247308	4.383651959	4.447586526	2.60789603	4.867364815	3.66020742
3.5	Gorai.007G202000	minor CHO metabolism.others	aldose 1-epimerase family protein | chr5:26553744-26555691 REVERSE	Gorai.007G202000	Chr07	20550915	20554169	-	PF01263	PTHR11122	KOG1594			AT5G66530.1		Galactose mutarotase-like superfamily protein	Gorai.007G202000	15.01549055	15.01549055	8	0.715998267		1		0.98436495	15.63639783	84.00640032	0.658087606	1	3	3	8	8	8	0.004210614	2.18E-06	0.600377675	5.939862408	6.355139263	6.643670287	5.186658553	7.140214407	5.619460096	6.460407546	4.818390217	6.976509914	5.504141956	6.826933027	5.554926889
3.6	Gorai.012G187400	minor CHO metabolism.callose	Symbols: ATGSL07, gsl07, atgsl7 | ATGSL07 (glucan synthase-like 7); 1,3-beta-glucan synthase/ transferase, transferring glycosyl groups | chr1:1978762-1989046 FORWARD	Gorai.012G187400	Chr12	35387755	35402991	+	PF02364		KOG0916			AT1G06490.1	ATGSL07,atgsl7,gsl07	glucan synthase-like 7	Gorai.012G187400	6.672726213	6.672726213	8	0.744621941		1		0.966772419	21.05480077	33.42491482	10.46854091	1	3	3	8	8	8	0.001781942	7.11E-05	0.003825244	4.423532137	5.065684573	5.118830149	5.630628364	4.488796258	3.74017865	5.058430486	4.872694086	4.337910159	3.425093817	5.179229812	6.388562642
3.6	Gorai.012G128700	minor CHO metabolism.callose	Symbols: ATGSL1, ATGSL01, GSL01, GSL1 | GSL1 (GLUCAN SYNTHASE-LIKE 1); 1,3-beta-glucan synthase/ transferase, transferring glycosyl groups | chr4:2537039-2543131 FORWARD	Gorai.012G128700	Chr12	29667788	29673550	-	PF02364					AT4G04970.1	ATGSL01,ATGSL1,GSL01,GSL1	glucan synthase-like 1	Gorai.012G128700	154.4664317	154.4664317	8	2.9369593		1		0.995502182	2.756957522	182.0021063	0.296791319	1	3	3	8	8	8	0.135411921	1.06E-07	0.826889735	7.10828239	7.511806627	10.00526523	6.772800483	5.57091447	6.891197851	9.837405799	6.433086087	5.527908901	6.634728775	10.17312466	7.112514879
3.6	Gorai.004G092500	minor CHO metabolism.callose	Symbols: ATGSL12, gsl12 | ATGSL12 (glucan synthase-like 12); 1,3-beta-glucan synthase/ transferase, transferring glycosyl groups | chr5:4110295-4121427 REVERSE	Gorai.004G092500	Chr04	13038255	13059975	+	PF04652,PF02364	PTHR12741	KOG0916	2.4.1.-	K11000	AT5G13000.1	ATGSL12,gsl12	glucan synthase-like 12	Gorai.004G092500	56.73875238	56.73875238	8	2.294986418		1		0.994792474	0.041023463	136.5980738	2.563296818	1	3	3	8	8	8	0.844548819	3.28E-07	0.127691081	7.845732479	7.818596658	8.823070966	7.927833769	9.150113386	5.427640152	8.687213923	8.014131342	9.101251153	5.580333498	8.958928009	7.841536196
3.7	Gorai.013G033100	minor CHO metabolism.sugar kinases	xylulose kinase, putative | chr2:9137473-9140065 REVERSE	Gorai.013G033100	Chr13	2510894	2514526	-	PF00370,PF02782	PTHR10196				AT2G21370.1	XK-1,XK1	xylulose kinase-1	Gorai.013G033100	151.6476216	151.6476216	8	3.517372754		1		0.970886782	24.28971877	22.33782058	0.564687767	1	3	3	8	8	8	0.00115167	0.000304452	0.653421755	5.793166928	7.977742066	8.556873263	6.308544656	7.761905756	4.914494311	7.737380707	5.111237451	6.863998492	3.46005106	9.376365819	7.505851862
3.7	Gorai.009G224700	minor CHO metabolism.sugar kinases	xylulose kinase, putative | chr5:20152781-20155768 FORWARD	Gorai.009G224700	Chr09	17551430	17556168	+	PF00370,PF02782	PTHR10196	KOG2531	2.7.1.17	K00854	AT5G49650.1	XK-2,XK2	xylulose kinase-2	Gorai.009G224700	32.36209507	32.36209507	8	1.549383682		1		0.985805421	0.059026995	89.84045517	0.194891831	1	3	3	8	8	8	0.814153868	1.68E-06	0.896973863	6.515904794	6.478213534	7.872090565	6.027874681	7.307328321	4.780943089	7.855749258	6.06624215	7.256170525	4.885457243	7.888431871	5.989507213
3.8.2	Gorai.011G025100	minor CHO metabolism.galactose.alpha-galactosidases	Symbols: AtAGAL2 | AtAGAL2 (Arabidopsis thaliana ALPHA-GALACTOSIDASE 2); alpha-galactosidase/ catalytic/ hydrolase, hydrolyzing O-glycosyl compounds | chr5:2690879-2693538 REVERSE	Gorai.011G025100	Chr11	1839259	1844061	-	PF02065	PTHR11452	KOG2366			AT5G08370.1	AGAL2,AtAGAL2	alpha-galactosidase 2	Gorai.011G025100	7.151199648	7.151199648	8	0.821781794		1		0.982935687	78.10165258	256.9730339	3.874389151	1	3	3	8	8	8	2.12E-05	2.73E-08	0.055739032	5.560986113	6.272851518	7.245595466	5.474332405	5.654816152	5.292931238	6.91219612	4.870077601	5.324147927	5.137522803	7.578994813	6.078587208
3.8.2	Gorai.013G066400	minor CHO metabolism.galactose.alpha-galactosidases	Symbols: AtAGAL2 | AtAGAL2 (Arabidopsis thaliana ALPHA-GALACTOSIDASE 2); alpha-galactosidase/ catalytic/ hydrolase, hydrolyzing O-glycosyl compounds | chr5:2690879-2693538 REVERSE	Gorai.013G066400	Chr13	7549481	7556917	+	PF02065	PTHR11452	KOG2366	3.2.1.22	K07407	AT5G08370.1	AGAL2,AtAGAL2	alpha-galactosidase 2	Gorai.013G066400	13.87224759	13.87224759	8	0.5334645		1		0.787824452	11.04488453	5.947100374	0.940169315	1	3	3	8	8	8	0.010487115	0.019596152	0.46528131	3.804367423	4.618410357	4.937021527	3.928667072	4.179033531	3.80083343	4.259255364	3.607044892	3.724112101	3.627057335	5.614787691	4.250289252
3.8.2	Gorai.005G214100	minor CHO metabolism.galactose.alpha-galactosidases	Symbols: AtAGAL1 | AtAGAL1 (Arabidopsis thaliana ALPHA-GALACTOSIDASE 1); alpha-galactosidase/ catalytic/ hydrolase, hydrolyzing O-glycosyl compounds | chr5:2694677-2697724 REVERSE	Gorai.005G214100	Chr05	59675936	59678530	+	PF02065	PTHR11452	KOG2366			AT5G08380.1	AGAL1,AtAGAL1	alpha-galactosidase 1	Gorai.005G214100	7.309913894	7.309913894	8	4.933394478		1		0.980834368	0.013282748	31.41543479	0.431559924	1	3	3	8	8	8	0.911086639	8.93E-05	0.736172779	3.789248728	3.73713115	5.899228795	1.338578074	5.807283262	2.007669624	6.106952143	0.795633112	5.958204038	2.29620562	5.691505447	1.881523036
4.1.4	Gorai.001G025000	glycolysis.cytosolic branch.phosphofructokinase (PFK)	Symbols: PFK3 | PFK3 (PHOSPHOFRUCTOKINASE 3); 6-phosphofructokinase | chr4:13300795-13304347 REVERSE	Gorai.001G025000	Chr01	2353903	2357870	-	PF00365	PTHR13697	KOG2440	2.7.1.11	K00850	AT4G26270.1	PFK3	phosphofructokinase 3	Gorai.001G025000	17.57666637	17.57666637	8	0.885572749		1		0.947720993	15.07883616	18.3475831	1.591605813	1	3	3	8	8	8	0.004654043	0.000604848	0.266056283	5.488941891	4.707428417	5.825822755	4.611678425	5.862328358	4.092911078	6.063022594	5.31483995	6.028583455	4.549321565	5.588622916	3.908516901
4.1.4	Gorai.010G079100	glycolysis.cytosolic branch.phosphofructokinase (PFK)	Symbols: PFK3 | PFK3 (PHOSPHOFRUCTOKINASE 3); 6-phosphofructokinase | chr4:13300795-13304347 REVERSE	Gorai.010G079100	Chr10	11493546	11498094	+	PF00365	PTHR13697	KOG2440	2.7.1.11	K00850	AT4G26270.1	PFK3	phosphofructokinase 3	Gorai.010G079100	13.63217624	13.63217624	8	3.358949964		1		0.977306165	2.305605812	25.33044228	1.209982036	1	3	3	8	8	8	0.167388833	0.000194669	0.366838851	4.69821962	4.026784488	6.043714286	3.543640079	5.858466116	2.004187735	6.092660762	4.000975713	5.801291776	2.897950228	5.99476781	3.086304445
4.1.8	Gorai.007G041900	glycolysis.cytosolic branch.glyceraldehyde 3-phosphate dehydrogenase (GAP-DH)	Symbols: GAPC-2, GAPC2 | GAPC2 (GLYCERALDEHYDE-3-PHOSPHATE DEHYDROGENASE C2); NAD or NADH binding / binding / catalytic/ glyceraldehyde-3-phosphate dehydrogenase (phosphorylating)/ glyceraldehyde-3-phosphate dehydrogenase | chr1:4608196-4610647 REVERSE	Gorai.007G041900	Chr07	2926265	2929548	+	PF00044,PF02800	PTHR10836	KOG0657	1.2.1.12	K00134	AT1G13440.1	GAPC-2,GAPC2	glyceraldehyde-3-phosphate dehydrogenase C2	Gorai.007G041900	29.38100569	29.38100569	8	2.035315862		1		0.991452413	27.29620883	89.91531414	0.282581036	1	3	3	8	8	8	0.000798125	1.67E-06	0.836694185	7.053088047	6.25288352	7.736402981	4.645003113	7.909846266	6.320690773	8.17162084	4.895303365	8.386167503	6.759260479	7.301185123	4.394702862
4.1.8	Gorai.012G089500	glycolysis.cytosolic branch.glyceraldehyde 3-phosphate dehydrogenase (GAP-DH)	Symbols: GAPC, GAPC-1, GAPC1 | GAPC1 (GLYCERALDEHYDE-3-PHOSPHATE DEHYDROGENASE C SUBUNIT 1); glyceraldehyde-3-phosphate dehydrogenase (phosphorylating)/ glyceraldehyde-3-phosphate dehydrogenase | chr3:1080950-1083530 FORWARD	Gorai.012G089500	Chr12	15321819	15324845	-	PF00044,PF02800	PTHR10836	KOG0657	1.2.1.12	K00134	AT3G04120.1	GAPC,GAPC-1,GAPC1	glyceraldehyde-3-phosphate dehydrogenase C subunit 1	Gorai.012G089500	2168.409062	2168.409062	8	3.249614187		1		0.997309741	0.09762025	155.8386787	0.11365025	1	3	3	8	8	8	0.762693235	1.96E-07	0.949639788	10.3858519	10.46386896	11.2733461	10.05424214	12.54953835	7.822315143	11.19694054	10.00958979	12.52745771	7.809419565	11.34975166	10.09889448
4.1.12	Gorai.011G138400	glycolysis.cytosolic branch.phosphoglycerate mutase	2,3-biphosphoglycerate-independent phosphoglycerate mutase, putative / phosphoglyceromutase, putative | chr1:3165370-3167869 REVERSE	Gorai.011G138400	Chr11	21351337	21356842	-	PF01676,PF06415		KOG4513	5.4.2.1	K01834	AT1G09780.1		Phosphoglycerate mutase, 2,3-bisphosphoglycerate-independent	Gorai.011G138400	71.17221877	71.17221877	8	2.550621061		1		0.952548136	1.283872468	20.11997144	0.863106489	1	3	3	8	8	8	0.289993678	0.000439426	0.498619411	5.924358517	5.474572606	7.239572128	4.773829674	7.040018901	3.744441542	7.261893189	5.014537908	7.328034845	4.092968127	7.217251068	4.533121441
4.1.13	Gorai.002G243100	glycolysis.cytosolic branch.enolase	Symbols: LOS2 | LOS2; copper ion binding / phosphopyruvate hydratase | chr2:15320756-15323869 REVERSE	Gorai.002G243100	Chr02	60725536	60729527	-	PF03952,PF00113,PF07476	PTHR11902	KOG2670	4.2.1.11	K01689	AT2G36530.1	ENO2,LOS2	Enolase	Gorai.002G243100	684.7442354	684.7442354	8	1.872093764		1		0.996702545	0.394991101	87.90340857	0.393212251	1	3	3	8	8	8	0.547207222	1.83E-06	0.761412132	9.904957212	9.810242369	10.82349551	9.78237637	11.09221992	7.732307363	10.82221235	9.905408907	11.12771871	7.764488883	10.82477867	9.659343833
4.1.13	Gorai.006G158500	glycolysis.cytosolic branch.enolase	Symbols: LOS2 | LOS2; copper ion binding / phosphopyruvate hydratase | chr2:15320756-15323869 REVERSE	Gorai.006G158500	Chr06	41784690	41788655	-	PF03952,PF00113,PF07476	PTHR11902	KOG2670	4.2.1.11	K01689	AT2G36530.1	ENO2,LOS2	Enolase	Gorai.006G158500	123.1952289	123.1952289	8	0.980919917		1		0.955541461	0.132861835	60.7413344	0.259718402	1	3	3	8	8	8	0.724929829	7.57E-06	0.852491106	7.614710238	7.669198835	7.173261472	8.194323797	8.815879347	6.38435353	7.238869315	8.166786695	8.82771165	6.225473291	7.107653628	8.221860899
4.1.14	Gorai.002G243700	glycolysis.cytosolic branch.pyruvate kinase (PK)	pyruvate kinase, putative | chr3:19648861-19652508 FORWARD	Gorai.002G243700	Chr02	60784221	60789349	+	PF00224,PF02887	PTHR11817	KOG2323	2.7.1.40	K00873	AT3G52990.1		Pyruvate kinase family protein	Gorai.002G243700	82.70629651	82.70629651	8	1.095935986		1		0.991907347	5.487805628	285.732302	1.602584912	1	3	3	8	8	8	0.047223145	1.79E-08	0.263682676	8.446983028	8.633338947	9.042601365	7.990445427	9.877576896	7.250020262	8.927866498	7.859916397	9.690565165	7.309584049	9.157336232	8.120974456
4.1.14	Gorai.011G233000	glycolysis.cytosolic branch.pyruvate kinase (PK)	pyruvate kinase, putative | chr3:19648861-19652508 FORWARD	Gorai.011G233000	Chr11	55072109	55078959	+	PF00224,PF02887	PTHR11817	KOG2323			AT3G52990.1		Pyruvate kinase family protein	Gorai.011G233000	57.7997878	57.7997878	8	1.681681954		1		0.981534878	0.053154057	28.72389087	0.155742276	1	3	3	8	8	8	0.82344962	0.000123733	0.923056142	5.855168492	5.789800272	7.273941665	4.632930427	6.828242312	4.554823125	7.316566975	4.831721951	6.805483432	4.466901611	7.231316355	4.434138903
4.1.14	Gorai.005G214000	glycolysis.cytosolic branch.pyruvate kinase (PK)	pyruvate kinase, putative | chr5:2778000-2780441 FORWARD	Gorai.005G214000	Chr05	59669895	59673377	+	PF00224,PF02887	PTHR11817	KOG2323	2.7.1.40	K00873	AT5G08570.1		Pyruvate kinase family protein	Gorai.005G214000	52.48969801	52.48969801	8	1.076780732		1		0.99524648	0.068443439	154.2704064	1.138676168	1	3	3	8	8	8	0.800226355	2.04E-07	0.390319424	8.214901936	8.194253624	9.035457213	8.134722744	9.053882566	6.594248596	8.975968066	8.203746917	9.059599243	6.620293517	9.094946361	8.065698571
4.1.15	Gorai.006G001300	glycolysis.cytosolic branch.phospho-enol-pyruvate carboxylase (PEPC)	Symbols: ATPPC1 | ATPPC1 (PHOSPHOENOLPYRUVATE CARBOXYLASE 1); catalytic/ phosphoenolpyruvate carboxylase | chr1:19884027-19888276 REVERSE	Gorai.006G001300	Chr06	432453	438490	+	PF00311			4.1.1.31	K01595	AT1G53310.1	ATPEPC1,ATPPC1,PEPC1,PPC1	phosphoenolpyruvate carboxylase 1	Gorai.006G001300	105.2924447	105.2924447	8	10.26493652		1		0.995228828	0.134494442	32.69954011	0.044191498	1	3	3	8	8	8	0.723327174	7.71E-05	0.986737201	5.787136318	6.333934056	8.740268833	5.173526228	8.906061088	1.422284598	8.631808875	5.117672795	8.818855231	0.58020837	8.848728791	5.229379661
4.1.15	Gorai.002G061400	glycolysis.cytosolic branch.phospho-enol-pyruvate carboxylase (PEPC)	Symbols: ATPPC3 | ATPPC3 (PHOSPHOENOLPYRUVATE CARBOXYLASE 3); phosphoenolpyruvate carboxylase | chr3:5025238-5029710 FORWARD	Gorai.002G061400	Chr02	7273681	7279140	+	PF00311			4.1.1.31	K01595	AT3G14940.1	ATPPC3,PPC3	phosphoenolpyruvate carboxylase 3	Gorai.002G061400	165.091864	165.091864	8	0.995515462		1		0.980453018	9.930241471	55.19741801	0.782728624	1	3	3	8	8	8	0.013573301	1.09E-05	0.536174682	7.890487599	8.329026249	9.088606384	7.683012202	8.870891135	6.796517976	8.770385158	7.578129064	8.662884473	6.550551701	9.40682761	7.78789534
4.1.16	Gorai.006G210300	glycolysis.cytosolic branch.phospho-enol-pyruvate carboxylase kinase (PPCK)	Symbols: PEPKR1 | PEPKR1 (Phosphoenolpyruvate carboxylase-related kinase 1); ATP binding / kinase/ protein kinase/ protein serine/threonine kinase | chr1:4282899-4285829 FORWARD	Gorai.006G210300	Chr06	46533539	46536812	-	PF00069,PF07714	PTHR22982	KOG0032			AT1G12580.1	PEPKR1	phosphoenolpyruvate carboxylase-related kinase 1	Gorai.006G210300	8.884158151	8.884158151	8	0.653084688		1		0.970105045	2.261282466	58.16271184	0.293447367	1	3	3	8	8	8	0.171053309	8.93E-06	0.829195145	5.155412243	5.343532714	5.09634189	6.267171321	5.485863606	4.148513096	5.08841383	6.190867284	5.349367495	3.993000362	5.10426995	6.343475357
4.2.2	Gorai.008G282000	glycolysis.plastid branch.phosphoglucomutase (PGM)	Symbols: PGM, ATPGMP, PGM1, STF1 | PGM (PHOSPHOGLUCOMUTASE); phosphoglucomutase | chr5:21063368-21068057 REVERSE	Gorai.008G282000	Chr08	55849316	55854042	+	PF02878,PF02879,PF02880,PF00408	PTHR22573	KOG0625	5.4.2.2	K01835	AT5G51820.1	ATPGMP,PGM,PGM1,STF1	phosphoglucomutase	Gorai.008G282000	83.44362892	83.44362892	8	1.001724328		1		0.977155703	12.49501988	25.2667373	1.62369314	1	3	3	8	8	8	0.007677625	0.000196432	0.259190059	7.191212161	6.50647529	7.380530187	6.659994844	7.830614317	5.524235554	7.462566474	7.118126253	8.053760854	6.130395064	7.2984939	6.201863436
4.2.3	Gorai.009G230800	glycolysis.plastid branch.glucose-6-phosphate isomerase	Symbols: PGI1, PGI | PGI1 (PHOSPHOGLUCOSE ISOMERASE 1); glucose-6-phosphate isomerase | chr4:12708752-12712825 REVERSE	Gorai.009G230800	Chr09	18194016	18199660	-	PF00342	PTHR11469	KOG2446	5.3.1.9	K01810	AT4G24620.1	PGI,PGI1	phosphoglucose isomerase 1	Gorai.009G230800	22.75164322	22.75164322	8	1.262081001		1		0.978355173	0.231010528	93.45951995	0.5829021	1	3	3	8	8	8	0.643644129	1.44E-06	0.642743817	6.498669603	6.557396137	7.633993404	6.215684675	7.351706329	4.910747072	7.595003926	6.266777211	7.247723522	4.885173755	7.672982883	6.164592139
4.2.8	Gorai.002G108700	glycolysis.plastid branch.glyceraldehyde 3-phosphate dehydrogenase (GAP-DH)	Symbols: GAPCP-2 | GAPCP-2; NAD or NADH binding / binding / catalytic/ glyceraldehyde-3-phosphate dehydrogenase (phosphorylating)/ glyceraldehyde-3-phosphate dehydrogenase | chr1:5574310-5577622 FORWARD	Gorai.002G108700	Chr02	14842380	14847605	-	PF00044,PF02800	PTHR10836	KOG0657	1.2.1.12	K00134	AT1G16300.1	GAPCP-2	glyceraldehyde-3-phosphate dehydrogenase of plastid 2	Gorai.002G108700	11.78016864	11.78016864	8	4.061217836		1		0.996017606	3.063337541	428.0041566	1.870023099	1	3	3	8	8	8	0.118189752	3.61E-09	0.213004922	6.526208596	6.736803431	8.795507367	4.912539454	8.312267608	4.505709625	8.679485318	5.076352876	8.213665265	4.135330927	8.911529416	4.748726032
4.2.12	Gorai.009G239400	glycolysis.plastid branch.phosphoglycerate mutase	phosphoglycerate/bisphosphoglycerate mutase family protein | chr1:7826289-7828326 FORWARD	Gorai.009G239400	Chr09	19084459	19088624	-	PF00300	PTHR11931	KOG0235			AT1G22170.1		Phosphoglycerate mutase family protein	Gorai.009G239400	15.26836113	15.26836113	8	3.577814797		1		0.976348072	0.737329269	54.2247264	0.672197267	1	3	3	8	8	8	0.415503137	1.17E-05	0.592734577	5.114569556	5.384827768	6.633505943	5.115648487	6.874464922	2.375175295	6.332035248	4.978781184	6.551032383	2.596429408	6.934976638	5.25251579
4.2.14	Gorai.007G031000	glycolysis.plastid branch.pyruvate kinase (PK)	Symbols: PKp3 | PKp3 (plastidial pyruvate kinase 3); pyruvate kinase | chr1:11712162-11715112 FORWARD	Gorai.007G031000	Chr07	2141042	2144903	+	PF00224,PF02887	PTHR11817	KOG2323	2.7.1.40	K00873	AT1G32440.1	PKp3	plastidial pyruvate kinase 3	Gorai.007G031000	40.18590252	40.18590252	8	0.431021994		1		0.955359924	12.03242031	39.41654667	0.828519373	1	3	3	8	8	8	0.00845792	3.87E-05	0.514421924	6.768088264	7.142291491	7.703534039	6.82333525	7.202846067	6.091044155	7.428197086	6.731479709	7.042099773	5.870576489	7.978870992	6.915190791
4.2.14	Gorai.011G167200	glycolysis.plastid branch.pyruvate kinase (PK)	Symbols: PKP1, PKP-ALPHA | PKP-ALPHA; pyruvate kinase | chr3:8139235-8141985 FORWARD	Gorai.011G167200	Chr11	33534816	33542672	+	PF00224,PF02887	PTHR11817	KOG2323	2.7.1.40	K00873	AT3G22960.1	PKP-ALPHA,PKP1	Pyruvate kinase family protein	Gorai.011G167200	11.15344434	11.15344434	8	3.273106451		1		0.977318368	4.116843998	69.24806032	3.860208921	1	3	3	8	8	8	0.076976471	4.58E-06	0.056195019	5.652076587	6.096256067	7.222917678	6.273329864	6.975550272	3.024867495	7.088934899	6.390395078	6.909314725	2.219661648	7.356900457	6.15626465
4.2.14	Gorai.004G116600	glycolysis.plastid branch.pyruvate kinase (PK)	Symbols: PKP1, PKP-BETA1, PKP2 | PKP-BETA1 (PLASTIDIC PYRUVATE KINASE BETA SUBUNIT 1); pyruvate kinase | chr5:21463538-21466880 FORWARD	Gorai.004G116600	Chr04	28183917	28190673	-	PF00224,PF02887	PTHR11817	KOG2323	2.7.1.40	K00873	AT5G52920.1	PKP-BETA1,PKP1,PKP2	plastidic pyruvate kinase beta subunit 1	Gorai.004G116600	41.26483436	41.26483436	8	0.944091321		1		0.977343054	0.00506876	77.37140173	1.479295269	1	3	3	8	8	8	0.944990029	2.99E-06	0.29186357	7.210731042	7.218519302	8.120487304	7.016605633	7.937272988	5.784134762	8.003125841	7.12249555	7.876856649	5.840446127	8.237848766	6.910715717
4.2.14	Gorai.013G245400	glycolysis.plastid branch.pyruvate kinase (PK)	pyruvate kinase, putative | chr5:22820006-22822766 REVERSE	Gorai.013G245400	Chr13	56424271	56427684	-	PF00224,PF02887	PTHR11817	KOG2323	2.7.1.40	K00873	AT5G56350.1		Pyruvate kinase family protein	Gorai.013G245400	9.75747242	9.75747242	8	0.57193638		1		0.97607849	3.72465797	67.38054886	3.375320258	1	3	3	8	8	8	0.089729346	5.09E-06	0.074995804	5.846699857	6.025484392	6.697499519	4.910529564	6.441964788	5.694374627	6.628899189	4.543568036	6.53191684	5.682415363	6.76609985	5.277491091
4.3.12	Gorai.013G123500	glycolysis.unclear/dually targeted.phosphoglycerate mutase	phosphoglycerate/bisphosphoglycerate mutase family protein | chr3:1466573-1468400 FORWARD	Gorai.013G123500	Chr13	31903516	31906909	+	PF00300	PTHR23029	KOG0235			AT3G05170.1		Phosphoglycerate mutase family protein	Gorai.013G123500	18.47824523	18.47824523	8	1.033630155		1		0.97379988	0.005784734	35.30193475	0.816163261	1	3	3	8	8	8	0.941241049	5.82E-05	0.520197355	5.727751445	5.715622257	6.518857649	5.644040736	6.552551743	4.171297276	6.466323225	5.741900759	6.657008206	4.045773589	6.571392072	5.546180714
5.1	Gorai.009G297700	fermentation.LDH	L-lactate dehydrogenase, putative | chr4:9673991-9675448 FORWARD	Gorai.009G297700	Chr09	26036031	26038267	-	PF00056,PF02866	PTHR11540	KOG1495	1.1.1.27	K00016	AT4G17260.1		Lactate/malate dehydrogenase family protein	Gorai.009G297700	14.59046691	14.59046691	8	3.166735494		1		0.991973684	0.114503517	49.72619791	1.871237184	1	3	3	8	8	8	0.743783567	1.62E-05	0.212803134	5.152351487	5.260138011	5.124475675	6.370669055	6.804909284	2.524924984	5.485596482	6.40150016	6.923205536	1.799103771	4.763354867	6.33983795
5.2	Gorai.006G183900	fermentation.PDC	pyruvate decarboxylase, putative | chr4:15952289-15954771 REVERSE	Gorai.006G183900	Chr06	44121730	44124576	+	PF02776,PF00205,PF02775	PTHR18968	KOG1184	4.1.1.1	K01568	AT4G33070.1		Thiamine pyrophosphate dependent pyruvate decarboxylase family protein	Gorai.006G183900	51.51428121	51.51428121	8	1.007204493		1		0.990697395	28.36143951	127.9703108	47.67212344	1	3	3	8	8	8	0.000706305	4.24E-07	1.90E-05	7.944044308	8.366431595	8.323277609	8.474036933	9.088100055	6.735537209	8.700459834	7.917969344	8.918015688	6.239732366	7.946095384	9.030104522
5.2	Gorai.006G184000	fermentation.PDC	pyruvate decarboxylase, putative | chr4:15952289-15954771 REVERSE	Gorai.006G184000	Chr06	44135780	44139195	+	PF02776,PF00205,PF02775	PTHR18968	KOG1184	4.1.1.1	K01568	AT4G33070.1		Thiamine pyrophosphate dependent pyruvate decarboxylase family protein	Gorai.006G184000	16.94358666	16.94358666	8	1.870930497		1		0.983630871	1.258352332	139.1721439	0.587841089	1	3	3	8	8	8	0.294501732	3.05E-07	0.639876119	6.318143424	6.459736308	5.823823468	7.614473121	7.612185009	4.505277865	5.649532495	7.596005083	7.550671215	4.476364905	5.998114441	7.63294116
5.2	Gorai.007G185300	fermentation.PDC	pyruvate decarboxylase family protein | chr5:5724759-5726746 REVERSE	Gorai.007G185300	Chr07	17770088	17773238	-	PF02776,PF00205,PF02775	PTHR18968	KOG1185	4.1.-.-	K12261	AT5G17380.1		Thiamine pyrophosphate dependent pyruvate decarboxylase family protein	Gorai.007G185300	139.3015446	139.3015446	8	0.980502414		1		0.987465734	55.91642873	70.63366159	0.476380921	1	3	3	8	8	8	7.08E-05	4.25E-06	0.707422573	7.939637837	8.777947557	9.250876143	7.967449675	9.067402913	7.149442056	8.843324897	7.52725215	8.569924852	6.818049447	9.658427388	8.4076472
5.2	Gorai.009G164100	fermentation.PDC	Symbols: PDC2 | PDC2 (pyruvate decarboxylase-2); carboxy-lyase/ catalytic/ magnesium ion binding / pyruvate decarboxylase/ thiamin pyrophosphate binding | chr5:22310687-22312761 REVERSE	Gorai.009G164100	Chr09	12573683	12577837	-	PF02776,PF00205,PF02775	PTHR18968	KOG1184	4.1.1.1	K01568	AT5G54960.1	PDC2	pyruvate decarboxylase-2	Gorai.009G164100	13.78718833	13.78718833	8	4.259991223		1		0.98871384	11.19440256	159.1924494	1.109771681	1	3	3	8	8	8	0.010143315	1.80E-07	0.400327842	6.228523301	5.589009637	8.041209581	3.760200433	7.677008269	4.156647593	8.263619182	4.062664395	7.987032509	4.600777118	7.818799981	3.457736471
5.2	Gorai.011G033400	fermentation.PDC	Symbols: PDC2 | PDC2 (pyruvate decarboxylase-2); carboxy-lyase/ catalytic/ magnesium ion binding / pyruvate decarboxylase/ thiamin pyrophosphate binding | chr5:22310687-22312761 REVERSE	Gorai.011G033400	Chr11	2475173	2477343	-	PF00205,PF02775	PTHR18968				AT5G54960.1	PDC2	pyruvate decarboxylase-2	Gorai.011G033400	12.66863543	12.66863543	8	0.980246346		1		0.940305867	1.973392844	16.17015045	0.357193454	1	3	3	8	8	8	0.197705953	0.000930698	0.785586793	5.021218821	4.740607643	5.56554008	3.341681684	5.029847332	5.58658383	5.589221026	3.547427027	5.210421948	5.737805281	5.541859134	3.135936341
5.3	Gorai.007G065100	fermentation.ADH	Symbols: ADH1, ADH, ATADH, ATADH1 | ADH1 (ALCOHOL DEHYDROGENASE 1); alcohol dehydrogenase | chr1:28975394-28977417 FORWARD	Gorai.007G065100	Chr07	4569139	4571749	-	PF08240,PF00107	PTHR11695	KOG0022			AT1G77120.1	ADH,ADH1,ATADH,ATADH1	alcohol dehydrogenase 1	Gorai.007G065100	6.285236396	6.285236396	8	2.531889123		1		0.967478282	64.68782928	22.12360662	2.92043412	1	3	3	8	8	8	4.20E-05	0.000314985	0.100221952	3.084926192	5.078938786	2.430065016	4.852628176	5.201496582	3.843540181	1.989258062	3.345740264	4.129969106	2.874737338	2.87087197	6.359516089
5.1	Gorai.010G174800	fermentation.aldehyde dehydrogenase	Symbols: ALDH7B4 | ALDH7B4 (Aldehyde Dehydrogenase 7B4); 3-chloroallyl aldehyde dehydrogenase/ oxidoreductase | chr1:20195264-20199130 REVERSE	Gorai.010G174800	Chr10	50947444	50953666	-	PF00171	PTHR11699	KOG2453	1.2.1.3,1.2.1.31,1.2.1.8	K14085	AT1G54100.1	ALDH7B4	aldehyde dehydrogenase 7B4	Gorai.010G174800	53.32877963	53.32877963	8	1.105896926		1		0.985096178	0.779568903	68.52151227	1.383786417	1	3	3	8	8	8	0.403023932	4.77E-06	0.316179492	7.384586683	7.276107695	7.175673631	8.213743161	8.185368254	5.746603709	7.359251661	8.159152181	8.20549655	5.814446339	6.992095602	8.268334141
5.1	Gorai.008G158500	fermentation.aldehyde dehydrogenase	Symbols: ALDH2B4, ALDH2, ALDH2A | ALDH2B4 (ALDEHYDE DEHYDROGENASE 2B4); 3-chloroallyl aldehyde dehydrogenase/ ATP binding / aldehyde dehydrogenase (NAD) | chr3:17716867-17720020 REVERSE	Gorai.008G158500	Chr08	42351306	42355461	+	PF00171	PTHR11699	KOG2450	1.2.1.3	K00128	AT3G48000.1	ALDH2,ALDH2A,ALDH2B4	aldehyde dehydrogenase 2B4	Gorai.008G158500	27.40472444	27.40472444	8	0.48654431		1		0.956091054	4.133636769	49.66772126	0.276621254	1	3	3	8	8	8	0.076484351	1.62E-05	0.840810745	6.492661147	6.24937145	5.902206078	7.285157064	6.657690723	5.639011328	6.082599231	7.363177693	6.715564513	5.809303152	5.721812926	7.207136435
5.1	Gorai.008G294300	fermentation.aldehyde dehydrogenase	Symbols: ALDH2B4, ALDH2, ALDH2A | ALDH2B4 (ALDEHYDE DEHYDROGENASE 2B4); 3-chloroallyl aldehyde dehydrogenase/ ATP binding / aldehyde dehydrogenase (NAD) | chr3:17716867-17720020 REVERSE	Gorai.008G294300	Chr08	56791314	56795111	+	PF00171	PTHR11699	KOG2450	1.2.1.3	K00128	AT3G48000.1	ALDH2,ALDH2A,ALDH2B4	aldehyde dehydrogenase 2B4	Gorai.008G294300	116.3076198	116.3076198	8	1.961728209		1		0.974427471	5.515991308	22.22893702	6.087527464	1	3	3	8	8	8	0.04678231	0.00030975	0.018417561	7.043874761	6.31870748	8.031223062	6.143069235	7.504587702	5.046284485	7.755523629	7.062499622	7.429023852	5.928451943	8.306922494	5.223638848
6	Gorai.005G065500	gluconeogenesis / glyoxylate cycle	Symbols: AAE7, ACN1 | AAE7 (ACYL-ACTIVATING ENZYME 7); AMP binding / acetate-CoA ligase | chr3:5773055-5775501 REVERSE	Gorai.005G065500	Chr05	6918030	6919966	-	PF00501	PTHR11968	KOG1176			AT3G16910.1	AAE7,ACN1	acyl-activating enzyme 7	Gorai.005G065500	4.597436969	4.597436969	8	0.100485312		1		0.782796199	0.08841372	4.086413148	6.509596301	1	3	3	8	8	8	0.773778311	0.049438248	0.015369303	4.846090087	4.87466338	5.089338361	4.618673207	4.916444406	4.817050959	4.771366591	4.884626711	4.974121225	4.75424582	5.40731013	4.352719703
6.1	Gorai.007G069000	gluconeogenesis / glyoxylate cycle.citrate synthase	Symbols: CSY2 | CSY2 (citrate synthase 2); citrate (SI)-synthase | chr3:21724314-21727690 REVERSE	Gorai.007G069000	Chr07	4885966	4891453	+	PF00285	PTHR11739	KOG2617	2.3.3.1	K01647	AT3G58750.1	CSY2	citrate synthase 2	Gorai.007G069000	52.92328718	52.92328718	8	1.19514406		1		0.989757111	1.707248788	120.5298821	0.821061068	1	3	3	8	8	8	0.227651851	5.36E-07	0.517899777	7.845520296	7.96881378	8.780447662	7.827911866	8.798383116	6.221925508	8.638145398	7.79955485	8.694307262	6.250073675	8.922749925	7.856268883
6.9	Gorai.013G099800	gluconeogenesis / glyoxylate cycle.isocitrate lyase	Symbols: ICL | ICL (ISOCITRATE LYASE); catalytic/ isocitrate lyase | chr3:7652487-7656011 REVERSE	Gorai.013G099800	Chr13	17977477	17980313	-	PF00463	PTHR21631	KOG1260	4.1.3.1	K01637	AT3G21720.1	ICL	isocitrate lyase	Gorai.013G099800	5.033467697	5.033467697	8	2.060787541		1		0.950917121	30.44179342	19.8650878	0.40348365	1	3	3	8	8	8	0.000562094	0.00045938	0.754597961	4.321586247	2.748172492	2.363492993	4.68319428	4.581861813	2.510968391	3.051542442	5.561644049	5.273557346	3.399601151	1.675443545	3.804744512
7.1.1	Gorai.007G308400	OPP.oxidative PP.G6PD	Symbols: G6PD4 | G6PD4 (GLUCOSE-6-PHOSPHATE DEHYDROGENASE 4); glucose-6-phosphate dehydrogenase | chr1:3038462-3041819 REVERSE	Gorai.007G308400	Chr07	52186789	52191523	-	PF00479,PF02781	PTHR23429	KOG0563	1.1.1.49	K00036	AT1G09420.1	G6PD4	glucose-6-phosphate dehydrogenase 4	Gorai.007G308400	39.81037172	39.81037172	8	2.035208898		1		0.981670135	29.05166478	21.36783823	0.144842642	1	3	3	8	8	8	0.000653808	0.000355983	0.930120634	6.392339553	4.843391814	5.007846338	6.888303634	6.484207612	4.091105151	5.862252552	7.629074886	7.326711654	4.751319121	4.153440124	6.147532382
7.1.1	Gorai.006G038700	OPP.oxidative PP.G6PD	Symbols: G6PD6 | G6PD6 (GLUCOSE-6-PHOSPHATE DEHYDROGENASE 6); glucose-6-phosphate dehydrogenase | chr5:16310748-16314774 FORWARD	Gorai.006G038700	Chr06	10762764	10767210	+	PF00479,PF02781	PTHR23429	KOG0563	1.1.1.49	K00036	AT5G40760.1	G6PD6	glucose-6-phosphate dehydrogenase 6	Gorai.006G038700	10.89057177	10.89057177	8	0.318677266		1		0.990685091	7.622091037	174.6322032	4.222295832	1	3	3	8	8	8	0.024643792	1.25E-07	0.045861678	7.477843713	7.591791955	6.688493313	8.059307084	7.92517933	7.466291608	6.742805213	7.904554016	7.876538563	7.387477058	6.634181412	8.214060152
7.1.1	Gorai.012G089700	OPP.oxidative PP.G6PD	Symbols: G6PD6 | G6PD6 (GLUCOSE-6-PHOSPHATE DEHYDROGENASE 6); glucose-6-phosphate dehydrogenase | chr5:16310748-16314774 FORWARD	Gorai.012G089700	Chr12	15358462	15363327	-	PF00479,PF02781	PTHR23429	KOG0563	1.1.1.49	K00036	AT5G40760.1	G6PD6	glucose-6-phosphate dehydrogenase 6	Gorai.012G089700	19.70567985	19.70567985	8	3.034632032		1		0.978517469	0.573753913	114.3523767	0.817799508	1	3	3	8	8	8	0.470491041	6.58E-07	0.519428575	5.005119301	4.769218532	4.237453769	7.443691264	4.973136204	2.894394428	4.682807599	7.44287006	4.979391732	2.915407813	3.79209994	7.444512468
7.2.1	Gorai.008G113400	OPP.non-reductive PP.transketolase	transketolase, putative | chr2:18672682-18675906 FORWARD	Gorai.008G113400	Chr08	34549973	34552075	+	PF00456,PF02779,PF02780	PTHR11624	KOG0523			AT2G45290.1		Transketolase	Gorai.008G113400	7.976827945	7.976827945	8	1.793846381		1		0.951579793	2.889608901	16.21057686	0.526892095	1	3	3	8	8	8	0.127575079	0.000922878	0.67608761	3.184074872	3.839715373	1.644863621	4.890056946	4.129807691	3.382852232	0.968854376	4.810122294	3.854709186	3.102613632	2.320872865	4.969991599
7.2.2	Gorai.006G212700	OPP.non-reductive PP.transaldolase	transaldolase, putative | chr1:4148033-4151025 FORWARD	Gorai.006G212700	Chr06	46671198	46674933	-	PF00923	PTHR10683	KOG2772	2.2.1.2	K00616	AT1G12230.1		Aldolase superfamily protein	Gorai.006G212700	147.9561414	147.9561414	8	1.941291377		1		0.988381054	0.001257771	36.52592511	0.038657726	1	3	3	8	8	8	0.97257785	5.13E-05	0.989075675	7.314812158	7.305952397	8.302864199	7.111697323	8.62399957	5.202968017	8.308627664	7.124875963	8.666806656	5.158938347	8.297100734	7.098518682
7.3	Gorai.009G115100	OPP.electron transfer	Symbols: ATRFNR1 | ATRFNR1 (ROOT FNR 1); FAD binding / NADP or NADPH binding / electron carrier/ ferredoxin-NADP+ reductase/ oxidoreductase | chr4:2738715-2740655 REVERSE	Gorai.009G115100	Chr09	8449026	8452725	+	PF00970,PF00175	PTHR19384	KOG0534	1.18.1.2	K02641	AT4G05390.1	ATRFNR1,RFNR1	root FNR 1	Gorai.009G115100	31.48027898	31.48027898	8	0.320999809		1		0.976238106	1.350682537	109.6796479	0.940494724	1	3	3	8	8	8	0.278654849	7.74E-07	0.465145852	7.62962518	7.705135136	8.429312169	7.368949965	7.872517845	6.998740652	8.336897254	7.397515386	7.788752752	6.995335327	8.521727084	7.340384543
8.1.1.1	Gorai.002G022500	TCA / org transformation.TCA.pyruvate DH.E1	Symbols: MAB1 | MAB1 (MACCI-BOU); catalytic/ pyruvate dehydrogenase (acetyl-transferring) | chr5:20689390-20693285 FORWARD	Gorai.002G022500	Chr02	1577986	1583386	-	PF02779,PF02780	PTHR11624	KOG0524			AT5G50850.1	MAB1	Transketolase family protein	Gorai.002G022500	146.2025655	146.2025655	8	0.201446887		1		0.815569983	2.161634575	14.07974381	0.082060952	1	3	3	8	8	8	0.179695379	0.00147792	0.967929202	7.561949481	7.761508271	8.278902703	7.268379485	7.627260724	7.472372592	8.138892763	7.165808575	7.52602068	7.417075906	8.418912643	7.370950396
8.1.3	Gorai.008G173400	TCA / org transformation.TCA.aconitase	aconitate hydratase, cytoplasmic, putative / citrate hydro-lyase/aconitase, putative | chr2:2141399-2146678 FORWARD	Gorai.008G173400	Chr08	44885443	44893907	-	PF00330,PF00694	PTHR11670	KOG0452	4.2.1.3	K01681	AT2G05710.1	ACO3	aconitase 3	Gorai.008G173400	32.53344424	32.53344424	8	2.081880334		1		0.987741674	0.480215178	133.9229762	0.668702638	1	3	3	8	8	8	0.507939379	3.55E-07	0.594618561	7.112130485	7.018700739	6.744873644	8.239005363	8.348399226	4.929384215	6.871754448	8.215451503	8.355031214	5.006284777	6.61799284	8.262559223
8.1.3	Gorai.009G439700	TCA / org transformation.TCA.aconitase	aconitate hydratase, cytoplasmic, putative / citrate hydro-lyase/aconitase, putative | chr2:2141399-2146678 FORWARD	Gorai.009G439700	Chr09	69044326	69047125	-	PF00330,PF00694	PTHR11670				AT2G05710.1	ACO3	aconitase 3	Gorai.009G439700	6.440115136	6.440115136	8	0.67372639		1		0.92772436	37.98066826	12.01299585	0.797486625	1	3	3	8	8	8	0.000270169	0.002477121	0.529058979	4.964659026	3.969463727	4.795890127	3.562946277	5.047822526	4.461586576	5.267751728	4.29579272	5.520060899	4.775030757	4.324028525	2.830099834
8.1.4	Gorai.007G188300	TCA / org transformation.TCA.IDH	isocitrate dehydrogenase, putative / NADP+ isocitrate dehydrogenase, putative | chr1:24538886-24542129 FORWARD	Gorai.007G188300	Chr07	18142190	18147210	+	PF00180	PTHR11822	KOG1526	1.1.1.42	K00031	AT1G65930.1	cICDH	cytosolic NADP+-dependent isocitrate dehydrogenase	Gorai.007G188300	339.7587362	339.7587362	8	3.185628313		1		0.996046306	3.391444415	101.1857685	1.645715125	1	3	3	8	8	8	0.10279482	1.06E-06	0.254600373	9.055772135	9.419114904	10.44425277	9.402413235	10.71064696	6.392461113	10.15468478	9.304667947	10.53724851	6.226487303	10.73382077	9.500158523
8.1.4	Gorai.012G158700	TCA / org transformation.TCA.IDH	Symbols: IDH1 | IDH1 (ISOCITRATE DEHYDROGENASE 1); isocitrate dehydrogenase (NAD+)/ oxidoreductase, acting on the CH-OH group of donors, NAD or NADP as acceptor | chr4:16774195-16776325 REVERSE	Gorai.012G158700	Chr12	33184528	33186945	+	PF00180	PTHR11835	KOG0784	1.1.1.41	K00030	AT4G35260.1	IDH-I,IDH1	isocitrate dehydrogenase 1	Gorai.012G158700	39.86768263	39.86768263	8	0.391252838		1		0.969322903	4.827532699	130.0544174	0.477455445	1	3	3	8	8	8	0.059255313	3.98E-07	0.70674394	7.509206492	7.676750796	8.560420442	7.212576586	7.555838277	7.04307927	8.44625889	7.1362089	7.418531363	7.035826816	8.674581995	7.288944273
8.1.7	Gorai.001G267500	TCA / org transformation.TCA.succinate dehydrogenase	Symbols: SDH2-2 | SDH2-2; electron carrier/ succinate dehydrogenase | chr5:16281404-16283527 FORWARD	Gorai.001G267500	Chr01	54469013	54471955	+		PTHR11921	KOG3049	1.3.5.1	K00235	AT5G40650.1	SDH2-2	succinate dehydrogenase 2-2	Gorai.001G267500	59.12995253	59.12995253	8	0.643007812		1		0.980795343	2.017470359	96.04534457	0.602876725	1	3	3	8	8	8	0.193276063	1.30E-06	0.631219157	7.755768066	7.881687735	8.628298531	7.296067981	8.500850786	6.849694303	8.566414645	7.193572605	8.373705502	6.889379512	8.690182417	7.398563356
8.1.7	Gorai.003G015500	TCA / org transformation.TCA.succinate dehydrogenase	Symbols: SDH1-1 | SDH1-1; ATP binding / succinate dehydrogenase | chr5:26653658-26657536 FORWARD	Gorai.003G015500	Chr03	1044919	1050762	-	PF00890,PF02910	PTHR11632	KOG2403	1.3.5.1	K00234	AT5G66760.1	SDH1-1	succinate dehydrogenase 1-1	Gorai.003G015500	64.97821687	64.97821687	8	0.964992025		1		0.950956197	3.646769776	29.91674133	0.215566479	1	3	3	8	8	8	0.092580874	0.000106727	0.882894572	6.694637017	6.325183392	6.152677612	7.570610133	7.100626754	5.21572632	6.367201534	7.677216539	7.209444885	5.52468511	5.93815369	7.464003726
8.1.8	Gorai.004G132900	TCA / org transformation.TCA.fumarase	Symbols: FUM1 | FUM1 (FUMARASE 1); catalytic/ fumarate hydratase | chr2:19498368-19502246 FORWARD	Gorai.004G132900	Chr04	36082913	36086405	-	PF00206	PTHR11444				AT2G47510.1	FUM1	fumarase 1	Gorai.004G132900	8.885796261	8.885796261	8	4.330981141		1		0.971434683	0.01304874	96.57668092	1.738672317	1	3	3	8	8	8	0.911869476	1.27E-06	0.236270637	4.775902313	4.806430409	3.055123474	6.448463605	7.037978065	2.623100302	2.607572687	6.597857806	7.063362818	2.834815942	3.50267426	6.299069404
8.1.9	Gorai.004G030200	TCA / org transformation.TCA.malate DH	malate dehydrogenase (NAD), mitochondrial | chr1:19854615-19856937 REVERSE	Gorai.004G030200	Chr04	2392452	2395553	-	PF00056,PF02866	PTHR11540				AT1G53240.1	mMDH1	Lactate/malate dehydrogenase family protein	Gorai.004G030200	2.433941771	2.433941771	8	0.271327005		1		0.960196812	0.29800473	46.33884944	3.852268723	1	3	3	8	8	8	0.6000234	2.11E-05	0.056452369	4.359523717	4.307981232	5.080938376	4.050244669	4.358436182	3.84539067	4.958827038	4.308311305	4.434623105	3.736333417	5.203049714	3.792178033
8.2.3	Gorai.006G073300	TCA / org transformation.other organic acid transformatons.aconitase	Symbols: IIL1 | IIL1 (ISOPROPYL MALATE ISOMERASE LARGE SUBUNIT 1); 4 iron, 4 sulfur cluster binding / hydro-lyase/ lyase | chr4:7803933-7807871 REVERSE	Gorai.006G073300	Chr06	29320730	29327514	-	PF00330	PTHR11670	KOG0454			AT4G13430.1	ATLEUC1,IIL1	isopropyl malate isomerase large subunit 1	Gorai.006G073300	21.27370877	21.27370877	8	1.342959178		1		0.947193416	12.95584653	30.40885994	0.64187542	1	3	3	8	8	8	0.006988151	0.000100568	0.609279547	5.871217712	5.140833084	6.563482167	5.234162276	6.27098633	3.95547082	6.776337718	5.678153177	6.56569302	4.464686932	6.350626616	4.790171375
8.2.9	Gorai.001G074600	TCA / org transformation.other organic acid transformatons.cyt MDH	Symbols: MDH | MDH (MALATE DEHYDROGENASE); L-malate dehydrogenase/ binding / catalytic/ malate dehydrogenase/ oxidoreductase/ oxidoreductase, acting on the CH-OH group of donors, NAD or NADP as acceptor | chr3:17513274-17515041 FORWARD	Gorai.001G074600	Chr01	7631996	7634982	+	PF00056,PF01073,PF02866	PTHR11540	KOG1494	1.1.1.37	K00026	AT3G47520.1	MDH	malate dehydrogenase	Gorai.001G074600	11.28456863	11.28456863	8	1.15887963		1		0.9911286	2.31E-05	151.9188863	0.234438928	1	3	3	8	8	8	0.996279445	2.16E-07	0.869935277	6.452024255	6.451599096	7.438446581	6.215843017	7.299467335	4.853489768	7.427024237	6.219489423	7.254884774	4.906698586	7.449868925	6.212196612
8.2.10	Gorai.001G008900	TCA / org transformation.other organic acid transformatons.malic	Symbols: ATNADP-ME4 | ATNADP-ME4 (NADP-malic enzyme 4); malate dehydrogenase (oxaloacetate-decarboxylating) (NADP+)/ malic enzyme/ oxidoreductase, acting on NADH or NADPH, NAD or NADP as acceptor | chr1:30007326-30011393 REVERSE	Gorai.001G008900	Chr01	830140	834503	+	PF00390,PF03949	PTHR23406	KOG1257	1.1.1.40	K00029	AT1G79750.1	ATNADP-ME4,NADP-ME4	NADP-malic enzyme 4	Gorai.001G008900	9.100085047	9.100085047	8	0.957249118		1		0.974469774	7.578937623	136.1355256	4.022802715	1	3	3	8	8	8	0.024943536	3.33E-07	0.051231314	6.087217446	5.83025863	7.036407214	5.303067316	6.647321632	4.848155988	7.194137471	5.531822852	6.949674673	4.673234788	6.878676957	5.074311781
8.2.10	Gorai.007G097100	TCA / org transformation.other organic acid transformatons.malic	malate oxidoreductase, putative | chr4:242515-246771 REVERSE	Gorai.007G097100	Chr07	7167270	7173991	+	PF00390,PF03949	PTHR23406	KOG1257			AT4G00570.1	NAD-ME2	NAD-dependent malic enzyme 2	Gorai.007G097100	18.40576248	18.40576248	8	2.027883634		1		0.991293718	38.40441812	60.44460343	1.561493068	1	3	3	8	8	8	0.000260241	7.71E-06	0.272698816	5.312412466	6.461156652	7.12733973	5.283046014	6.974644333	4.162108159	6.770069307	4.650306106	6.53790745	3.291367002	7.484610153	5.915785922
8.2.10	Gorai.009G411400	TCA / org transformation.other organic acid transformatons.malic	malate oxidoreductase, putative | chr4:242515-246771 REVERSE	Gorai.009G411400	Chr09	62212997	62215394	+	PF03949	PTHR23406				AT4G00570.1	NAD-ME2	NAD-dependent malic enzyme 2	Gorai.009G411400	4.106534316	4.106534316	8	1.718047465		1		0.977149246	2.206812499	102.9731332	1.948411065	1	3	3	8	8	8	0.175706028	9.89E-07	0.200438479	3.910249612	3.591998568	2.463361214	3.818099665	5.665189711	3.05784577	3.155451836	3.831370302	5.572362984	3.081813327	1.771270592	3.804829028
8.2.10	Gorai.001G026200	TCA / org transformation.other organic acid transformatons.malic	Symbols: ATNADP-ME3 | ATNADP-ME3 (NADP-malic enzyme 3); malate dehydrogenase (oxaloacetate-decarboxylating) (NADP+)/ malic enzyme/ oxidoreductase, acting on NADH or NADPH, NAD or NADP as acceptor | chr5:9024549-9028377 FORWARD	Gorai.001G026200	Chr01	2434653	2440806	-	PF00390,PF03949	PTHR23406	KOG1257	1.1.1.40	K00029	AT5G25880.1	ATNADP-ME3,NADP-ME3	NADP-malic enzyme 3	Gorai.001G026200	32.65110144	32.65110144	8	0.750380699		1		0.964215876	25.83233913	17.93073485	4.037556346	1	3	3	8	8	8	0.000950124	0.000654566	0.050808342	6.470116155	5.628540997	5.828266492	6.674766278	6.624247357	5.070034177	6.672707646	6.7992844	6.977895157	5.430577416	4.983825338	6.550248156
8.2.10	Gorai.009G048600	TCA / org transformation.other organic acid transformatons.malic	Symbols: ATNADP-ME3 | ATNADP-ME3 (NADP-malic enzyme 3); malate dehydrogenase (oxaloacetate-decarboxylating) (NADP+)/ malic enzyme/ oxidoreductase, acting on NADH or NADPH, NAD or NADP as acceptor | chr5:9024549-9028377 FORWARD	Gorai.009G048600	Chr09	3525071	3529822	-	PF00390,PF03949	PTHR23406	KOG1257			AT5G25880.1	ATNADP-ME3,NADP-ME3	NADP-malic enzyme 3	Gorai.009G048600	250.4203461	250.4203461	8	3.388893077		1		0.996104114	6.07244193	41.48751916	0.651556249	1	3	3	8	8	8	0.039060121	3.19E-05	0.603948515	7.082473509	7.942671819	9.477858925	5.708899822	8.930350409	5.9331815	9.294347864	4.842552535	8.716814849	5.476178788	9.661369987	6.57524711
8.2.11	Gorai.008G159900	TCA / org transformation.other organic acid transformatons.atp-citrate lyase	Symbols: ACLA-1 | ACLA-1; ATP citrate synthase | chr1:3535387-3538281 FORWARD	Gorai.008G159900	Chr08	42536047	42540022	+	PF08442	PTHR23118	KOG1254	2.3.3.8	K01648	AT1G10670.1	ACLA-1	ATP-citrate lyase A-1	Gorai.008G159900	337.0496949	337.0496949	8	5.011051089		1		0.996363202	0.045408194	34.3491182	0.010081868	1	3	3	8	8	8	0.836585204	6.43E-05	0.998493313	7.865086879	7.742899857	9.228059023	8.117237911	9.678763738	4.191912801	9.323517734	8.221374149	9.78531574	4.130139893	9.132600312	8.013101673
8.2.11	Gorai.006G250500	TCA / org transformation.other organic acid transformatons.atp-citrate lyase	Symbols: ACLB-1 | ACLB-1; ATP citrate synthase | chr3:2079033-2083291 REVERSE	Gorai.006G250500	Chr06	49450169	49453363	-	PF00285	PTHR23118				AT3G06650.1	ACLB-1	ATP-citrate lyase B-1	Gorai.006G250500	46.17306351	46.17306351	8	2.699474286		1		0.96023444	0.072470875	41.24705938	0.068715335	1	3	3	8	8	8	0.794585443	3.26E-05	0.975031428	5.904215808	5.824688653	7.533137907	4.833199071	7.227949227	3.863522718	7.595124344	4.889544024	7.235580605	3.896614261	7.471151469	4.776854119
9.1.1	Gorai.009G297600	mitochondrial electron transport / ATP synthesis.NADH-DH.complex I	Symbols: NQR | NQR (NADPH:QUINONE OXIDOREDUCTASE); FMN reductase | chr3:10350656-10352033 REVERSE	Gorai.009G297600	Chr09	26020818	26024047	-	PF03358,PF02525		KOG4530			AT3G27890.1	NQR	NADPH:quinone oxidoreductase	Gorai.009G297600	11.22883672	11.22883672	8	1.875133431		1		0.986764155	28.25063189	304.6337232	7.361724219	1	3	3	8	8	8	0.000715217	1.39E-08	0.010913187	6.411566604	5.781134307	7.860380239	6.119485639	6.124524594	4.281011348	8.033623229	6.699572267	6.246415694	4.666655226	7.687137249	5.539399012
9.1.1	Gorai.012G018200	mitochondrial electron transport / ATP synthesis.NADH-DH.complex I	Symbols: NQR | NQR (NADPH:QUINONE OXIDOREDUCTASE); FMN reductase | chr3:10350656-10352033 REVERSE	Gorai.012G018200	Chr12	2111962	2119379	-	PF03358,PF02525		KOG4530			AT3G27890.1	NQR	NADPH:quinone oxidoreductase	Gorai.012G018200	10.22352796	10.22352796	8	0.887029289		1		0.980914284	27.53080056	83.5787568	0.483946168	1	3	3	8	8	8	0.000776677	2.22E-06	0.702655532	5.74856129	6.267033886	4.61392655	6.953096171	6.386687491	6.077480138	4.40321966	6.726896538	6.121365756	5.742763205	4.824633441	7.179295804
9.1.1.5	Gorai.003G013500	mitochondrial electron transport / ATP synthesis.NADH-DH.complex I.carbonic anhydrase	Symbols: GAMMA CA1 | GAMMA CA1 (GAMMA CARBONIC ANHYDRASE 1); carbonate dehydratase | chr1:6774763-6777456 FORWARD	Gorai.003G013500	Chr03	872303	876552	-		PTHR22572				AT1G19580.1	GAMMA CA1	gamma carbonic anhydrase 1	Gorai.003G013500	80.86742309	80.86742309	8	3.997901273		1		0.994833192	0.420100158	51.50777276	1.270333893	1	3	3	8	8	8	0.535043142	1.42E-05	0.348239323	7.126833218	7.334306767	8.855586025	8.02035489	8.105602447	3.940736608	8.651520873	8.004310401	7.989963318	3.861538279	9.059651177	8.036399379
9.1.2	Gorai.006G061400	mitochondrial electron transport / ATP synthesis.NADH-DH.localisation not clear	NADH-ubiquinone oxidoreductase-related | chr1:18176772-18178298 REVERSE	Gorai.006G061400	Chr06	22358301	22364041	+	PF10249	PTHR13094		1.6.5.3,1.6.99.3	K03966	AT1G49140.1		Complex I subunit NDUFS6	Gorai.006G061400	482.9005846	482.9005846	8	1.137861023		1		0.962467215	0.999025486	51.61543134	0.515959757	1	3	3	8	8	8	0.346815422	1.40E-05	0.682769867	8.466827564	8.255053151	9.828664124	8.135277067	8.45454079	7.025279447	9.81541313	8.318278794	8.434696515	7.298921816	9.841915119	7.952275341
9.1.2	Gorai.008G028900	mitochondrial electron transport / ATP synthesis.NADH-DH.localisation not clear	NADH-ubiquinone oxidoreductase 23 kDa subunit, mitochondrial (TYKY) | chr1:29724879-29727028 REVERSE	Gorai.008G028900	Chr08	3401934	3404216	+		PTHR10849	KOG3256			AT1G79010.1		Alpha-helical ferredoxin	Gorai.008G028900	8.109323611	8.109323611	8	0.95516713		1		0.971385276	1.575880062	75.42915634	0.458197738	1	3	3	8	8	8	0.244781016	3.30E-06	0.71898316	4.551303789	4.759662539	6.089019585	4.389129532	3.518583317	4.625200222	5.888321433	4.369390043	3.423660551	4.523843129	6.289717736	4.408869021
9.1.2	Gorai.004G052300	mitochondrial electron transport / ATP synthesis.NADH-DH.localisation not clear	NADH-ubiquinone oxidoreductase-related | chr2:19551263-19552358 FORWARD	Gorai.004G052300	Chr04	4804542	4807272	+	PF10200			1.6.5.3,1.6.99.3	K03938	AT2G47690.1		NADH-ubiquinone oxidoreductase-related	Gorai.004G052300	76.2660897	76.2660897	8	1.003227058		1		0.929205659	0.216604731	25.66512108	0.251357955	1	3	3	8	8	8	0.654046119	0.000185723	0.858266418	6.492438274	6.393987475	5.511088886	7.343225133	7.397035493	5.521501986	5.37830003	7.457125992	7.46312451	5.671202561	5.643877743	7.229324273
9.1.2	Gorai.013G182200	mitochondrial electron transport / ATP synthesis.NADH-DH.localisation not clear	NADH-ubiquinone oxidoreductase-related | chr3:696299-698156 REVERSE	Gorai.013G182200	Chr13	47886706	47893359	+	PF10276	PTHR13156				AT3G03070.1		NADH-ubiquinone oxidoreductase-related	Gorai.013G182200	13.28689335	13.28689335	8	1.92422633		1		0.946312997	0.464273727	9.529016301	0.351112857	1	3	3	8	8	8	0.514869671	0.005108555	0.789706711	3.636479798	3.935440542	5.028237413	1.729061318	4.540303932	3.846238016	4.787977284	2.112951075	4.199047151	3.44594368	5.268497542	1.345171562
9.1.2	Gorai.004G113100	mitochondrial electron transport / ATP synthesis.NADH-DH.localisation not clear	NADH-ubiquinone oxidoreductase-related | chr3:6323162-6324579 FORWARD	Gorai.004G113100	Chr04	26013401	26023158	-	PF10249			1.6.5.3,1.6.99.3	K03966	AT3G18410.1		Complex I subunit NDUFS6	Gorai.004G113100	327.7238464	327.7238464	8	6.012499792		1		0.987067956	0.000443368	29.83951305	0.125975699	1	3	3	8	8	8	0.983716444	0.000107736	0.942067932	6.492498802	6.516708166	6.335256435	9.118115775	7.766342718	2.798699007	6.300856428	9.158025327	7.921531408	2.589582047	6.369656442	9.078206223
9.1.2	Gorai.001G109800	mitochondrial electron transport / ATP synthesis.NADH-DH.localisation not clear	Symbols: CI51 | CI51 (51 kDa subunit of complex I); 4 iron, 4 sulfur cluster binding / FMN binding / NAD or NADH binding / NADH dehydrogenase (ubiquinone)/ oxidoreductase, acting on NADH or NADPH | chr5:2759317-2761875 REVERSE	Gorai.001G109800	Chr01	12718651	12722346	-	PF01512,PF10531,PF10589	PTHR11780	KOG2658	1.6.5.3,1.6.99.3	K03942	AT5G08530.1	CI51	51 kDa subunit of complex I	Gorai.001G109800	17.34080029	17.34080029	8	0.817546008		1		0.99650997	5.316812074	276.7117544	0.802993595	1	3	3	8	8	8	0.050014269	2.03E-08	0.526429457	7.360989006	7.499870607	8.290242145	6.656400011	8.304968391	6.470108679	8.190653229	6.665063426	8.244842543	6.343396826	8.389831061	6.647736596
9.1.2	Gorai.010G102000	mitochondrial electron transport / ATP synthesis.NADH-DH.localisation not clear	NADH-ubiquinone oxidoreductase 20 kDa subunit, mitochondrial | chr5:3790806-3793000 REVERSE	Gorai.010G102000	Chr10	18461551	18464286	+	PF01058	PTHR11995	KOG1687	1.6.5.3,1.6.99.3	K03940	AT5G11770.1		NADH-ubiquinone oxidoreductase 20 kDa subunit, mitochondrial	Gorai.010G102000	9.63993537	9.63993537	8	3.640431585		1		0.968065499	0.875947534	154.4997348	1.569156991	1	3	3	8	8	8	0.376701786	2.03E-07	0.270989613	5.576950477	5.764929521	7.437457135	5.438197632	6.989559671	2.818545558	7.227535704	5.174485339	6.884156585	3.02162428	7.647378567	5.701909925
9.1.2	Gorai.007G013400	mitochondrial electron transport / ATP synthesis.NADH-DH.localisation not clear	NADH-ubiquinone oxidoreductase-related | chr5:21413646-21415006 FORWARD	Gorai.007G013400	Chr07	1063032	1064798	+	PF04716	PTHR12653	KOG3365	1.6.5.3,1.6.99.3	K03949	AT5G52840.1		NADH-ubiquinone oxidoreductase-related	Gorai.007G013400	344.4182128	344.4182128	8	0.38244733		1		0.944119331	2.482742297	34.64132999	0.526808893	1	3	3	8	8	8	0.153750529	6.24E-05	0.676138254	8.664046044	8.445577772	9.469302872	8.214149465	8.555603313	7.980191982	9.479289605	8.420185352	8.618365114	8.138344102	9.459316138	8.008113578
9.2.1.2	Gorai.010G150000	mitochondrial electron transport / ATP synthesis.NADH-DH.type II.external	Symbols: NDB2 | NDB2 (NAD(P)H dehydrogenase B2); FAD binding / disulfide oxidoreductase/ oxidoreductase | chr4:2572621-2576595 FORWARD	Gorai.010G150000	Chr10	40336229	40340305	-	PF07992,PF00070,PF00036	PTHR22915	KOG2495	1.6.99.3	K03885	AT4G05020.1	NDB2	NAD(P)H dehydrogenase B2	Gorai.010G150000	48.03609184	48.03609184	8	1.594599289		1		0.981391168	49.82142951	14.57920968	7.751854619	1	3	3	8	8	8	0.000106277	0.001316789	0.009415709	6.999076663	5.480273211	6.144173337	6.891830338	6.934507799	4.988188274	7.771694417	7.188169597	7.610072082	5.426370555	4.516652257	6.59549108
9.5	Gorai.009G241700	mitochondrial electron transport / ATP synthesis.cytochrome c reductase	unknown protein | chr1:13700814-13701632 FORWARD	Gorai.009G241700	Chr09	19341035	19343126	+						AT1G36380.1			Gorai.009G241700	32.71053	32.71053	8	1.011222583		1		0.934342088	2.372493479	19.63499407	0.405908196	1	3	3	8	8	8	0.16205565	0.000478374	0.752995051	5.203535781	4.761986793	5.406257962	6.270861379	4.110958362	4.142967446	5.657788014	6.320074865	4.357384528	4.478895718	5.154727909	6.221647894
9.5	Gorai.002G158500	mitochondrial electron transport / ATP synthesis.cytochrome c reductase	ubiquinol-cytochrome C reductase UQCRX/QCR9-like family protein | chr3:19542931-19544264 REVERSE	Gorai.002G158500	Chr02	34577249	34583954	-	PF05365	PTHR12980	KOG3494			AT3G52730.1		ubiquinol-cytochrome C reductase UQCRX/QCR9-like family protein	Gorai.002G158500	67.08998804	67.08998804	8	0.324395654		1		0.92539421	2.334617459	30.51673206	0.752000862	1	3	3	8	8	8	0.165047168	9.93E-05	0.55131562	7.400171407	7.227338036	7.98652932	6.953313686	7.630817453	6.684358427	7.961590119	7.068889164	7.761079212	6.809127133	8.011468521	6.837738208
9.5	Gorai.006G155200	mitochondrial electron transport / ATP synthesis.cytochrome c reductase	ubiquinol-cytochrome C reductase UQCRX/QCR9-like family protein | chr3:19542931-19544264 REVERSE	Gorai.006G155200	Chr06	41382795	41385144	-	PF05365	PTHR12980	KOG3494			AT3G52730.1		ubiquinol-cytochrome C reductase UQCRX/QCR9-like family protein	Gorai.006G155200	239.7987124	239.7987124	8	0.836695358		1		0.918283349	3.718835587	28.13748569	0.361470734	1	3	3	8	8	8	0.089938535	0.000133334	0.782694968	8.044590104	7.699129817	8.670416152	7.180198278	8.71591638	6.920909031	8.733826234	7.334926097	8.886668625	7.222939459	8.60700607	7.02547046
9.5	Gorai.001G194700	mitochondrial electron transport / ATP synthesis.cytochrome c reductase	ubiquinol-cytochrome C reductase iron-sulfur subunit, mitochondrial, putative / Rieske iron-sulfur protein, putative | chr5:4308129-4310181 REVERSE	Gorai.001G194700	Chr01	33323109	33326492	-	PF02921	PTHR10134				AT5G13440.1		Ubiquinol-cytochrome C reductase iron-sulfur subunit	Gorai.001G194700	3.450822487	3.450822487	8	1.3435702		1		0.991313165	18.41588305	156.2346341	6.451420733	1	3	3	8	8	8	0.002646448	1.94E-07	0.01574995	5.024338224	4.551437845	3.664117451	5.473707713	6.149209947	3.864517027	3.410105105	5.926089349	6.463335621	4.297822821	3.918129798	5.021326076
9.6	Gorai.011G092500	mitochondrial electron transport / ATP synthesis.cytochrome c	cytochrome c1, putative | chr5:16339893-16342644 FORWARD	Gorai.011G092500	Chr11	10041624	10045051	+	PF02167	PTHR10266	KOG3052	1.10.2.2	K00413	AT5G40810.1		Cytochrome C1 family	Gorai.011G092500	28.802499	28.802499	8	1.265635068		1		0.979864887	3.117162134	155.3672585	0.401333986	1	3	3	8	8	8	0.115466752	1.98E-07	0.756020938	6.388560152	6.61879224	6.888759631	5.633627665	8.080243678	5.41207381	6.824900395	5.437789835	7.927192176	5.364358203	6.952618868	5.829465495
9.7	Gorai.001G122400	mitochondrial electron transport / ATP synthesis.cytochrome c oxidase	cytochrome c oxidase assembly protein CtaG / Cox11 family | chr1:490925-492926 FORWARD	Gorai.001G122400	Chr01	15289428	15293080	-	PF04442	PTHR21320			K02258	AT1G02410.1		cytochrome c oxidase assembly protein CtaG / Cox11 family	Gorai.001G122400	20.74896045	20.74896045	8	1.059737753		1		0.969711721	2.590161901	102.9928618	0.451515374	1	3	3	8	8	8	0.146195616	9.88E-07	0.723267516	6.568589525	6.390554038	7.46297829	5.626641313	7.437001204	5.391666321	7.538040077	5.633099757	7.486281893	5.616936375	7.387916502	5.620182869
9.7	Gorai.002G021400	mitochondrial electron transport / ATP synthesis.cytochrome c oxidase	unknown protein | chr1:9832816-9834427 REVERSE	Gorai.002G021400	Chr02	1462826	1465981	-	PF10063					AT1G28140.1			Gorai.002G021400	8.144847745	8.144847745	8	0.794377698		1		0.972337192	18.03628336	44.49409201	0.824407715	1	3	3	8	8	8	0.002810916	2.46E-05	0.516336106	4.132169925	4.880476183	5.72707696	4.532588507	3.898847404	3.866779344	5.495832507	4.274187523	3.407652555	3.351007116	5.958321413	4.790989492
9.7	Gorai.010G143500	mitochondrial electron transport / ATP synthesis.cytochrome c oxidase	cytochrome c oxidase family protein | chr1:30169456-30171101 REVERSE	Gorai.010G143500	Chr10	36937827	36941813	-	PF01215	PTHR10122	KOG3352	1.9.3.1	K02265	AT1G80230.1		Rubredoxin-like superfamily protein	Gorai.010G143500	27.85091535	27.85091535	8	3.333941769		1		0.988329122	1.134780501	81.7407973	1.263611683	1	3	3	8	8	8	0.317849868	2.42E-06	0.350255655	5.924587303	5.575852492	5.861889414	7.665845717	6.520312	2.952832459	5.763653699	7.824835552	6.743211949	3.366648014	5.960125129	7.506855882
9.7	Gorai.006G191400	mitochondrial electron transport / ATP synthesis.cytochrome c oxidase	Symbols: SURF1 | SURF1 (SURFEIT 1) | chr3:6133528-6136371 FORWARD	Gorai.006G191400	Chr06	44857420	44864711	+	PF02104	PTHR23427	KOG1563			AT3G17910.1	SURF1	Surfeit locus 1 cytochrome c oxidase biogenesis protein	Gorai.006G191400	27.18891822	27.18891822	8	2.747976912		1		0.961852867	1.333299939	33.67692585	0.403617361	1	3	3	8	8	8	0.281542509	6.92E-05	0.754509506	4.972515165	5.419020513	6.854977289	5.063972955	6.082079369	2.782041743	6.793452072	4.93505439	6.091558441	2.069995758	6.916502506	5.19289152
9.7	Gorai.007G228300	mitochondrial electron transport / ATP synthesis.cytochrome c oxidase	cytochrome c oxidase-related | chr4:17787479-17788834 REVERSE	Gorai.007G228300	Chr07	27800687	27803447	-	PF02046	PTHR11504	KOG3469	1.9.3.1	K02266	AT4G37830.1		cytochrome c oxidase-related	Gorai.007G228300	83.63997885	83.63997885	8	0.463650969		1		0.879407315	0.039364225	19.24221259	0.153026086	1	3	3	8	8	8	0.847678006	0.000513125	0.924826392	6.735348002	6.700709797	7.572284153	5.837719351	6.654055766	6.808056328	7.56588845	5.819698253	6.640210255	6.91559505	7.578679856	5.855740448
9.8	Gorai.005G224500	mitochondrial electron transport / ATP synthesis.uncoupling protein	Symbols: DIC2 | mitochondrial substrate carrier family protein | chr4:12686459-12687650 FORWARD	Gorai.005G224500	Chr05	60638020	60639316	-	PF00153	PTHR11896	KOG0759		K13577	AT4G24570.1	DIC2	dicarboxylate carrier 2	Gorai.005G224500	8.689534996	8.689534996	8	1.789080369		1		0.966512693	26.34349144	57.0729556	4.10464166	1	3	3	8	8	8	0.000893234	9.59E-06	0.048938831	5.413800319	4.431176992	6.283507291	3.413118594	5.708426871	4.284901867	6.44728064	4.207752383	5.925153166	5.075015087	6.119733943	2.618484805
9.9	Gorai.008G000800	mitochondrial electron transport / ATP synthesis.F1-ATPase	ATP synthase epsilon chain, mitochondrial | chr1:19152615-19153929 FORWARD	Gorai.008G000800	Chr08	188964	191164	-	PF04627	PTHR12448	KOG3495	3.6.3.14	K02135	AT1G51650.1		ATP synthase epsilon chain, mitochondrial	Gorai.008G000800	275.3233463	275.3233463	8	0.687116604		1		0.919407532	6.334022001	13.52973844	0.32927783	1	3	3	8	8	8	0.0359906	0.001684925	0.8045797	7.90702049	7.374780556	8.25317832	6.617134201	7.326924159	8.366365412	8.426109568	6.862364824	7.755596659	8.58401091	8.080247072	6.371903578
9.9	Gorai.002G163300	mitochondrial electron transport / ATP synthesis.F1-ATPase	ATP synthase beta chain, mitochondrial, putative | chr5:2821928-2824966 FORWARD	Gorai.002G163300	Chr02	39073757	39077332	+	PF02874,PF00006,PF00306	PTHR15184				AT5G08680.1		ATP synthase alpha/beta family protein	Gorai.002G163300	5.759715671	5.759715671	8	2.520267288		1		0.976915644	7.731427686	218.0573717	4.120701366	1	3	3	8	8	8	0.023904469	5.22E-08	0.048504013	4.971589794	4.451437272	6.822535561	4.853686484	2.622793798	4.547038289	6.853848615	5.084003718	2.944589529	5.003917313	6.791222506	4.62336925
9.9	Gorai.002G190900	mitochondrial electron transport / ATP synthesis.F1-ATPase	ATP synthase delta' chain, mitochondrial | chr5:19090298-19092314 FORWARD	Gorai.002G190900	Chr02	51600218	51601893	-						AT5G47030.1		ATPase, F1 complex, delta/epsilon subunit	Gorai.002G190900	10.21876724	10.21876724	8	1.260606662		1		0.949608925	2.299122029	48.50777121	0.724073237	1	3	3	8	8	8	0.167918257	1.78E-05	0.565463079	4.559343837	4.212791169	5.904913979	3.038757596	3.998798214	4.601800223	5.903677902	3.34704396	4.17185108	4.814802407	5.906150056	2.730471233
9.99	Gorai.010G091600	mitochondrial electron transport / ATP synthesis.unspecified	adrenodoxin-like ferredoxin 1 | chr4:11256459-11258581 REVERSE	Gorai.010G091600	Chr10	14490762	14494319	-	PF00111	PTHR23426	KOG3309			AT4G21090.1	ATMFDX2,MFDX2	MITOCHONDRIAL FERREDOXIN 2	Gorai.010G091600	1.526989636	1.526989636	8	1.026465498		1		0.933893857	37.17132678	86.84891997	3.272558781	1	3	3	8	8	8	0.000290484	1.91E-06	0.079935912	4.120936214	3.373636743	3.883503037	4.900216901	3.686941119	2.518484859	4.143789824	5.055851747	4.054162566	3.229940721	3.623216251	4.744582055
10	Gorai.007G019700	cell wall	Symbols: BDG1 | BDG1 (BODYGUARD1); hydrolase | chr1:24030820-24033556 REVERSE	Gorai.007G019700	Chr07	1459629	1464038	+	PF00561,PF06821	PTHR10992	KOG1454			AT1G64670.1	BDG1	alpha/beta-Hydrolases superfamily protein	Gorai.007G019700	16.01865099	16.01865099	8	0.922285588		1		0.960787685	2.548114247	65.32468389	2.47526668	1	3	3	8	8	8	0.149092719	5.73E-06	0.135835724	6.125660309	5.931221339	7.012769601	5.807038463	6.625717296	4.668237938	6.950181625	6.080065338	6.671595517	4.800798757	7.075357576	5.534011588
10.1.1.20	Gorai.004G254500	cell wall.precursor synthesis.NDP sugar pyrophosphorylase.multiple NDP-Sugars	Symbols: ATUSP | ATUSP (ARABIDOPSIS THALIANA UDP-SUGAR PYROPHOSPHORYLASE); UTP-monosaccharide-1-phosphate uridylyltransferase/ UTP:arabinose-1-phosphate uridylyltransferase/ UTP:galactose-1-phosphate uridylyltransferase/ UTP:glucose-1-phosphate uridylyltransferase/ UTP:xy | chr5:21330639-21334811 FORWARD	Gorai.004G254500	Chr04	59153435	59159096	+	PF01704	PTHR11952	KOG2388	2.7.7.64	K12447	AT5G52560.1	ATUSP,USP	UDP-sugar pyrophosphorylase	Gorai.004G254500	3.060880254	3.060880254	8	1.32487658		1		0.996782206	47.1570969	399.0414298	0.33452963	1	3	3	8	8	8	0.000128739	4.77E-09	0.800991973	5.918660527	6.31267152	7.203347688	6.026846395	6.862507572	4.369962439	7.02843095	5.832744305	6.650787887	4.162678967	7.378264427	6.220948486
10.1.2	Gorai.004G209200	cell wall.precursor synthesis.UGE	Symbols: UGE1 | UGE1 (UDP-D-glucose/UDP-D-galactose 4-epimerase 1); UDP-glucose 4-epimerase/ protein dimerization | chr1:4355926-4358328 REVERSE	Gorai.004G209200	Chr04	54162235	54165390	-	PF00106,PF04321,PF01370,PF02719,PF01073,PF07993	PTHR10366	KOG1371			AT1G12780.1	ATUGE1,UGE1	UDP-D-glucose/UDP-D-galactose 4-epimerase 1	Gorai.004G209200	10.12326776	10.12326776	8	0.771389514		1		0.982812232	11.66066487	92.10474004	6.489081949	1	3	3	8	8	8	0.009158368	1.53E-06	0.015502208	6.200319516	5.878687302	6.959652615	5.780376626	6.558241028	4.859743365	6.941879717	6.090480284	6.498984274	5.269933788	6.977425513	5.470272968
10.1.2	Gorai.008G244600	cell wall.precursor synthesis.UGE	Symbols: UGE1 | UGE1 (UDP-D-glucose/UDP-D-galactose 4-epimerase 1); UDP-glucose 4-epimerase/ protein dimerization | chr1:4355926-4358328 REVERSE	Gorai.008G244600	Chr08	52973179	52975660	-	PF00106,PF04321,PF08659,PF01370,PF02719,PF01073,PF07993	PTHR10366	KOG1371	5.1.3.2	K01784	AT1G12780.1	ATUGE1,UGE1	UDP-D-glucose/UDP-D-galactose 4-epimerase 1	Gorai.008G244600	28.67181057	28.67181057	8	1.301559133		1		0.980539185	15.92765368	65.07101171	5.40425133	1	3	3	8	8	8	0.004000022	5.82E-06	0.025138811	6.68623904	6.08475931	7.552526511	6.045479529	7.083247633	4.860743028	7.555388241	6.385272058	7.439132403	5.365163459	7.549664782	5.705687
10.1.2	Gorai.002G244900	cell wall.precursor synthesis.UGE	Symbols: UGE5 | UGE5 (UDP-D-glucose/UDP-D-galactose 4-epimerase 5); UDP-glucose 4-epimerase/ protein dimerization | chr4:6713557-6718550 REVERSE	Gorai.002G244900	Chr02	60889583	60893220	-	PF00106,PF04321,PF08659,PF01370,PF02719,PF01073,PF07993	PTHR10366	KOG1371			AT4G10960.1	UGE5	UDP-D-glucose/UDP-D-galactose 4-epimerase 5	Gorai.002G244900	18.77687333	18.77687333	8	1.392171547		1		0.908373964	0.587458814	13.03814054	0.090870599	1	3	3	8	8	8	0.465416534	0.00190146	0.963016797	4.061201707	3.759047435	2.928165298	5.311620649	4.593001682	2.807710655	3.225001202	5.35781616	4.661070827	3.000918638	2.631329394	5.265425138
10.1.3	Gorai.009G088500	cell wall.precursor synthesis.AXS	Symbols: AXS2 | AXS2 (UDP-D-APIOSE/UDP-D-XYLOSE SYNTHASE 2); UDP-glucuronate decarboxylase | chr1:2573848-2576714 REVERSE	Gorai.009G088500	Chr09	6460747	6464577	+	PF01370,PF01073,PF07993	PTHR10366	KOG1429		K12449	AT1G08200.1	AXS2	UDP-D-apiose/UDP-D-xylose synthase 2	Gorai.009G088500	47.36310762	47.36310762	8	1.17543766		1		0.976684937	26.22116266	61.6664344	0.271327536	1	3	3	8	8	8	0.000906452	7.14E-06	0.844468521	6.479643262	7.223914453	6.615873322	8.004553345	7.375481693	5.41120707	6.175683236	7.581453744	7.025321215	5.136114854	7.056063408	8.427652945
10.1.3	Gorai.013G258800	cell wall.precursor synthesis.AXS	Symbols: AXS2 | AXS2 (UDP-D-APIOSE/UDP-D-XYLOSE SYNTHASE 2); UDP-glucuronate decarboxylase | chr1:2573848-2576714 REVERSE	Gorai.013G258800	Chr13	57417656	57420468	-	PF01370,PF02719,PF01073,PF07993	PTHR10366	KOG1429		K12449	AT1G08200.1	AXS2	UDP-D-apiose/UDP-D-xylose synthase 2	Gorai.013G258800	18.5371695	18.5371695	8	0.987988661		1		0.987698945	28.13692533	174.659515	1.713778263	1	3	3	8	8	8	0.00072451	1.25E-07	0.241019216	6.373482588	6.879244325	7.094845478	5.790427431	7.903849082	5.716331836	6.790565025	5.436349338	7.745575632	5.521440357	7.39912593	6.144505523
10.1.4	Gorai.013G092600	cell wall.precursor synthesis.UDP-Glc dehydrogenase (UGD)	UDP-glucose 6-dehydrogenase, putative | chr3:11267091-11269229 REVERSE	Gorai.013G092600	Chr13	14940631	14942916	-	PF03721,PF00984,PF03720	PTHR11374	KOG2666	1.1.1.22	K00012	AT3G29360.1		UDP-glucose 6-dehydrogenase family protein	Gorai.013G092600	11.14045006	11.14045006	8	3.527108019		1		0.95994422	0.113154627	61.13290413	1.518445169	1	3	3	8	8	8	0.745234388	7.38E-06	0.282542036	4.47277152	4.580211784	6.575689322	3.457621644	5.857919834	2.214735808	6.251305636	3.733754758	5.628176699	2.277848988	6.900073009	3.181488529
10.1.4	Gorai.001G077900	cell wall.precursor synthesis.UDP-Glc dehydrogenase (UGD)	UDP-glucose 6-dehydrogenase, putative | chr5:5027639-5030194 REVERSE	Gorai.001G077900	Chr01	8065478	8067450	+	PF03721,PF00984,PF03720	PTHR11374	KOG2666	1.1.1.22	K00012	AT5G15490.1		UDP-glucose 6-dehydrogenase family protein	Gorai.001G077900	15.82766367	15.82766367	8	2.863246411		1		0.959016399	2.407028965	7.247865473	0.730668524	1	3	3	8	8	8	0.159390922	0.011405337	0.562088607	3.641124593	4.560267131	4.356045531	5.179119764	5.278352663	1.58926549	4.190820145	4.746067753	5.100569414	0.527041061	4.521270918	5.612171776
10.1.5	Gorai.002G253300	cell wall.precursor synthesis.UXS	Symbols: UXS1, ATUXS1 | UXS1 (UDP-GLUCURONIC ACID DECARBOXYLASE 1); UDP-glucuronate decarboxylase/ catalytic | chr3:19841484-19844308 FORWARD	Gorai.002G253300	Chr02	61643396	61646904	+	PF04321,PF01370,PF02719,PF01073,PF07993	PTHR10366	KOG1429			AT3G53520.1	ATUXS1,UXS1	UDP-glucuronic acid decarboxylase 1	Gorai.002G253300	91.05075764	91.05075764	8	0.694375046		1		0.977324422	19.54085967	76.01232346	0.328653906	1	3	3	8	8	8	0.002224995	3.20E-06	0.805006334	7.767134974	8.217974545	6.973743531	8.538395703	8.895179506	7.562900297	6.764551394	8.306467525	8.610132227	7.387388751	7.182935669	8.770323881
10.1.5	Gorai.004G090000	cell wall.precursor synthesis.UXS	Symbols: UXS2, ATUXS2, AUD1 | AUD1; UDP-glucuronate decarboxylase/ catalytic/ dTDP-glucose 4,6-dehydratase | chr3:23232386-23235567 FORWARD	Gorai.004G090000	Chr04	12138298	12141456	+	PF04321,PF01370,PF02719,PF01073,PF07993	PTHR10366	KOG1429			AT3G62830.1	ATUXS2,AUD1,UXS2	NAD(P)-binding Rossmann-fold superfamily protein	Gorai.004G090000	24.4119789	24.4119789	8	1.385016672		1		0.997673091	2.585952475	256.5497747	3.729933287	1	3	3	8	8	8	0.146482258	2.74E-08	0.060608447	7.294756275	7.426416595	8.397550638	6.400710294	8.565157778	6.078927028	8.209349018	6.546080183	8.382225167	6.04137073	8.585752258	6.255340405
10.1.6	Gorai.011G153500	cell wall.precursor synthesis.GAE	Symbols: GAE6 | GAE6 (UDP-D-GLUCURONATE 4-EPIMERASE 6); UDP-glucuronate 4-epimerase/ catalytic | chr3:8603444-8605462 FORWARD	Gorai.011G153500	Chr11	26309862	26311226	-	PF01370,PF04321,PF02719,PF01073,PF07993	PTHR10366	KOG1371	5.1.3.6	K08679	AT3G23820.1	GAE6	UDP-D-glucuronate 4-epimerase 6	Gorai.011G153500	43.08833826	43.08833826	8	0.921880276		1		0.980459809	1.115670651	144.6489594	0.80584881	1	3	3	8	8	8	0.321703125	2.62E-07	0.525071596	7.33273744	7.223432107	6.284004549	7.741492986	8.543125038	6.543716521	6.495519596	7.712862568	8.580177018	6.542390577	6.072489502	7.770123404
10.1.6	Gorai.007G225300	cell wall.precursor synthesis.GAE	Symbols: GAE5 | GAE5 (UDP-D-GLUCURONATE 4-EPIMERASE 5); UDP-glucuronate 4-epimerase/ catalytic | chr4:7289192-7290902 REVERSE	Gorai.007G225300	Chr07	27005780	27007775	+	PF00106,PF04321,PF01370,PF02719,PF01073,PF07993	PTHR10366	KOG1371			AT4G12250.1	GAE5	UDP-D-glucuronate 4-epimerase 5	Gorai.007G225300	14.28919085	14.28919085	8	0.715968092		1		0.840508176	5.664502805	16.50726038	0.635395782	1	3	3	8	8	8	0.044544175	0.000867927	0.612873326	4.579318293	3.98646864	4.142556466	5.376797387	3.618068375	3.994151639	4.634185406	5.714752124	3.577626073	4.390709571	3.650927526	5.03884265
10.1.9	Gorai.010G142300	cell wall.precursor synthesis.MUR4	Symbols: HSR8, MUR4, UXE1 | MUR4 (MURUS 4); UDP-arabinose 4-epimerase/ catalytic | chr1:10854549-10858244 FORWARD	Gorai.010G142300	Chr10	35347682	35355313	+	PF04321,PF01370,PF02719,PF00106,PF01073,PF07993	PTHR10366	KOG1371	5.1.3.5	K12448	AT1G30620.1	HSR8,MUR4,UXE1	NAD(P)-binding Rossmann-fold superfamily protein	Gorai.010G142300	14.44056758	14.44056758	8	1.880731749		1		0.987945714	13.763188	283.3951491	2.91379336	1	3	3	8	8	8	0.005957399	1.85E-08	0.100662127	6.134932758	6.576195462	8.066571838	6.542821596	6.396700216	4.416162791	7.718596163	6.419089083	6.087949791	4.314095997	8.414547513	6.666554108
10.1.12.2	Gorai.004G095400	cell wall.precursor synthesis.KDO pathway.KDO-8-Phosphate Synthase	2-dehydro-3-deoxyphosphooctonate aldolase / phospho-2-dehydro-3-deoxyoctonate aldolase / 3-deoxy-D-manno-octulosonic acid 8-phosphate synthetase (KDSA) | chr1:29903420-29909437 FORWARD	Gorai.004G095400	Chr04	14826009	14836969	+	PF00793	PTHR21057		2.5.1.55	K01627	AT1G79500.1	AtkdsA1	Aldolase-type TIM barrel family protein	Gorai.004G095400	16.60629042	16.60629042	8	1.153633586		1		0.990663126	1.305294126	157.8308465	0.627391798	1	3	3	8	8	8	0.286286524	1.86E-07	0.617340877	6.871940639	6.771221632	7.767380325	6.481404627	7.759132281	5.278407309	7.792275018	6.540419391	7.863066717	5.29200143	7.742485632	6.422389863
10.1.20	Gorai.007G181800	cell wall.precursor synthesis.phosphomannose isomerase	Symbols: DIN9, PMI2 | DIN9 (DARK INDUCIBLE 9); mannose-6-phosphate isomerase | chr1:25042135-25044647 FORWARD	Gorai.007G181800	Chr07	17332130	17335731	-	PF01238	PTHR10309	KOG2757			AT1G67070.1	DIN9,PMI2	Mannose-6-phosphate isomerase, type I	Gorai.007G181800	38.99407954	38.99407954	8	2.200899016		1		0.975591942	0.07565512	17.99697476	0.543711805	1	3	3	8	8	8	0.790244383	0.000646333	0.665916777	5.416677244	5.317600719	5.246517305	6.48622351	6.627508348	3.108306764	5.526859885	6.545511033	6.588830239	3.00550782	4.966174724	6.426935987
10.1.21	Gorai.004G157100	cell wall.precursor synthesis.phosphomannomutase	Symbols: ATPMM, PMM | PMM (PHOSPHOMANNOMUTASE); phosphomannomutase | chr2:18855775-18858018 FORWARD	Gorai.004G157100	Chr04	44536709	44542798	+	PF08282,PF03332	PTHR10466	KOG3189	5.4.2.8	K01840	AT2G45790.1	ATPMM,PMM	phosphomannomutase	Gorai.004G157100	71.48517858	71.48517858	8	0.564813622		1		0.949606585	6.014392633	31.53463553	0.103199929	1	3	3	8	8	8	0.039785923	8.81E-05	0.955886271	6.863050775	7.210158628	7.844876593	6.641225437	7.53434767	6.125969105	7.685147296	6.510854583	7.31620571	5.93999551	8.004605891	6.771596292
10.1.30.2	Gorai.010G124600	ell wall.precursor synthesis.sugar kinases.arabinose-1-kinase	Symbols: ARA1, ISA1, ATISA1 | ARA1 (ARABINOSE KINASE); ATP binding / L-arabinokinase/ galactokinase | chr4:9120867-9127938 FORWARD	Gorai.010G124600	Chr10	25591235	25603295	+	PF10509,PF00288	PTHR10457	KOG0631	2.7.1.46	K12446	AT4G16130.1	ARA1,ATISA1,ISA1	arabinose kinase	Gorai.010G124600	37.17316911	37.17316911	8	2.317890741		1		0.996666142	4.541071621	191.2507734	0.113501354	1	3	3	8	8	8	0.065692755	8.75E-08	0.949729967	7.213452643	7.49842189	8.285576989	7.203395239	8.889350558	5.04542628	8.139196948	7.108506774	8.751022621	4.855084229	8.431957029	7.298283704
10.1.30.3	Gorai.006G034800	cell wall.precursor synthesis.sugar kinases.glucuronic acid kinase	GHMP kinase family protein | chr3:239381-241443 FORWARD	Gorai.006G034800	Chr06	9240429	9243593	+	PF00288,PF08544					AT3G01640.1	ATGLCAK,GLCAK	glucuronokinase G	Gorai.006G034800	80.27793611	80.27793611	8	0.560285267		1		0.882069567	2.428451963	18.02042607	0.568397058	1	3	3	8	8	8	0.157767329	0.000643449	0.651234211	6.517405069	6.795299849	7.309511152	6.043208686	7.314328812	5.958361187	7.03753726	6.017848628	7.078842526	5.935391864	7.581485045	6.068568744
10.2	Gorai.010G120900	cell wall.cellulose synthesis	Symbols: ATCSLC05, CSLC05, ATCSLC5 | ATCSLC5 (CELLULOSE-SYNTHASE LIKE C5); cellulose synthase/ transferase, transferring glycosyl groups | chr4:15309506-15312591 REVERSE	Gorai.010G120900	Chr10	24500628	24504090	+	PF00535					AT4G31590.1	ATCSLC05,ATCSLC5,CSLC05,CSLC5	Cellulose-synthase-like C5	Gorai.010G120900	15.93722771	15.93722771	8	1.145346775		1		0.977039255	0.547461901	65.74039061	2.870728601	1	3	3	8	8	8	0.480503651	5.59E-06	0.103575204	5.524673996	5.400348687	6.795896794	5.726073968	5.360391873	3.967682731	6.659796043	5.970579795	5.341158701	4.127161445	6.931997545	5.481568141
10.2	Gorai.002G243400	cell wall.cellulose synthesis	Symbols: ATCSLA09, CSLA09, ATCSLA9, CSLA9, RAT4 | ATCSLA09; mannan synthase/ transferase, transferring glycosyl groups | chr5:985675-990549 REVERSE	Gorai.002G243400	Chr02	60739751	60745508	-	PF00535	PTHR10859		2.4.1.32	K13680	AT5G03760.1	ATCSLA09,ATCSLA9,CSLA09,CSLA9,RAT4	Nucleotide-diphospho-sugar transferases superfamily protein	Gorai.002G243400	24.3802149	24.3802149	8	0.371623906		1		0.980216756	0.892452844	96.26967117	0.676875246	1	3	3	8	8	8	0.37246679	1.28E-06	0.590221934	7.251325189	7.317861916	6.440368507	8.057755885	7.45042802	7.189821799	6.50781014	7.980289179	7.410366965	7.106834473	6.372926874	8.13522259
10.2.1	Gorai.003G052200	cell wall.cellulose synthesis.cellulose synthase	Symbols: CSLD3, KJK, ATCSLD3 | CSLD3 (CELLULOSE SYNTHASE-LIKE D3); cellulose synthase/ transferase, transferring glycosyl groups | chr3:687052-691898 FORWARD	Gorai.003G052200	Chr03	7953077	7958739	-	PF03552					AT3G03050.1	ATCSLD3,CSLD3,KJK	cellulose synthase-like D3	Gorai.003G052200	26.1617032	26.1617032	8	1.749362413		1		0.99626042	3.049360302	249.8060752	0.98789781	1	3	3	8	8	8	0.118910605	3.05E-08	0.445874771	7.414310132	7.571429112	8.586981378	7.082932497	8.711315504	5.590249109	8.422688308	6.964230212	8.585461899	5.684860108	8.751274447	7.201634782
10.2.1	Gorai.008G223700	cell wall.cellulose synthesis.cellulose synthase	Symbols: CSLD3, KJK, ATCSLD3 | CSLD3 (CELLULOSE SYNTHASE-LIKE D3); cellulose synthase/ transferase, transferring glycosyl groups | chr3:687052-691898 FORWARD	Gorai.008G223700	Chr08	51011238	51015956	-	PF03552	PTHR12603				AT3G03050.1	ATCSLD3,CSLD3,KJK	cellulose synthase-like D3	Gorai.008G223700	75.40385416	75.40385416	8	3.091285995		1		0.986202118	1.87088257	132.5057127	2.401794408	1	3	3	8	8	8	0.208559229	3.70E-07	0.143125949	6.810145199	7.142115788	9.054442345	6.438809512	7.837641163	4.573628955	8.642409279	6.473703291	7.472945059	4.651523169	9.466475411	6.403915733
10.2.1	Gorai.004G065900	cell wall.cellulose synthesis.cellulose synthase	Symbols: CESA3, IXR1, ATCESA3, ATH-B, CEV1 | CEV1 (CONSTITUTIVE EXPRESSION OF VSP 1); cellulose synthase/ transferase, transferring glycosyl groups | chr5:1530174-1535414 REVERSE	Gorai.004G065900	Chr04	6728249	6735907	-	PF03552	PTHR13301:SF1		2.4.1.12	K10999	AT5G05170.1	ATCESA3,ATH-B,CESA3,CEV1,IXR1	Cellulose synthase family protein	Gorai.004G065900	54.9563527	54.9563527	8	0.59613862		1		0.987756073	38.67118703	105.0337246	0.377319488	1	3	3	8	8	8	0.000254224	9.16E-07	0.772027658	7.763862561	8.244886904	7.525331583	8.677225051	8.703648897	7.111293398	7.360894898	8.413810831	8.447722646	6.833021867	7.689768268	8.940639272
10.2.1	Gorai.002G150300	cell wall.cellulose synthesis.cellulose synthase	Symbols: CESA6, IXR2, E112, PRC1 | CESA6 (CELLULOSE SYNTHASE 6); cellulose synthase/ transferase, transferring glycosyl groups | chr5:25881066-25886694 FORWARD	Gorai.002G150300	Chr02	29304343	29311842	-	PF03552	PTHR13301:SF1		2.4.1.12	K10999	AT5G64740.1	CESA6,E112,IXR2,PRC1	cellulose synthase 6	Gorai.002G150300	50.72363996	50.72363996	8	1.200634454		1		0.982507713	21.03190513	95.26737338	3.437529517	1	3	3	8	8	8	0.001787773	1.34E-06	0.072188214	7.36902776	7.851643615	8.601141182	7.527389876	8.315803221	5.99700847	8.177080215	7.357287808	7.961555121	5.980187897	9.025202149	7.697491945
10.2.1	Gorai.009G255100	cell wall.cellulose synthesis.cellulose synthase	Symbols: CESA6, IXR2, E112, PRC1 | CESA6 (CELLULOSE SYNTHASE 6); cellulose synthase/ transferase, transferring glycosyl groups | chr5:25881066-25886694 FORWARD	Gorai.009G255100	Chr09	20970193	20976611	+	PF03552	PTHR13301:SF1				AT5G64740.1	CESA6,E112,IXR2,PRC1	cellulose synthase 6	Gorai.009G255100	30.82608423	30.82608423	8	2.187877114		1		0.996943664	0.575231552	351.4399134	39.51180093	1	3	3	8	8	8	0.469939261	7.89E-09	3.83E-05	7.932306384	7.999626907	8.760424688	8.015257207	9.392664758	5.695519931	8.319967747	8.230927335	9.202264346	5.97606611	9.200881629	7.799587078
10.2.1	Gorai.010G134500	cell wall.cellulose synthesis.cellulose synthase	Symbols: CESA6, IXR2, E112, PRC1 | CESA6 (CELLULOSE SYNTHASE 6); cellulose synthase/ transferase, transferring glycosyl groups | chr5:25881066-25886694 FORWARD	Gorai.010G134500	Chr10	30018107	30025574	-	PF03552	PTHR13301:SF1				AT5G64740.1	CESA6,E112,IXR2,PRC1	cellulose synthase 6	Gorai.010G134500	37.28643014	37.28643014	8	1.62110593		1		0.994953606	8.570699356	202.1364354	5.535916209	1	3	3	8	8	8	0.019068784	7.04E-08	0.023631684	7.511728221	7.789612098	8.777448797	7.163799103	8.769826503	5.891606234	8.476878757	7.165802857	8.452074425	5.952156842	9.078018836	7.161795349
10.3	Gorai.011G272700	cell wall.hemicellulose synthesis	exostosin family protein | chr3:16651963-16653678 FORWARD	Gorai.011G272700	Chr11	60471826	60472760	-						AT3G45400.1		exostosin family protein	Gorai.011G272700	6.62458101	6.62458101	8	1.890097547		1		0.987476769	12.43310553	272.9204869	5.3492935	1	3	3	8	8	8	0.007776658	2.15E-08	0.025803195	5.457643621	4.9797365	7.141270067	5.274034275	4.933968018	3.525487883	7.24539069	5.785195782	5.000269235	3.799718779	7.037149445	4.762872768
10.3	Gorai.013G196700	cell wall.hemicellulose synthesis	exostosin family protein | chr3:16651963-16653678 FORWARD	Gorai.013G196700	Chr13	50129301	50132196	+	PF03016	PTHR11062	KOG1021			AT3G45400.1		exostosin family protein	Gorai.013G196700	8.748847267	8.748847267	8	2.279189646		1		0.994702522	3.221268698	206.0667157	1.35001982	1	3	3	8	8	8	0.110428769	6.52E-08	0.32534425	6.379237081	6.172984215	7.65264274	6.300863107	7.233358663	3.917578082	7.677357235	6.363552603	7.209035095	4.267003392	7.627928246	6.238173611
10.3	Gorai.003G071200	cell wall.hemicellulose synthesis	galactosyltransferase family protein | chr5:25136751-25139946 FORWARD	Gorai.003G071200	Chr03	16506882	16510848	-	PF00337,PF01762	PTHR11214	KOG2287			AT5G62620.1		Galactosyltransferase family protein	Gorai.003G071200	69.71153784	69.71153784	8	1.737219436		1		0.974800107	3.411040537	26.99012947	0.237316128	1	3	3	8	8	8	0.101960473	0.000154972	0.867953458	6.486705852	6.911273095	7.781616128	6.830851723	7.545650713	4.637839331	7.597827079	6.705900634	7.28876976	4.354325933	7.965405176	6.955802811
10.3.1.1	Gorai.007G150100	cell wall.hemicellulose synthesis.xyloglucan.XXXG galactose Transferase	Symbols: KAM1, MUR3 | MUR3 (MURUS 3); catalytic/ transferase, transferring glycosyl groups | chr2:8791986-8794401 FORWARD	Gorai.007G150100	Chr07	12706614	12709234	-	PF03016	PTHR11062	KOG1021			AT2G20370.1	KAM1,MUR3	Exostosin family protein	Gorai.007G150100	20.67925394	20.67925394	8	1.416950991		1		0.993303588	24.71581913	94.30233916	13.72854227	1	3	3	8	8	8	0.001091047	1.39E-06	0.001606156	6.219700336	6.818453809	7.692285096	6.548768701	7.036000487	4.799254006	7.05954385	6.521286346	6.512181342	4.785789804	8.325026342	6.576251055
10.3.2	Gorai.009G205300	cell wall.hemicellulose synthesis.glucuronoxylan	Symbols: GATL1, PARVUS, GLZ1 | PARVUS (PARVUS); polygalacturonate 4-alpha-galacturonosyltransferase/ transferase, transferring glycosyl groups / transferase, transferring hexosyl groups | chr1:6671137-6672653 REVERSE	Gorai.009G205300	Chr09	15903028	15904922	+	PF01501					AT1G19300.1	ATGATL1,GATL1,GLZ1,PARVUS	Nucleotide-diphospho-sugar transferases superfamily protein	Gorai.009G205300	6.221679212	6.221679212	8	1.764016631		1		0.889781908	0.085077461	19.97145328	3.215121711	1	3	3	8	8	8	0.77795136	0.000450918	0.082872642	3.153756019	3.257505426	4.677946309	2.999531373	3.691441486	1.453603722	4.92513284	3.2003248	3.202896536	1.286669902	4.430759778	2.798737946
10.3.2	Gorai.013G105100	cell wall.hemicellulose synthesis.glucuronoxylan	Symbols: PGSIP2 | PGSIP2 (PLANT GLYCOGENIN-LIKE STARCH INITIATION PROTEIN 2); transferase, transferring glycosyl groups | chr1:28978894-28981345 REVERSE	Gorai.013G105100	Chr13	21037791	21042027	+	PF01501	PTHR11183	KOG1950			AT1G77130.1	GUX3,PGSIP2	plant glycogenin-like starch initiation protein 2	Gorai.013G105100	7.533635022	7.533635022	8	1.463149467		1		0.965195655	10.26652927	33.44530706	0.597672841	1	3	3	8	8	8	0.012534089	7.10E-05	0.634202895	4.379410668	4.979845293	2.873675045	5.406172191	5.716097867	4.722566819	2.787754626	4.967283328	5.408551187	4.35405353	2.959595464	5.845061054
10.3.2	Gorai.006G168500	cell wall.hemicellulose synthesis.glucuronoxylan	Symbols: IRX9 | IRX9 (IRREGULAR XYLEM 9); transferase, transferring glycosyl groups / xylosyltransferase | chr2:15587394-15589257 REVERSE	Gorai.006G168500	Chr06	42826132	42828707	-	PF03360	PTHR10896	KOG1476			AT2G37090.1	IRX9	Nucleotide-diphospho-sugar transferases superfamily protein	Gorai.006G168500	60.08439138	60.08439138	8	1.249321313		1		0.941523573	34.81374637	22.59459795	0.899511008	1	3	3	8	8	8	0.000361616	0.0002924	0.482554448	5.774229076	6.982964978	5.672706186	7.224604939	7.205445735	5.411631248	5.353586824	6.601389261	6.466999409	4.674940811	5.991825548	7.847820616
10.4.1.1	Gorai.004G155600	cell wall.pectin synthesis.homogalacturonan.Galacturonic Acid Trnasferase	Symbols: GAUT1, LGT1 | GAUT1 (GALACTURONOSYLTRANSFERASE 1); polygalacturonate 4-alpha-galacturonosyltransferase/ transferase, transferring glycosyl groups | chr3:22621969-22625716 FORWARD	Gorai.004G155600	Chr04	44036606	44041193	-	PF01501			2.4.1.43	K13648	AT3G61130.1	GAUT1,LGT1	galacturonosyltransferase 1	Gorai.004G155600	46.872827	46.872827	8	0.928717457		1		0.987484542	17.55002332	78.42332621	0.129237961	1	3	3	8	8	8	0.003040775	2.84E-06	0.940030856	7.112143481	7.571346197	8.327928974	7.230462122	7.867988673	5.940599588	8.122675714	6.96868631	7.669628445	5.687583455	8.533182233	7.492237933
10.4.3.6	Gorai.004G154200	cell wall.pectin synthesis.rhamnogalacturonan II.Xylose Transferase with Fucose Acceptor	FUNCTIONS IN: molecular_function unknown; INVOLVED IN: biological_process unknown; LOCATED IN: endoplasmic reticulum; EXPRESSED IN: 22 plant structures; EXPRESSED DURING: 13 growth stages; CONTAINS InterPro DOMAIN/s: Reticulon (InterPro:IPR003388); BEST Arabidopsis thaliana protein match is: RGXT1 (rhamnogalacturonan xylosyltransferase 1); UDP-xylosyltransferase (TAIR:AT4G01770.1); Has 188 Blast …	Gorai.004G154200	Chr04	43882414	43885335	+	PF03407	PTHR10994				AT4G01220.1		Nucleotide-diphospho-sugar transferase family protein	Gorai.004G154200	12.81623692	12.81623692	8	0.498668034		1		0.980770103	0.094503019	72.28875414	2.256384681	1	3	3	8	8	8	0.766379234	3.89E-06	0.159021105	6.250106751	6.22283591	6.988505302	5.890443577	6.747402304	5.319534137	6.972187641	5.97178112	6.600753186	5.455705056	7.004822964	5.809106034
10.5	Gorai.008G152500	cell wall.cell wall proteins	cell wall protein precursor, putative | chr2:8981988-8982712 REVERSE	Gorai.008G152500	Chr08	40993369	40997737	-						AT2G20870.1		cell wall protein precursor, putative	Gorai.008G152500	7.090647639	7.090647639	8	1.455409381		1		0.954275266	22.7976045	68.35389623	2.862984463	1	3	3	8	8	8	0.001400178	4.82E-06	0.104110018	5.116824058	4.309562254	6.083246521	5.201934154	3.265570023	4.302021926	6.329121929	5.664077544	3.451703687	5.022393072	5.837371113	4.739790764
10.5.1.1	Gorai.001G194400	cell wall.cell wall proteins.AGPs.AGP	Symbols: FLA7 | FLA7 (FASCICLIN-LIKE ARABINOOGALACTAN 7) | chr2:1676742-1678455 FORWARD	Gorai.001G194400	Chr01	33107940	33110096	+	PF02469					AT2G04780.1	FLA7	FASCICLIN-like arabinoogalactan 7	Gorai.001G194400	11.54328262	11.54328262	8	0.886636329		1		0.980627144	25.19229873	130.5538712	4.864093236	1	3	3	8	8	8	0.00102791	3.92E-07	0.032730556	5.558563539	6.115365332	5.661674917	7.126606061	5.763268076	4.796308689	5.680136365	6.760522011	5.539108291	4.25448749	5.64321347	7.49269011
10.5.1.1	Gorai.001G219000	cell wall.cell wall proteins.AGPs.AGP	Symbols: FLA7 | FLA7 (FASCICLIN-LIKE ARABINOOGALACTAN 7) | chr2:1676742-1678455 FORWARD	Gorai.001G219000	Chr01	44196408	44198101	-	PF02469					AT2G04780.1	FLA7	FASCICLIN-like arabinoogalactan 7	Gorai.001G219000	20.35980298	20.35980298	8	1.788286563		1		0.976217379	0.844009038	137.0227879	17.13705504	1	3	3	8	8	8	0.385114521	3.24E-07	0.000764197	5.493445283	5.660194578	7.566718218	5.341533562	4.829158871	4.569869072	6.916582929	5.732335868	4.355938578	4.968923759	8.216853506	4.950731257
10.5.1.1	Gorai.007G025300	cell wall.cell wall proteins.AGPs.AGP	Symbols: AGP16, ATAGP16 | AGP16 (ARABINOGALACTAN PROTEIN 16) | chr2:19018509-19019255 REVERSE	Gorai.007G025300	Chr07	1764960	1765726	-	PF06376					AT2G46330.1	AGP16,ATAGP16	arabinogalactan protein 16	Gorai.007G025300	17.19086987	17.19086987	8	1.788119624		1		0.945615459	45.37794475	108.2635917	0.885001156	1	3	3	8	8	8	0.000147105	8.14E-07	0.488888682	4.980632387	6.179492195	7.291529153	5.69980855	4.371232248	4.957679213	6.670457817	5.110466142	3.542223037	4.599382551	7.91260049	6.289150959
10.5.1.1	Gorai.001G110500	cell wall.cell wall proteins.AGPs.AGP	Symbols: SOS5 | SOS5 (salt overly sensitive 5); polysaccharide binding / protein binding | chr3:17136456-17137874 REVERSE	Gorai.001G110500	Chr01	12772676	12774687	-	PF02469					AT3G46550.1	SOS5	Fasciclin-like arabinogalactan family protein	Gorai.001G110500	15.7171951	15.7171951	8	3.61109822		1		0.986231068	10.0693393	56.51181278	0.339592424	1	3	3	8	8	8	0.013130776	9.96E-06	0.79753938	5.538573971	6.345624598	7.392129359	6.449051688	7.012853837	2.914362254	6.991711496	6.118382066	6.676975034	2.367227286	7.792547221	6.77972131
10.5.1.1	Gorai.003G132100	cell wall.cell wall proteins.AGPs.AGP	Symbols: SOS5 | SOS5 (salt overly sensitive 5); polysaccharide binding / protein binding | chr3:17136456-17137874 REVERSE	Gorai.003G132100	Chr03	38699513	38701118	+	PF02469					AT3G46550.1	SOS5	Fasciclin-like arabinogalactan family protein	Gorai.003G132100	11.49681254	11.49681254	8	4.972484499		1		0.991282693	20.38022187	231.0211359	0.486844128	1	3	3	8	8	8	0.00196425	4.15E-08	0.700836232	4.22865491	5.583200442	3.271198687	8.037210741	2.953223574	5.362077703	2.262121183	7.421411298	2.39313952	4.83794764	4.280276192	8.653010184
10.5.1.1	Gorai.007G092300	cell wall.cell wall proteins.AGPs.AGP	Symbols: FLA10 | FLA10 | chr3:22499360-22501239 REVERSE	Gorai.007G092300	Chr07	6731202	6732875	-	PF02469					AT3G60900.1	FLA10	FASCICLIN-like arabinogalactan-protein 10	Gorai.007G092300	6.280807663	6.280807663	8	5.251758985		1		0.97961647	11.92936749	135.8460258	0.109916123	1	3	3	8	8	8	0.008645135	3.35E-07	0.951891383	4.347993171	2.988321985	3.585094067	7.085642759	1.729389881	2.272503604	4.184231271	7.684608986	2.380172808	3.142959619	2.985956863	6.486676533
10.5.1.1	Gorai.001G156700	cell wall.cell wall proteins.AGPs.AGP	Symbols: AGP20, AtAGP20 | AGP20 | chr3:22810041-22810747 REVERSE	Gorai.001G156700	Chr01	22286134	22288025	+	PF06376					AT3G61640.1	AGP20,AtAGP20	arabinogalactan protein 20	Gorai.001G156700	21.94815055	21.94815055	8	1.275968291		1		0.934290604	0.04246251	20.06291689	0.14800485	1	3	3	8	8	8	0.841888082	0.000443797	0.928082102	4.715555065	4.775474459	4.652811106	6.017235928	3.12617516	5.185836856	4.627525011	5.995789555	3.200705635	5.038200058	4.6780972	6.0386823
10.5.1.1	Gorai.008G079800	cell wall.cell wall proteins.AGPs.AGP	Symbols: AGP18, ATAGP18 | AGP18 (ARABINOGALACTAN PROTEIN 18) | chr4:17605758-17606755 REVERSE	Gorai.008G079800	Chr08	15403638	15404866	-						AT4G37450.1	AGP18,ATAGP18	arabinogalactan protein 18	Gorai.008G079800	63.98214282	63.98214282	8	5.578095993		1		0.993982082	3.142203439	98.83687535	0.225103248	1	3	3	8	8	8	0.114227908	1.16E-06	0.87635568	6.40405913	7.202032792	6.927943612	8.954667417	8.204625943	3.124946871	6.625050897	8.567510897	7.783946369	2.639728355	7.230836327	9.341823938
10.5.1.1	Gorai.013G048900	cell wall.cell wall proteins.AGPs.AGP	Symbols: AGP18, ATAGP18 | AGP18 (ARABINOGALACTAN PROTEIN 18) | chr4:17605758-17606755 REVERSE	Gorai.013G048900	Chr13	4385314	4386885	-						AT4G37450.1	AGP18,ATAGP18	arabinogalactan protein 18	Gorai.013G048900	2164.048331	2164.048331	8	0.831923921		1		0.935081066	4.368793637	14.90922305	2.761611245	1	3	3	8	8	8	0.070000009	0.001222263	0.111434837	9.534028755	8.971931441	10.33734262	9.481193313	8.932567806	8.260816658	10.26694621	10.14736849	9.113528853	8.608271466	10.40773902	8.815018135
10.5.1.1	Gorai.006G147500	cell wall.cell wall proteins.AGPs.AGP	Symbols: FLA17 | FLA17 (FASCICLIN-LIKE ARABINOGALACTAN PROTEIN 17 PRECURSOR) | chr5:1952851-1955788 FORWARD	Gorai.006G147500	Chr06	40591164	40594890	+	PF02469		KOG1437			AT5G06390.1	FLA17	FASCICLIN-like arabinogalactan protein 17 precursor	Gorai.006G147500	66.80426336	66.80426336	8	2.415549499		1		0.992791807	51.99918455	117.3509755	4.02817199	1	3	3	8	8	8	9.15E-05	5.94E-07	0.051076878	7.724840645	8.616289752	9.210938309	8.400272005	9.292675142	5.778375338	8.585802343	8.027542668	8.761756072	5.524261499	9.836074275	8.773001342
10.5.1.1	Gorai.009G024200	cell wall.cell wall proteins.AGPs.AGP	Symbols: AGP22, ATAGP22 | AGP22 (ARABINOGALACTAN PROTEIN 22) | chr5:21603620-21604231 FORWARD	Gorai.009G024200	Chr09	1873162	1873617	-	PF06376					AT5G53250.1	AGP22,ATAGP22	arabinogalactan protein 22	Gorai.009G024200	9.663748644	9.663748644	8	1.630008411		1		0.952506742	1.266967235	116.9800252	1.161577645	1	3	3	8	8	8	0.292968612	6.02E-07	0.382593707	4.676436229	4.885116303	6.63572411	3.58038541	4.962033133	3.944962409	6.46220865	3.812821998	4.648357191	3.782357076	6.809239571	3.347948822
10.5.1.1	Gorai.002G100100	cell wall.cell wall proteins.AGPs.AGP	Symbols: FLA1 | FLA1 (FASCICLIN-LIKE ARAB INOGALACTAN 1) | chr5:22558148-22560461 REVERSE	Gorai.002G100100	Chr02	12686192	12692133	+	PF02469					AT5G55730.1	FLA1	FASCICLIN-like arabinogalactan 1	Gorai.002G100100	105.7810715	105.7810715	8	2.46013238		1		0.994976084	2.10951725	184.0556744	3.165168627	1	3	3	8	8	8	0.184451083	1.02E-07	0.085535811	8.408368644	8.221496506	9.829706646	6.643237574	9.767342572	7.019443509	9.747858586	7.183518443	9.719157283	6.982940264	9.911554705	6.102956706
10.5.1.1	Gorai.013G152900	cell wall.cell wall proteins.AGPs.AGP	Symbols: FLA1 | FLA1 (FASCICLIN-LIKE ARAB INOGALACTAN 1) | chr5:22558148-22560461 REVERSE	Gorai.013G152900	Chr13	41748907	41751779	-	PF02469					AT5G55730.1	FLA1	FASCICLIN-like arabinogalactan 1	Gorai.013G152900	46.6424343	46.6424343	8	2.780597223		1		0.932049271	5.754127841	35.48560284	0.584414308	1	3	3	8	8	8	0.043259257	5.71E-05	0.641864533	5.797899102	4.853408289	7.250832087	5.018777517	5.842134602	3.190870575	7.947003811	5.376680188	6.517347963	3.350564446	6.554660364	4.660874846
10.5.1.1	Gorai.007G262400	cell wall.cell wall proteins.AGPs.AGP	Symbols: AGP14, ATAGP14 | AGP14 (ARABINOGALACTAN PROTEIN 14) | chr5:22893151-22893642 FORWARD	Gorai.007G262400	Chr07	43333004	43333670	-						AT5G56540.1	AGP14,ATAGP14	arabinogalactan protein 14	Gorai.007G262400	981.9379188	981.9379188	8	1.626088448		1		0.909923764	4.297983633	16.34274171	0.007109664	1	3	3	8	8	8	0.071875496	0.000897877	0.999104479	7.640637151	8.44309346	6.454816829	9.52329545	7.793904717	8.395444224	6.111774449	9.093901514	7.369431701	7.987440938	6.797859209	9.952689386
10.5.2	Gorai.002G193500	cell wall.cell wall proteins.proline rich proteins	Symbols: ATPRP2 | ATPRP2 (PROLINE-RICH PROTEIN 2) | chr2:9060625-9062091 REVERSE	Gorai.002G193500	Chr02	52240869	52242976	+	PF01190					AT2G21140.1	ATPRP2,PRP2	proline-rich protein 2	Gorai.002G193500	553.0463972	553.0463972	8	2.414908092		1		0.988876596	64.59664724	186.0703991	11.541171	1	3	3	8	8	8	4.22E-05	9.75E-08	0.002814912	9.578973506	10.62343587	9.628354281	11.11012613	11.59542761	8.070910723	9.545689946	10.39207175	11.00914814	7.368984185	9.711018616	11.82818052
10.5.3	Gorai.013G229400	cell wall.cell wall proteins.LRR	leucine-rich repeat family protein / extensin family protein | chr4:14418605-14420250 FORWARD	Gorai.013G229400	Chr13	54819661	54821793	-	PF08263,PF00560	PTHR23258				AT4G29240.1		Leucine-rich repeat (LRR) family protein	Gorai.013G229400	11.77128896	11.77128896	8	1.183487188		1		0.991914719	1.516146736	201.2545437	16.76754261	1	3	3	8	8	8	0.253170716	7.16E-08	0.000823047	6.108198694	6.231890353	5.820975625	7.571326284	6.480107323	4.807768861	6.263807813	7.265802867	6.314042047	4.589142048	5.378143438	7.876849701
10.5.5	Gorai.001G090200	cell wall.cell wall proteins.RGP	Symbols: RGP1, ATRGP1 | RGP1 (REVERSIBLY GLYCOSYLATED POLYPEPTIDE 1); cellulose synthase (UDP-forming) | chr3:415393-417547 FORWARD	Gorai.001G090200	Chr01	9845659	9848268	-	PF03214			2.4.1.-,5.4.99.-	K13379	AT3G02230.1	ATRGP1,RGP1	reversibly glycosylated polypeptide 1	Gorai.001G090200	5.615835611	5.615835611	8	1.183399919		1		0.989632673	67.16599064	79.56398218	0.179064548	1	3	3	8	8	8	3.67E-05	2.69E-06	0.907629478	5.563912913	4.572539082	4.534441135	6.130477447	5.76539805	3.842587356	5.05063098	6.623035764	6.310688261	4.271296646	4.018251291	5.637919131
10.5.5	Gorai.001G076300	cell wall.cell wall proteins.RGP	Symbols: RGP3, RGP | RGP3 (REVERSIBLY GLYCOSYLATED POLYPEPTIDE 3); transferase, transferring hexosyl groups | chr3:2708086-2709714 REVERSE	Gorai.001G076300	Chr01	7839856	7842240	+	PF03214			2.4.1.-,5.4.99.-	K13379	AT3G08900.1	RGP,RGP3	reversibly glycosylated polypeptide 3	Gorai.001G076300	281.7564162	281.7564162	8	4.21797995		1		0.996132316	0.012338366	37.76779927	0.763487603	1	3	3	8	8	8	0.914290577	4.53E-05	0.545603826	7.742892639	7.690811781	9.079736539	7.813231958	9.507480708	4.466959636	8.910866569	7.924097875	9.404992668	4.731613444	9.248606508	7.70236604
10.5.5	Gorai.013G095500	cell wall.cell wall proteins.RGP	Symbols: RGP3, RGP | RGP3 (REVERSIBLY GLYCOSYLATED POLYPEPTIDE 3); transferase, transferring hexosyl groups | chr3:2708086-2709714 REVERSE	Gorai.013G095500	Chr13	15739342	15746776	+	PF03214			2.4.1.-,5.4.99.-	K13379	AT3G08900.1	RGP,RGP3	reversibly glycosylated polypeptide 3	Gorai.013G095500	28.34804571	28.34804571	8	1.322676869		1		0.986887449	13.59044185	89.09855368	1.942366104	1	3	3	8	8	8	0.006160988	1.73E-06	0.20137499	6.016293129	6.567681545	7.679244306	5.891023775	6.776760302	4.820920964	7.209707708	5.714707412	6.382824665	4.757932731	8.148780904	6.067340139
10.6	Gorai.004G108900	cell wall.degradation	Symbols: AtGUS3 | AtGUS3 (Arabidopsis thaliana glucuronidase 3); beta-glucuronidase | chr5:13235829-13238839 REVERSE	Gorai.004G108900	Chr04	22508119	22511632	-	PF03662	PTHR14363				AT5G34940.2	AtGUS3,GUS3	glucuronidase 3	Gorai.004G108900	52.33727154	52.33727154	8	1.78015656		1		0.996679679	57.03809991	271.2412372	0.948550279	1	3	3	8	8	8	6.59E-05	2.20E-08	0.461806503	7.679310226	8.380326601	9.472694126	7.234844012	8.974438007	6.437297508	9.039748625	6.946860838	8.567587856	6.163043586	9.905639627	7.522827187
10.6	Gorai.008G281400	cell wall.degradation	peptidoglycan-binding LysM domain-containing protein | chr5:24958241-24958769 FORWARD	Gorai.008G281400	Chr08	55786670	55787615	+	PF01476					AT5G62150.1		peptidoglycan-binding LysM domain-containing protein	Gorai.008G281400	45.36253603	45.36253603	8	3.79828154		1		0.985334613	1.496697055	76.01560311	4.972706282	1	3	3	8	8	8	0.25599005	3.20E-06	0.030996146	5.271183251	5.762128015	8.023252376	4.895863963	6.048290887	3.099215307	7.256641114	5.270281168	5.342441868	3.215368857	8.789863639	4.521446759
10.6.1	Gorai.010G005200	cell wall.degradation.cellulases and beta -1,4-glucanases	Symbols: AtGH9B5 | AtGH9B5 (Arabidopsis thaliana Glycosyl Hydrolase 9B5); catalytic/ hydrolase, hydrolyzing O-glycosyl compounds | chr1:6918191-6920377 REVERSE	Gorai.010G005200	Chr10	224662	230334	+	PF00759	PTHR22298				AT1G19940.1	AtGH9B5,GH9B5	glycosyl hydrolase 9B5	Gorai.010G005200	53.54967667	53.54967667	8	0.450986771		1		0.966487185	8.873469193	23.90060812	0.146010822	1	3	3	8	8	8	0.017631681	0.000239549	0.929368659	7.265788718	6.913559543	6.066496902	7.679311332	7.385706755	7.227181533	6.162992749	7.85754126	7.601964938	7.440655924	5.970001055	7.501081404
10.6.1	Gorai.007G170600	cell wall.degradation.cellulases and beta -1,4-glucanases	Symbols: AtGH9B8 | AtGH9B8 (Arabidopsis thaliana glycosyl hydrolase 9B8); catalytic/ hydrolase, hydrolyzing O-glycosyl compounds | chr2:14003250-14006017 FORWARD	Gorai.007G170600	Chr07	15390029	15393368	+	PF00759	PTHR22298				AT2G32990.1	AtGH9B8,GH9B8	glycosyl hydrolase 9B8	Gorai.007G170600	54.9829431	54.9829431	8	1.629752603		1		0.935572184	10.74592522	29.88238401	2.616136806	1	3	3	8	8	8	0.011219641	0.000107174	0.123089695	5.940188309	6.661232614	4.720735638	7.076049986	7.454086244	5.951969979	5.044550813	6.360972614	6.928507111	5.426722699	4.396920463	7.791127357
10.6.1	Gorai.013G260700	cell wall.degradation.cellulases and beta -1,4-glucanases	glycosyl hydrolase family 3 protein | chr3:17313646-17316566 REVERSE	Gorai.013G260700	Chr13	57529088	57533470	+	PF00933,PF01915			3.2.1.21	K01188	AT3G47000.1		Glycosyl hydrolase family protein	Gorai.013G260700	17.835583	17.835583	8	0.822785495		1		0.988053793	9.608825057	147.8761603	3.483499405	1	3	3	8	8	8	0.014669973	2.41E-07	0.070196757	6.696770584	6.955519167	7.873762692	6.522490835	7.309408761	5.598917215	7.587854167	6.483579938	7.119727646	5.595920585	8.159671217	6.561401733
10.6.1	Gorai.006G118100	cell wall.degradation.cellulases and beta -1,4-glucanases	glycosyl hydrolase family 3 protein | chr5:7107376-7111349 REVERSE	Gorai.006G118100	Chr06	36780707	36785281	-	PF00933,PF01915					AT5G20950.1		Glycosyl hydrolase family protein	Gorai.006G118100	50.4262395	50.4262395	8	1.036725442		1		0.984683059	67.50448595	183.7026244	16.8916014	1	3	3	8	8	8	3.60E-05	1.03E-07	0.000802677	7.72961613	8.370363508	7.243931687	9.104855915	8.716884239	7.134287434	7.451074384	8.587882572	8.220919461	6.658588104	7.036788991	9.621829258
10.6.1	Gorai.013G114800	cell wall.degradation.cellulases and beta -1,4-glucanases	glycosyl hydrolase family 3 protein | chr5:7107376-7111349 REVERSE	Gorai.013G114800	Chr13	28433069	28436604	+	PF00933,PF01915					AT5G20950.1		Glycosyl hydrolase family protein	Gorai.013G114800	306.7387764	306.7387764	8	1.566675617		1		0.989045205	5.356880391	144.382286	1.850567861	1	3	3	8	8	8	0.049341751	2.64E-07	0.216270291	9.24957075	9.51546201	10.66791433	9.078780617	10.20454328	7.578827292	10.39765006	9.001178827	9.96911004	7.630344078	10.9381786	9.156382408
10.6.2	Gorai.008G140600	cell wall.degradation.mannan-xylose-arabinose-fucose	Symbols: BXL2, ATBXL2 | BXL2 (BETA-XYLOSIDASE 2); hydrolase, hydrolyzing O-glycosyl compounds | chr1:564205-567769 FORWARD	Gorai.008G140600	Chr08	39154734	39159241	+	PF00933,PF01915			3.2.1.21	K05349	AT1G02640.1	ATBXL2,BXL2	beta-xylosidase 2	Gorai.008G140600	11.69512843	11.69512843	8	0.941929005		1		0.759170001	17.14630642	1.744604603	1.296419817	1	3	3	8	8	8	0.003249762	0.235155718	0.340542323	2.958947051	4.289143439	3.234519213	4.077983039	3.889285551	3.294393178	2.984278442	2.996557309	3.34717203	2.507780424	3.484759983	5.159408768
10.6.2	Gorai.009G223500	cell wall.degradation.mannan-xylose-arabinose-fucose	Symbols: RXF12, ATXYN1 | RXF12; endo-1,4-beta-xylanase/ hydrolase, hydrolyzing O-glycosyl compounds | chr1:21684584-21688321 FORWARD	Gorai.009G223500	Chr09	17409511	17413893	-	PF02018,PF00331					AT1G58370.1	ATXYN1,RXF12	glycosyl hydrolase family 10 protein / carbohydrate-binding domain-containing protein	Gorai.009G223500	9.046111501	9.046111501	8	3.436690515		1		0.939528019	3.924459828	51.45043416	0.753534767	1	3	3	8	8	8	0.082917083	1.42E-05	0.550549289	3.755162264	4.532158158	6.135254705	3.595953858	5.150876202	1.69255608	5.910006177	3.104092815	5.02956511	0.976984956	6.360503232	4.087814901
10.6.2	Gorai.002G219200	cell wall.degradation.mannan-xylose-arabinose-fucose	glycosyl hydrolase family 3 protein | chr1:29349679-29352924 REVERSE	Gorai.002G219200	Chr02	57255123	57258465	+	PF00933,PF01915					AT1G78060.1		Glycosyl hydrolase family protein	Gorai.002G219200	22.25930807	22.25930807	8	4.635519008		1		0.984551603	0.255414402	102.6528607	0.034732493	1	3	3	8	8	8	0.626914953	1.00E-06	0.990652074	5.029488926	5.220593767	7.75063224	3.70977987	6.447350927	2.592402347	7.668910308	3.704346172	6.347584275	2.397114946	7.832354172	3.715213568
10.6.2	Gorai.008G282700	cell wall.degradation.mannan-xylose-arabinose-fucose	Symbols: ATFUC1 | ATFUC1 (alpha-L-fucosidase 1); alpha-L-fucosidase | chr2:11974663-11976600 FORWARD	Gorai.008G282700	Chr08	55897316	55900320	+	PF01120,PF00754	PTHR10030				AT2G28100.1	ATFUC1,FUC1	alpha-L-fucosidase 1	Gorai.008G282700	16.5657077	16.5657077	8	0.896798419		1		0.981229364	9.653192534	66.79609327	6.870733118	1	3	3	8	8	8	0.014512116	5.26E-06	0.013246252	5.724400164	5.234386458	6.785568093	5.288479048	5.365021611	4.478504491	6.673746492	5.906169091	5.46791837	4.849766702	6.897389695	4.670789005
10.6.2	Gorai.011G198200	cell wall.degradation.mannan-xylose-arabinose-fucose	Symbols: BXL1, ATBXL1 | BXL1 (BETA-XYLOSIDASE 1); hydrolase, hydrolyzing O-glycosyl compounds | chr5:20011879-20016742 REVERSE	Gorai.011G198200	Chr11	47882079	47887109	-	PF00933,PF01915					AT5G49360.1	ATBXL1,BXL1	beta-xylosidase 1	Gorai.011G198200	4.824292282	4.824292282	8	0.446961664		1		0.986496975	200.9770192	68.30135138	0.985782182	1	3	3	8	8	8	5.96E-07	4.83E-06	0.446715573	6.233796075	5.264254	6.418480464	5.539628814	5.74358869	5.294402181	6.874934151	6.124965752	6.167661491	5.767622905	5.962026778	4.954291876
10.6.3	Gorai.002G138200	cell wall.degradation.pectate lyases and polygalacturonases	lyase | chr1:3214237-3217538 REVERSE	Gorai.002G138200	Chr02	23506638	23511162	+	PF06045					AT1G09890.1		Rhamnogalacturonate lyase family protein	Gorai.002G138200	24.76185046	24.76185046	8	2.611375891		1		0.97953819	52.67485637	67.3827279	7.071336222	1	3	3	8	8	8	8.74E-05	5.09E-06	0.012224408	7.255944579	5.92716243	7.731982841	6.439241531	7.785810329	4.409179316	8.072701994	7.345206521	8.22025737	5.385612429	7.391263688	5.53327654
10.6.3	Gorai.008G203900	cell wall.degradation.pectate lyases and polygalacturonases	pectate lyase family protein | chr1:25401588-25403503 FORWARD	Gorai.008G203900	Chr08	48942867	48944869	+	PF00544			4.2.2.2	K01728	AT1G67750.1		Pectate lyase family protein	Gorai.008G203900	374.9360673	374.9360673	8	10.79791437		1		0.995671065	0.087764241	22.62642746	0.022670766	1	3	3	8	8	8	0.774583832	0.000290948	0.994997346	6.991587912	7.370060918	5.639059712	10.22564371	10.11611746	2.742476778	5.268359437	9.925466197	9.825287185	2.94723883	6.009759986	10.52582123
10.6.3	Gorai.002G161400	cell wall.degradation.pectate lyases and polygalacturonases	BURP domain-containing protein / polygalacturonase, putative | chr1:26512722-26515188 REVERSE	Gorai.002G161400	Chr02	36980855	36983098	+	PF03181					AT1G70370.1	PG2	polygalacturonase 2	Gorai.002G161400	63.95762784	63.95762784	8	0.867541505		1		0.97933211	142.653191	44.81398918	0.499514948	1	3	3	8	8	8	2.22E-06	2.39E-05	0.692926219	6.78667351	8.153453165	6.950213699	8.323711651	7.646199482	6.960128518	6.390019515	7.630065207	6.962371471	6.164237846	7.510407882	9.017358094
10.6.3	Gorai.005G136300	cell wall.degradation.pectate lyases and polygalacturonases	BURP domain-containing protein / polygalacturonase, putative | chr1:26512722-26515188 REVERSE	Gorai.005G136300	Chr05	35061399	35063863	+	PF03181					AT1G70370.1	PG2	polygalacturonase 2	Gorai.005G136300	15.74351182	15.74351182	8	2.1617287		1		0.99584782	32.20263674	1488.331311	324.1780328	1	3	3	8	8	8	0.00046783	2.52E-11	1.09E-08	7.751019162	8.062660917	9.836189181	8.499720042	6.531402407	6.760048529	9.159706341	8.813571597	6.083375971	6.947422741	10.51267202	8.185868486
10.6.3	Gorai.010G226900	cell wall.degradation.pectate lyases and polygalacturonases	polygalacturonase, putative / pectinase, putative | chr1:30153408-30155713 REVERSE	Gorai.010G226900	Chr10	59826282	59830217	-	PF00295					AT1G80170.1		Pectin lyase-like superfamily protein	Gorai.010G226900	9.544056045	9.544056045	8	1.74834561		1		0.961457589	0.238741214	35.74413312	1.053964433	1	3	3	8	8	8	0.638228639	5.56E-05	0.420494303	4.083529355	4.224747387	5.694752447	3.702932663	4.768242873	2.450625503	5.6632262	3.964981577	4.862543709	1.843365935	5.726278694	3.440883748
10.6.3	Gorai.007G231600	cell wall.degradation.pectate lyases and polygalacturonases	lyase | chr2:9604772-9610595 REVERSE	Gorai.007G231600	Chr07	29136546	29142052	+	PF06045					AT2G22620.1		Rhamnogalacturonate lyase family protein	Gorai.007G231600	19.47125346	19.47125346	8	0.921274911		1		0.973227113	30.49913455	27.04437159	0.644181038	1	3	3	8	8	8	0.000558668	0.000153855	0.608005739	5.876127598	4.866236717	4.952936336	6.382619935	5.761183145	4.387989215	5.474645454	6.992390235	6.146001814	4.891472889	4.431227218	5.772849635
10.6.3	Gorai.008G089300	cell wall.degradation.pectate lyases and polygalacturonases	lyase | chr2:9604772-9610595 REVERSE	Gorai.008G089300	Chr08	20565115	20570334	+	PF06045					AT2G22620.1		Rhamnogalacturonate lyase family protein	Gorai.008G089300	13.69538449	13.69538449	8	3.297077101		1		0.972516362	8.45E-05	13.29422245	13.60137136	1	3	3	8	8	8	0.992891221	0.00178459	0.001655998	4.090299844	4.094416902	5.036815144	4.057831497	5.562498117	1.712288734	3.864713144	5.385934429	5.20331107	1.907240733	6.208917144	2.729728565
10.6.3	Gorai.006G139700	cell wall.degradation.pectate lyases and polygalacturonases	glycoside hydrolase family 28 protein / polygalacturonase (pectinase) family protein | chr3:21405387-21407624 REVERSE	Gorai.006G139700	Chr06	39671087	39673837	-	PF00295					AT3G57790.1		Pectin lyase-like superfamily protein	Gorai.006G139700	41.96365199	41.96365199	8	1.005706828		1		0.970865426	0.658461934	84.65208793	2.01457933	1	3	3	8	8	8	0.440576347	2.11E-06	0.190525283	6.895702758	6.995946888	7.638659984	6.3377184	8.070810605	5.736110304	7.408067707	6.45542998	7.950074944	5.769238401	7.869252261	6.22000682
10.6.3	Gorai.001G158900	cell wall.degradation.pectate lyases and polygalacturonases	glycoside hydrolase family 28 protein / polygalacturonase (pectinase) family protein | chr3:22758063-22760192 FORWARD	Gorai.001G158900	Chr01	22817434	22820725	-	PF00295					AT3G61490.1		Pectin lyase-like superfamily protein	Gorai.001G158900	32.05453787	32.05453787	8	1.223600899		1		0.958603015	1.830467711	14.48297062	0.312872827	1	3	3	8	8	8	0.21306302	0.001346061	0.815823369	5.101701454	4.673769715	3.852901731	6.043093301	5.733355637	3.92159167	4.398290651	6.21432099	5.865716808	3.928477367	3.307512811	5.871865612
10.6.3	Gorai.010G182700	cell wall.degradation.pectate lyases and polygalacturonases	pectate lyase family protein | chr4:11700555-11702666 REVERSE	Gorai.010G182700	Chr10	53236207	53237538	-	PF00544					AT4G22080.1	RHS14	root hair specific 14	Gorai.010G182700	5.339786622	5.339786622	8	1.046550352		1		0.909050712	20.98098029	15.34238519	0.287364797	1	3	3	8	8	8	0.001800829	0.001110691	0.833391583	4.155250515	3.068574894	2.603685338	4.573143789	4.084702349	3.186119341	3.191432951	5.012621557	4.54197057	3.874976982	2.015937726	4.133666021
10.6.3	Gorai.004G138900	cell wall.degradation.pectate lyases and polygalacturonases	glycoside hydrolase family 28 protein / polygalacturonase (pectinase) family protein | chr4:12264590-12267196 FORWARD	Gorai.004G138900	Chr04	38902043	38904285	-	PF00295					AT4G23500.1		Pectin lyase-like superfamily protein	Gorai.004G138900	10.55431721	10.55431721	8	5.357190743		1		0.986647433	0.917122044	28.13402056	1.097551283	1	3	3	8	8	8	0.366274184	0.000133394	0.404647567	4.367329124	3.73524446	4.135579365	6.006069099	5.585450876	0.47804783	4.420261159	6.667263942	6.133381671	0.248409726	3.850897571	5.344874256
10.7	Gorai.010G177300	cell wall.modification	xyloglucan:xyloglucosyl transferase, putative / xyloglucan endotransglycosylase, putative / endo-xyloglucan transferase, putative | chr1:3878550-3880361 REVERSE	Gorai.010G177300	Chr10	51930366	51932004	-	PF00722,PF06955			2.4.1.207	K08235	AT1G11545.1	XTH8	xyloglucan endotransglucosylase/hydrolase 8	Gorai.010G177300	56.7481639	56.7481639	8	3.64366977		1		0.972400761	15.95986309	50.46323267	1.23065707	1	3	3	8	8	8	0.003977552	1.53E-05	0.360339724	5.778823529	6.989123559	7.823798214	4.873214921	8.30642732	4.53245372	7.486977815	3.780677629	7.877296117	3.970342554	8.160618613	5.965752213
10.7	Gorai.005G153200	cell wall.modification	Symbols: XTR2, EXGT-A2, ATXTH28 | XTR2 (XYLOGLUCAN ENDOTRANSGLYCOSYLASE RELATED 2); hydrolase, acting on glycosyl bonds / xyloglucan:xyloglucosyl transferase | chr1:5066636-5068645 REVERSE	Gorai.005G153200	Chr05	43000414	43003167	+	PF00722,PF06955			2.4.1.207	K08235	AT1G14720.1	ATXTH28,EXGT-A2,XTH28,XTR2	xyloglucan endotransglucosylase/hydrolase 28	Gorai.005G153200	216.5206741	216.5206741	8	2.084221166		1		0.979979778	1.11512188	11.42826043	2.721577144	1	3	3	8	8	8	0.321814803	0.002904134	0.114501556	7.334290464	6.953253419	8.277059428	7.53537565	7.913149405	4.849503284	8.113116297	7.957220807	8.03460889	5.232215863	8.441002558	7.113530493
10.7	Gorai.005G142200	cell wall.modification	Symbols: ATEXPA15, EXP15, ATEXP15, ATHEXP ALPHA 1.3 | ATEXPA15 (ARABIDOPSIS THALIANA EXPANSIN A15) | chr2:916854-918643 REVERSE	Gorai.005G142200	Chr05	38770056	38772198	-	PF03330,PF01357					AT2G03090.1	ATEXP15,ATEXPA15,ATHEXP ALPHA 1.3,EXP15,EXPA15	expansin A15	Gorai.005G142200	26.72479061	26.72479061	8	1.14496484		1		0.947774174	0.917995063	27.03219511	3.943402217	1	3	3	8	8	8	0.366057973	0.000154105	0.053584196	5.787199594	5.595186994	6.755901128	5.982117641	5.924773965	4.10198044	6.571865283	6.313648125	5.820317294	4.442967673	6.939936973	5.650587158
10.7	Gorai.007G095000	cell wall.modification	Symbols: ATXTH21, XTH21 | XTH21 (XYLOGLUCAN ENDOTRANSGLUCOSYLASE/HYDROLASE 21); hydrolase, acting on glycosyl bonds / xyloglucan endotransglucosylase | chr2:8144912-8146265 FORWARD	Gorai.007G095000	Chr07	6973167	6974393	-	PF00722	PTHR10963:SF5				AT2G18800.1	ATXTH21,XTH21	xyloglucan endotransglucosylase/hydrolase 21	Gorai.007G095000	47.68432124	47.68432124	8	0.699423517		1		0.965457673	7.59276037	39.46830102	0.551800339	1	3	3	8	8	8	0.024847024	3.85E-05	0.661073583	6.914064289	6.530294194	6.152108308	7.422165475	7.529037342	5.785405842	6.516978573	7.577834871	7.673096332	5.888347382	5.787238043	7.266496079
10.7	Gorai.003G131000	cell wall.modification	Symbols: ATEXPA4, ATEXP4, ATHEXP ALPHA 1.6 | ATEXPA4 (ARABIDOPSIS THALIANA EXPANSIN A4) | chr2:16543832-16545584 REVERSE	Gorai.003G131000	Chr03	38551122	38553456	+	PF03330,PF01357					AT2G39700.1	ATEXP4,ATEXPA4,ATHEXP ALPHA 1.6,EXPA4	expansin A4	Gorai.003G131000	106.4104535	106.4104535	8	1.38562184		1		0.979294506	17.31911526	46.70994459	0.719662848	1	3	3	8	8	8	0.00315817	2.05E-05	0.56773125	6.868079501	7.629961358	8.489889908	6.870243875	7.892180775	5.743767161	8.010430013	6.337553743	7.434745044	5.689589205	8.969349802	7.402934007
10.7	Gorai.006G172400	cell wall.modification	Symbols: ATEXPA4, ATEXP4, ATHEXP ALPHA 1.6 | ATEXPA4 (ARABIDOPSIS THALIANA EXPANSIN A4) | chr2:16543832-16545584 REVERSE	Gorai.006G172400	Chr06	43157803	43159788	+	PF03330,PF01357					AT2G39700.1	ATEXP4,ATEXPA4,ATHEXP ALPHA 1.6,EXPA4	expansin A4	Gorai.006G172400	24.26371102	24.26371102	8	1.358658255		1		0.99636323	0.114980383	105.0611114	1.246305119	1	3	3	8	8	8	0.743272971	9.15E-07	0.355509815	6.984832539	6.948155942	7.092521379	8.041524093	7.621808109	5.110123382	7.213029535	8.023705721	7.690949581	5.011645319	6.972013223	8.059342465
10.7	Gorai.007G376300	cell wall.modification	Symbols: ATEXPA4, ATEXP4, ATHEXP ALPHA 1.6 | ATEXPA4 (ARABIDOPSIS THALIANA EXPANSIN A4) | chr2:16543832-16545584 REVERSE	Gorai.007G376300	Chr07	60751539	60753816	-	PF03330,PF01357					AT2G39700.1	ATEXP4,ATEXPA4,ATHEXP ALPHA 1.6,EXPA4	expansin A4	Gorai.007G376300	3.873288967	3.873288967	8	1.756892052		1		0.995377691	86.73526336	209.2754735	4.525914067	1	3	3	8	8	8	1.44E-05	6.14E-08	0.038962777	5.856418719	4.91683315	6.745581603	5.926852221	5.359307527	3.514762386	7.108177402	6.518771705	5.872852901	3.925872869	6.382985805	5.334932738
10.7	Gorai.012G104400	cell wall.modification	Symbols: ATEXPA4, ATEXP4, ATHEXP ALPHA 1.6 | ATEXPA4 (ARABIDOPSIS THALIANA EXPANSIN A4) | chr2:16543832-16545584 REVERSE	Gorai.012G104400	Chr12	23449175	23451327	-	PF03330,PF01357					AT2G39700.1	ATEXP4,ATEXPA4,ATHEXP ALPHA 1.6,EXPA4	expansin A4	Gorai.012G104400	11.99165107	11.99165107	8	1.611508777		1		0.977754415	14.33527532	15.47465374	0.912227852	1	3	3	8	8	8	0.005340728	0.001079181	0.477076997	5.117403775	4.144534864	5.467291571	4.739748054	5.527123328	2.789714324	5.788971686	5.400427939	6.016595099	3.263620375	5.145611456	4.079068169
10.7	Gorai.012G014400	cell wall.modification	Symbols: ATEXPA8, EXP8, ATEXP8, ATHEXP ALPHA 1.11 | ATEXPA8 (ARABIDOPSIS THALIANA EXPANSIN A8) | chr2:16948863-16950557 REVERSE	Gorai.012G014400	Chr12	1602167	1603642	-	PF03330,PF01357					AT2G40610.1	ATEXP8,ATEXPA8,ATHEXP ALPHA 1.11,EXP8,EXPA8	expansin A8	Gorai.012G014400	30.13333046	30.13333046	8	1.867323498		1		0.961458301	137.7940877	35.53052352	0.388679848	1	3	3	8	8	8	2.54E-06	5.68E-05	0.764430817	5.263679073	7.270719302	5.513506496	7.312987132	6.81394762	5.428355502	4.681177799	6.243310635	5.776920746	4.353307114	6.345835194	8.382663628
10.7	Gorai.013G072200	cell wall.modification	Symbols: XTH9 | XTH9 (XYLOGLUCAN ENDOTRANSGLUCOSYLASE/HYDROLASE 9); hydrolase, acting on glycosyl bonds / xyloglucan:xyloglucosyl transferase | chr4:1415949-1417327 FORWARD	Gorai.013G072200	Chr13	8624819	8627170	+	PF00722,PF06955			2.4.1.207	K08235	AT4G03210.1	XTH9	xyloglucan endotransglucosylase/hydrolase 9	Gorai.013G072200	44.24629056	44.24629056	8	2.862396115		1		0.973651396	4.587716554	15.61295158	0.241661132	1	3	3	8	8	8	0.064585456	0.00104742	0.864958355	5.805215531	4.806242204	6.733486083	5.071328316	6.524327167	2.893773905	7.217133204	5.557441063	6.870724228	3.57556363	6.249838961	4.585215569
10.7	Gorai.004G030500	cell wall.modification	Symbols: XTR6, XTH23 | XTR6 (XYLOGLUCAN ENDOTRANSGLYCOSYLASE 6); hydrolase, acting on glycosyl bonds / hydrolase, hydrolyzing O-glycosyl compounds / xyloglucan:xyloglucosyl transferase | chr4:13128643-13129884 FORWARD	Gorai.004G030500	Chr04	2411566	2413113	-	PF00722,PF06955			2.4.1.207	K08235	AT4G25810.1	XTH23,XTR6	xyloglucan endotransglycosylase 6	Gorai.004G030500	9.428874767	9.428874767	8	1.145331423		1		0.963333226	33.11760293	22.14302127	1.242395578	1	3	3	8	8	8	0.000426648	0.000314012	0.356709423	4.330462134	5.369080337	5.514752276	3.458426817	5.634638858	4.791266993	4.851063296	2.84654472	5.190153738	4.434086784	6.178441256	4.070308914
10.7	Gorai.008G153800	cell wall.modification	Symbols: ATEXPB3, EXPB3, ATHEXP BETA 1.6 | ATEXPB3 (ARABIDOPSIS THALIANA EXPANSIN B3) | chr4:14000038-14002069 REVERSE	Gorai.008G153800	Chr08	41216021	41218911	-	PF03330,PF01357					AT4G28250.1	ATEXPB3,ATHEXP BETA 1.6,EXPB3	expansin B3	Gorai.008G153800	36.46660722	36.46660722	8	1.181806829		1		0.960581559	8.843190457	55.41101874	0.765090457	1	3	3	8	8	8	0.017769109	1.07E-05	0.544811734	5.732881978	6.293823231	5.314590403	6.42919425	7.404414035	4.905211729	5.292088853	6.147826343	7.091881381	4.399731335	5.337091952	6.710562157
10.7	Gorai.007G057400	cell wall.modification	xyloglucan:xyloglucosyl transferase, putative / xyloglucan endotransglycosylase, putative / endo-xyloglucan transferase, putative | chr4:17775474-17777397 REVERSE	Gorai.007G057400	Chr07	4088540	4090413	-	PF00722,PF06955					AT4G37800.1	XTH7	xyloglucan endotransglucosylase/hydrolase 7	Gorai.007G057400	2698.463649	2698.463649	8	9.466431532		1		0.99543007	0.174873103	19.59568594	1.37352386	1	3	3	8	8	8	0.686816239	0.000481717	0.31893232	8.422522077	9.202690198	9.028292466	11.00388088	11.26695551	3.951295697	9.008237587	10.36060065	10.72899679	3.592253273	9.048347345	11.64716111
10.7	Gorai.007G228100	cell wall.modification	xyloglucan:xyloglucosyl transferase, putative / xyloglucan endotransglycosylase, putative / endo-xyloglucan transferase, putative | chr4:17775474-17777397 REVERSE	Gorai.007G228100	Chr07	27699621	27702142	-	PF00722,PF06955			2.4.1.207	K08235	AT4G37800.1	XTH7	xyloglucan endotransglucosylase/hydrolase 7	Gorai.007G228100	21.90770976	21.90770976	8	0.951230415		1		0.836978746	2.944812609	17.21826246	0.936298026	1	3	3	8	8	8	0.124489876	0.000751976	0.466896166	4.739244738	5.139953441	3.884571636	5.929954064	5.501204229	4.442666428	4.000055089	5.499087491	5.179929066	4.277907308	3.769088184	6.360820638
10.7	Gorai.004G031100	cell wall.modification	Symbols: TCH4, XTH22 | TCH4 (Touch 4); hydrolase, acting on glycosyl bonds / xyloglucan:xyloglucosyl transferase | chr5:23307130-23308282 REVERSE	Gorai.004G031100	Chr04	2514023	2515410	+	PF00722,PF06955			2.4.1.207	K08235	AT5G57560.1	TCH4,XTH22	Xyloglucan endotransglucosylase/hydrolase family protein	Gorai.004G031100	26.14215631	26.14215631	8	0.545898979		1		0.916582957	1.031173569	15.00134892	2.782035364	1	3	3	8	8	8	0.339607005	0.001197401	0.10990925	4.9620092	5.190241795	6.042130463	4.613462931	4.998614268	4.650294329	5.732938528	4.99276225	5.021412413	4.10092361	6.351322397	4.234163611
10.7	Gorai.003G033600	cell wall.modification	xyloglucan:xyloglucosyl transferase, putative / xyloglucan endotransglycosylase, putative / endo-xyloglucan transferase, putative | chr5:26299032-26300478 FORWARD	Gorai.003G033600	Chr03	3275335	3276940	-	PF00722,PF06955			2.4.1.207	K08235	AT5G65730.1	XTH6	xyloglucan endotransglucosylase/hydrolase 6	Gorai.003G033600	17.9599441	17.9599441	8	0.759444119		1		0.89827436	11.69284294	9.702644917	0.99330457	1	3	3	8	8	8	0.009094924	0.004834917	0.443734049	4.361241956	5.163474934	4.519232709	5.516654428	5.202598781	3.810947862	4.40228077	5.034297647	4.899562689	3.108826717	4.636184647	5.999011209
10.8.1	Gorai.009G147800	cell wall.pectin*esterases.PME	Symbols: ATPME1 | ATPME1; pectinesterase | chr1:20101445-20103667 FORWARD	Gorai.009G147800	Chr09	11222950	11225711	-	PF04043,PF01095					AT1G53840.1	ATPME1,PME1	pectin methylesterase 1	Gorai.009G147800	18.25630731	18.25630731	8	4.397604494		1		0.959909002	3.380976345	28.09169163	0.171399655	1	3	3	8	8	8	0.103244168	0.000134123	0.912740237	4.610943877	3.534373799	6.383350508	3.12131012	5.304198843	1.481775882	6.97127399	3.955632034	5.821555834	1.695313651	5.795427025	2.286988205
10.8.1	Gorai.010G094800	cell wall.pectin*esterases.PME	Symbols: PME44, ATPME44 | enzyme inhibitor/ pectinesterase | chr4:16022439-16026360 FORWARD	Gorai.010G094800	Chr10	15721426	15724576	+	PF04043,PF01095			3.1.1.11	K01051	AT4G33220.1	ATPME44,PME44	pectin methylesterase 44	Gorai.010G094800	44.74895399	44.74895399	8	2.259890892		1		0.9883336	11.05885304	83.50168142	0.815600194	1	3	3	8	8	8	0.010454381	2.23E-06	0.520462189	6.528270739	7.187286908	8.340738257	7.19570086	7.339668209	4.555007967	8.157271852	6.883904837	7.09863577	3.973270499	8.524204663	7.507496884
10.8.2	Gorai.013G131600	cell wall.pectin*esterases.acetyl esterase	pectinacetylesterase, putative | chr3:1764294-1767575 REVERSE	Gorai.013G131600	Chr13	34398387	34402395	-	PF03283	PTHR21562	KOG4287			AT3G05910.1		Pectinacetylesterase family protein	Gorai.013G131600	12.34722509	12.34722509	8	1.098538338		1		0.962497197	19.78067797	62.63716365	3.542560685	1	3	3	8	8	8	0.002146288	6.73E-06	0.067736946	5.183594164	5.814436227	4.687573114	6.150273625	6.619812261	4.538401782	4.791149793	5.852511775	6.21704792	3.873667168	4.583996435	6.448035476
10.8.2	Gorai.004G176200	cell wall.pectin*esterases.acetyl esterase	pectinacetylesterase, putative | chr4:10582021-10585758 REVERSE	Gorai.004G176200	Chr04	48010133	48014242	+	PF03283	PTHR21562	KOG4287			AT4G19410.1		Pectinacetylesterase family protein	Gorai.004G176200	7.625478962	7.625478962	8	3.532948535		1		0.976978048	19.60031493	142.8491343	0.911271371	1	3	3	8	8	8	0.002205149	2.76E-07	0.477486587	5.96122695	5.145998723	5.460524127	6.788537273	7.214393768	2.750996179	6.000968708	7.249711492	7.745843282	2.84838432	4.920079545	6.327363055
10.8.99	Gorai.003G114300	cell wall.pectin*esterases.misc	pectinesterase family protein | chr2:18644084-18646447 REVERSE	Gorai.003G114300	Chr03	34728239	34730329	-	PF04043,PF01095					AT2G45220.1		Plant invertase/pectin methylesterase inhibitor superfamily	Gorai.003G114300	7.334421141	7.334421141	8	0.605028399		1		0.899347852	0.6783331	22.79486029	1.837322941	1	3	3	8	8	8	0.434025776	0.000283411	0.218527995	3.84504937	4.019529812	3.725205448	5.021237454	3.248738024	3.733977438	4.06925727	4.863788564	2.884379702	3.562771945	3.381153626	5.178686343
11.1.1	Gorai.010G193700	lipid metabolism.FA synthesis and FA elongation.Acetyl CoA Carboxylation	biotin/lipoyl attachment domain-containing protein | chr3:20826658-20829270 FORWARD	Gorai.010G193700	Chr10	55069508	55074052	-	PF00364					AT3G56130.1		biotin/lipoyl attachment domain-containing protein	Gorai.010G193700	5.584052539	5.584052539	8	1.936790153		1		0.985242839	26.32293608	171.6316915	14.41618118	1	3	3	8	8	8	0.000895438	1.34E-07	0.001366855	4.354287025	5.180194559	6.618879961	4.112376224	4.907177084	3.430529899	6.725014272	3.103622249	4.834639808	2.753871772	6.51274565	5.121130199
11.1.1.1	Gorai.002G219400	lipid metabolism.FA synthesis and FA elongation.Acetyl CoA Carboxylation.homomeric Enzyme	Symbols: ACC1, AT-ACC1, EMB22, GK, PAS3 | ACC1 (ACETYL-COENZYME A CARBOXYLASE 1); acetyl-CoA carboxylase | chr1:13534165-13544008 FORWARD	Gorai.002G219400	Chr02	57315499	57329850	+	PF00289,PF02786,PF02222,PF02655,PF07478,PF02785,PF00364,PF08326,PF01039	PTHR18866	KOG0368	6.3.4.14,6.4.1.2	K11262	AT1G36160.1	ACC1,AT-ACC1,EMB22,GK,PAS3	acetyl-CoA carboxylase 1	Gorai.002G219400	310.4936069	310.4936069	8	1.94259287		1		0.997370607	0.064225431	143.671909	0.436714306	1	3	3	8	8	8	0.806329176	2.69E-07	0.732823771	9.6213666	9.591600394	10.67052844	9.549577117	10.77877208	7.427056357	10.6312687	9.599617731	10.78388686	7.470693108	10.70978817	9.499536503
11.1.1.2.1	Gorai.002G148400	lipid metabolism.FA synthesis and FA elongation.Acetyl CoA Carboxylation.heteromeric Complex.alpha Carboxyltransferase	Symbols: CAC3 | CAC3; acetyl-CoA carboxylase | chr2:15917093-15921170 FORWARD	Gorai.002G148400	Chr02	28330128	28335134	+	PF03255,PF01039	PTHR22855				AT2G38040.1	CAC3	acetyl Co-enzyme a carboxylase carboxyltransferase alpha subunit	Gorai.002G148400	6.05845291	6.05845291	8	0.734055674		1		0.987534245	0.000544307	229.2234272	1.640718787	1	3	3	8	8	8	0.981958171	4.28E-08	0.255633075	5.96654098	5.968247787	5.871555801	7.123984328	6.068069425	4.805967981	5.793473824	7.195587032	6.044766304	4.832336761	5.949637777	7.052381623
11.1.1.2.3	Gorai.011G080900	lipid metabolism.FA synthesis and FA elongation.Acetyl CoA Carboxylation.heteromeric Complex.Biotin Carboxyl Carrier Protein	biotin carboxyl carrier protein of acetyl-CoA carboxylase-related | chr3:5316916-5319613 FORWARD	Gorai.011G080900	Chr11	8140358	8142674	+	PF00364	PTHR18866:SF1				AT3G15690.2		Single hybrid motif superfamily protein	Gorai.011G080900	16.52589214	16.52589214	8	0.165505998		1		0.664844761	0.214331195	5.573757592	1.436134109	1	3	3	8	8	8	0.655726643	0.023219476	0.30256711	5.082643849	5.157005136	5.608265388	4.951961682	4.925251677	4.993819223	5.33638674	5.073080751	4.884116714	5.03699119	5.880144035	4.830842614
11.1.1.2.4	Gorai.005G116100	lipid metabolism.FA synthesis and FA elongation.Acetyl CoA Carboxylation.heteromeric Complex.Biotin Carboxylase	Symbols: CAC2 | CAC2; acetyl-CoA carboxylase/ biotin carboxylase | chr5:13584158-13588496 FORWARD	Gorai.005G116100	Chr05	22834836	22847071	+	PF00289,PF02786,PF08443,PF07478,PF02222,PF02785	PTHR18866		6.3.4.14,6.4.1.2	K01961	AT5G35360.1	CAC2	acetyl Co-enzyme a carboxylase biotin carboxylase subunit	Gorai.005G116100	271.9673877	271.9673877	8	4.818616484		1		0.993166818	4.940417124	76.12785153	1.908102507	1	3	3	8	8	8	0.056941336	3.18E-06	0.206784686	7.964068316	8.803816235	9.705110795	8.640551125	10.2523975	4.93770968	9.183053975	8.430174665	9.811211364	4.43183326	10.22716762	8.850927585
11.1.2	Gorai.003G150000	lipid metabolism.FA synthesis and FA elongation.Acetyl CoA Transacylase	[acyl-carrier-protein] S-malonyltransferase/ binding / catalytic/ transferase | chr2:12882955-12885534 REVERSE	Gorai.003G150000	Chr03	41721377	41724342	-	PF00698	PTHR10982	KOG2926	2.3.1.39	K00645	AT2G30200.1		catalytics;transferases;[acyl-carrier-protein] S-malonyltransferases;binding	Gorai.003G150000	111.7222519	111.7222519	8	0.722874228		1		0.987619405	52.37750086	110.9816955	0.118502734	1	3	3	8	8	8	8.92E-05	7.39E-07	0.946683434	8.14554022	8.79226915	9.449690441	7.619960186	8.933607828	7.872360285	9.137875677	7.243705584	8.612045218	7.588534401	9.761505205	7.996214787
11.1.4	Gorai.005G171600	lipid metabolism.FA synthesis and FA elongation.ACP oxoacyl reductase	3-oxoacyl-(acyl-carrier protein) reductase, chloroplast / 3-ketoacyl-acyl carrier protein reductase | chr1:8640582-8643478 FORWARD	Gorai.005G171600	Chr05	49952132	49955042	+	PF00106,PF08659	PTHR19410	KOG1200			AT1G24360.1		NAD(P)-binding Rossmann-fold superfamily protein	Gorai.005G171600	9.779608222	9.779608222	8	1.992238834		1		0.987391885	8.402113544	46.63324928	3.406213804	1	3	3	8	8	8	0.019933232	2.06E-05	0.073584968	5.30671399	4.701367564	6.141249335	4.747086108	6.163310445	2.96451722	6.158375596	5.236453799	6.401067718	3.430958847	6.124123074	4.257718416
11.1.7	Gorai.010G068500	lipid metabolism.FA synthesis and FA elongation.ACP thioesterase	Symbols: FATB | FATB (fatty acyl-ACP thioesterases B); acyl carrier/ acyl-[acyl-carrier-protein] hydrolase | chr1:2691080-2694377 REVERSE	Gorai.010G068500	Chr10	8900137	8904555	-	PF12590,PF01643			3.1.2.-,3.1.2.14	K10781	AT1G08510.1	FATB	fatty acyl-ACP thioesterases B	Gorai.010G068500	66.75376817	66.75376817	8	0.877251543		1		0.988063662	19.70059106	116.2028918	0.273570466	1	3	3	8	8	8	0.002172178	6.18E-07	0.842918629	7.959515718	8.341624193	9.060509817	7.970763822	8.779026566	6.791979617	8.912586944	7.750104202	8.597717141	6.577654588	9.208432691	8.191423442
11.1.7	Gorai.013G231200	lipid metabolism.FA synthesis and FA elongation.ACP thioesterase	Symbols: FATB | FATB (fatty acyl-ACP thioesterases B); acyl carrier/ acyl-[acyl-carrier-protein] hydrolase | chr1:2691080-2694377 REVERSE	Gorai.013G231200	Chr13	54969708	54973770	+	PF12590,PF01643			3.1.2.-,3.1.2.14	K10781	AT1G08510.1	FATB	fatty acyl-ACP thioesterases B	Gorai.013G231200	34.16351221	34.16351221	8	0.460572573		1		0.937044393	7.907053175	50.89496019	1.642373688	1	3	3	8	8	8	0.022774594	1.48E-05	0.255290465	6.619727513	6.926074262	6.688096941	7.643817521	6.829587877	5.930101211	6.717187105	7.406444206	6.63818736	5.717091381	6.659006778	7.881190836
11.1.8	Gorai.004G094300	lipid metabolism.FA synthesis and FA elongation.acyl coa ligase	Symbols: AAE18 | AAE18 (ACYL-ACTIVATING ENZYME 18); catalytic/ ligase | chr1:20633360-20636892 FORWARD	Gorai.004G094300	Chr04	14123489	14129389	-	PF00501	PTHR11968				AT1G55320.2	AAE18	acyl-activating enzyme 18	Gorai.004G094300	4.319382797	4.319382797	8	0.809982807		1		0.979984314	12.97095421	108.0475947	7.78611619	1	3	3	8	8	8	0.006966892	8.20E-07	0.009296811	5.317700353	5.617289589	5.227251232	6.203757196	6.220693183	4.218278272	5.280748814	5.98180559	6.233479287	3.774767721	5.17375365	6.425708801
11.1.8	Gorai.003G003300	lipid metabolism.FA synthesis and FA elongation.acyl coa ligase	AMP-dependent synthetase and ligase family protein | chr2:7671016-7673036 FORWARD	Gorai.003G003300	Chr03	203203	205647	+	PF00501	PTHR11968	KOG1176			AT2G17650.1		AMP-dependent synthetase and ligase family protein	Gorai.003G003300	8.602196263	8.602196263	8	0.561197326		1		0.959428532	21.26054137	51.22918446	1.633530922	1	3	3	8	8	8	0.001730596	1.45E-05	0.257127573	4.901934037	5.471111397	4.772634479	6.154845771	5.314856008	4.50375461	4.706223633	5.842428985	5.071213045	3.987870484	4.839045325	6.467262558
11.1.8	Gorai.005G065500	lipid metabolism.FA synthesis and FA elongation.acyl coa ligase	Symbols: AAE7, ACN1 | AAE7 (ACYL-ACTIVATING ENZYME 7); AMP binding / acetate-CoA ligase | chr3:5773055-5775501 REVERSE	Gorai.005G065500	Chr05	6918030	6919966	-	PF00501	PTHR11968	KOG1176			AT3G16910.1	AAE7,ACN1	acyl-activating enzyme 7	Gorai.005G065500	4.597436969	4.597436969	8	0.100485312		1		0.782796199	0.08841372	4.086413148	6.509596301	1	3	3	8	8	8	0.773778311	0.049438248	0.015369303	4.846090087	4.87466338	5.089338361	4.618673207	4.916444406	4.817050959	4.771366591	4.884626711	4.974121225	4.75424582	5.40731013	4.352719703
11.1.8	Gorai.011G000100	lipid metabolism.FA synthesis and FA elongation.acyl coa ligase	AMP-binding protein, putative | chr3:8575167-8581112 FORWARD	Gorai.011G000100	Chr11	3378	10249	-	PF00097	PTHR14155				AT3G23790.1	AAE16	AMP-dependent synthetase and ligase family protein	Gorai.011G000100	7.662003665	7.662003665	8	1.08724514		1		0.886845391	26.7172051	38.5677694	8.41360467	1	3	3	8	8	8	0.00085432	4.19E-05	0.007416693	4.007388627	4.914951251	4.613343177	5.664424713	3.626691376	3.940220488	4.486527297	4.730404568	3.294958222	3.517664419	4.740159056	6.598444859
11.1.8	Gorai.010G245900	lipid metabolism.FA synthesis and FA elongation.acyl coa ligase	Symbols: AAE15 | AAE15 (acyl-activating enzyme 15); long-chain-fatty-acid-[acyl-carrier-protein] ligase | chr4:8111962-8118160 REVERSE	Gorai.010G245900	Chr10	61479635	61487904	-						AT4G14070.1	AAE15	acyl-activating enzyme 15	Gorai.010G245900	3.318568326	3.318568326	8	1.668947661		1		0.989548386	39.07901492	131.9247898	1.7356572	1	3	3	8	8	8	0.000245358	3.76E-07	0.236839741	4.314552662	5.08343548	3.979955535	6.02619718	5.643760209	3.146063359	3.666365325	5.546344511	5.320968647	2.724532164	4.293545745	6.506049849
11.1.8	Gorai.006G221100	lipid metabolism.FA synthesis and FA elongation.acyl coa ligase	Symbols: AAE5 | AAE5 (ACYL ACTIVATING ENZYME 5); catalytic | chr5:5356605-5358511 REVERSE	Gorai.006G221100	Chr06	47355006	47357209	+	PF00501	PTHR11968	KOG1176			AT5G16370.1	AAE5	acyl activating enzyme 5	Gorai.006G221100	75.67612554	75.67612554	8	2.461350172		1		0.979743214	10.47667659	37.06993422	1.845203849	1	3	3	8	8	8	0.011935264	4.86E-05	0.217181215	6.985599084	6.000366432	8.060815487	6.073626308	7.420127815	4.417361423	8.267296129	6.823174398	7.680040033	5.171885776	7.854334845	5.324078217
11.1.8	Gorai.003G105300	lipid metabolism.FA synthesis and FA elongation.acyl coa ligase	Symbols: AAE17 | AAE17 (ACYL-ACTIVATING ENZYME 17); catalytic/ ligase | chr5:7731269-7735439 REVERSE	Gorai.003G105300	Chr03	32399887	32408053	-	PF00501	PTHR11968	KOG1175			AT5G23050.1	AAE17	acyl-activating enzyme 17	Gorai.003G105300	26.63086477	26.63086477	8	0.591414249		1		0.966765371	1.78102558	68.48125062	0.049012422	1	3	3	8	8	8	0.218757009	4.78E-06	0.984598781	6.623948195	6.761501022	7.259340802	6.173129399	7.544117558	5.794310675	7.184375724	6.134001304	7.485186772	5.69222898	7.33430588	6.212257495
11.1.9	Gorai.009G245600	lipid metabolism.FA synthesis and FA elongation.long chain fatty acid CoA ligase	Symbols: LACS9 | LACS9 (LONG CHAIN ACYL-COA SYNTHETASE 9); long-chain-fatty-acid-CoA ligase | chr1:29148256-29152315 REVERSE	Gorai.009G245600	Chr09	19741293	19747644	+	PF00501	PTHR11968	KOG1180			AT1G77590.1	LACS9	long chain acyl-CoA synthetase 9	Gorai.009G245600	12.33911886	12.33911886	8	2.547882176		1		0.992662521	0.381263065	43.20314368	1.429294863	1	3	3	8	8	8	0.554092632	2.74E-05	0.304305607	4.998411845	5.162875091	6.243255266	5.005074973	6.434815178	2.639428455	6.371580307	4.911876739	6.600885211	2.109305123	6.114930226	5.098273207
11.1.9	Gorai.010G050200	lipid metabolism.FA synthesis and FA elongation.long chain fatty acid CoA ligase	Symbols: LACS9 | LACS9 (LONG CHAIN ACYL-COA SYNTHETASE 9); long-chain-fatty-acid-CoA ligase | chr1:29148256-29152315 REVERSE	Gorai.010G050200	Chr10	5653885	5659227	+	PF00501	PTHR11968	KOG1180	6.2.1.3	K01897	AT1G77590.1	LACS9	long chain acyl-CoA synthetase 9	Gorai.010G050200	56.18121059	56.18121059	8	0.48221104		1		0.969347282	0.001946398	86.38170854	16.93037791	1	3	3	8	8	8	0.965891673	1.96E-06	0.00079644	7.771459007	7.767696901	7.861436433	8.649461562	7.620618085	6.946795737	8.302429848	8.447746378	7.572010496	6.763649306	7.420443018	8.851176746
11.1.9	Gorai.008G254100	lipid metabolism.FA synthesis and FA elongation.long chain fatty acid CoA ligase	long-chain-fatty-acid--CoA ligase, putative / long-chain acyl-CoA synthetase, putative | chr4:6738120-6742229 FORWARD	Gorai.008G254100	Chr08	53730106	53733077	-	PF00501	PTHR11968				AT4G11030.1		AMP-dependent synthetase and ligase family protein	Gorai.008G254100	26.99322971	26.99322971	8	0.66368919		1		0.956401269	7.117212475	16.79456215	3.556977982	1	3	3	8	8	8	0.028458696	0.000818556	0.06715277	5.759919286	6.171600563	4.745623893	6.262827905	6.606124913	6.248462986	4.696116525	6.123755749	6.076497536	6.143307332	4.795131261	6.40190006
11.1.9	Gorai.006G052200	lipid metabolism.FA synthesis and FA elongation.long chain fatty acid CoA ligase	Symbols: LACS7, ATLACS7 | LACS7 (LONG-CHAIN ACYL-COA SYNTHETASE 7); long-chain-fatty-acid-CoA ligase/ protein binding | chr5:9742576-9747005 FORWARD	Gorai.006G052200	Chr06	18759444	18770722	-	PF00501	PTHR11968	KOG1256	6.2.1.3	K01897	AT5G27600.1	ATLACS7,LACS7	long-chain acyl-CoA synthetase 7	Gorai.006G052200	49.57912912	49.57912912	8	0.938038229		1		0.980321866	0.043097764	47.9122465	0.292711491	1	3	3	8	8	8	0.840728559	1.86E-05	0.829702641	6.89807483	6.92696778	7.748355281	6.672223724	7.732335302	5.497170912	7.659008847	6.633174667	7.718910575	5.581205232	7.837701716	6.711272782
11.1.10	Gorai.006G245000	lipid metabolism.FA synthesis and FA elongation.beta ketoacyl CoA synthase	Symbols: KCS2 | KCS2 (3-KETOACYL-COA SYNTHASE 2); fatty acid elongase | chr1:1119699-1122526 REVERSE	Gorai.006G245000	Chr06	49014521	49016876	-	PF08392,PF00195,PF08541,PF02797					AT1G04220.1	KCS2	3-ketoacyl-CoA synthase 2	Gorai.006G245000	416.9192575	416.9192575	8	1.224931232		1		0.987821787	20.6394185	77.63521494	0.779811241	1	3	3	8	8	8	0.001891555	2.95E-06	0.537593261	9.152792177	9.710160915	10.13824128	9.296256805	10.47350474	7.817903364	9.755230946	9.080462996	10.171085	7.604389772	10.52125161	9.512050613
11.1.10	Gorai.001G107300	lipid metabolism.FA synthesis and FA elongation.beta ketoacyl CoA synthase	Symbols: KCS12 | KCS12 (3-KETOACYL-COA SYNTHASE 12); acyltransferase/ catalytic/ transferase, transferring acyl groups other than amino-acyl groups | chr2:12275319-12277245 REVERSE	Gorai.001G107300	Chr01	12213120	12215104	-	PF08392,PF08545,PF08541,PF02797					AT2G28630.1	KCS12	3-ketoacyl-CoA synthase 12	Gorai.001G107300	55.26222898	55.26222898	8	1.088926642		1		0.983248116	0.334330525	66.21967916	1.701938544	1	3	3	8	8	8	0.579028746	5.44E-06	0.243317933	7.156696283	7.078168069	6.745616528	7.87308184	8.17891568	5.672114656	7.027327741	7.829410814	8.191235951	5.578810625	6.463905315	7.916752865
11.1.10	Gorai.009G102300	lipid metabolism.FA synthesis and FA elongation.beta ketoacyl CoA synthase	Symbols: KCS12 | KCS12 (3-KETOACYL-COA SYNTHASE 12); acyltransferase/ catalytic/ transferase, transferring acyl groups other than amino-acyl groups | chr2:12275319-12277245 REVERSE	Gorai.009G102300	Chr09	7376258	7378628	+	PF08392,PF08545,PF08541,PF02797					AT2G28630.1	KCS12	3-ketoacyl-CoA synthase 12	Gorai.009G102300	564.9738874	564.9738874	8	0.826170488		1		0.970133413	67.50148154	67.64383427	0.803317675	1	3	3	8	8	8	3.60E-05	5.01E-06	0.526275146	9.162751429	10.09764004	10.63175573	9.188245684	9.962948472	8.737833042	10.08087929	8.843011303	9.434487601	8.29262752	11.18263217	9.533480065
11.1.10	Gorai.011G245100	lipid metabolism.FA synthesis and FA elongation.beta ketoacyl CoA synthase	Symbols: KCS19 | KCS19 (3-KETOACYL-COA SYNTHASE 19); acyltransferase/ catalytic/ transferase, transferring acyl groups other than amino-acyl groups | chr5:1291822-1293688 REVERSE	Gorai.011G245100	Chr11	57131822	57133171	-	PF08392,PF08541,PF02797					AT5G04530.1	KCS19	3-ketoacyl-CoA synthase 19	Gorai.011G245100	26.88621464	26.88621464	8	1.752865679		1		0.976979588	62.04059494	18.25689649	0.232873443	1	3	3	8	8	8	4.88E-05	0.000615251	0.871013027	6.4140558	4.458145278	4.750474126	6.535294388	5.857703473	4.600930169	5.795512297	7.452868	6.700771211	5.707071691	3.705435955	5.617720776
11.1.10	Gorai.011G249200	lipid metabolism.FA synthesis and FA elongation.beta ketoacyl CoA synthase	Symbols: KCS19 | KCS19 (3-KETOACYL-COA SYNTHASE 19); acyltransferase/ catalytic/ transferase, transferring acyl groups other than amino-acyl groups | chr5:1291822-1293688 REVERSE	Gorai.011G249200	Chr11	57534032	57535727	+	PF08392,PF08541,PF02797					AT5G04530.1	KCS19	3-ketoacyl-CoA synthase 19	Gorai.011G249200	230.180043	230.180043	8	12.80519166		1		0.99633221	0.334752206	31.93595907	0.050407186	1	3	3	8	8	8	0.578794286	8.41E-05	0.983963732	6.232795732	6.923669503	10.29141715	3.491518519	9.703909404	2.826085398	9.85408498	3.525659303	9.278339643	2.273099002	10.72874932	3.457377735
11.1.12	Gorai.006G257100	lipid metabolism.FA synthesis and FA elongation.ACP protein	Symbols: ACP2 | ACP2 (ACYL CARRIER PROTEIN 2); acyl carrier | chr1:20389347-20391015 FORWARD	Gorai.006G257100	Chr06	49897453	49899358	-	PF00550	PTHR20863	KOG1748			AT1G54580.1	ACP2	acyl carrier protein 2	Gorai.006G257100	86.99459306	86.99459306	8	0.204482581		1		0.923819607	0.199414181	45.47775542	2.099959648	1	3	3	8	8	8	0.66703479	2.26E-05	0.178599261	8.063689579	8.101727949	8.771887269	7.816601414	7.978422265	7.763924107	8.672651924	7.986087506	7.925694787	7.670324097	8.871122614	7.647115322
11.1.12	Gorai.013G116900	lipid metabolism.FA synthesis and FA elongation.ACP protein	Symbols: ACP3 | ACP3 (ACYL CARRIER PROTEIN 3); acyl carrier | chr1:20401398-20403041 REVERSE	Gorai.013G116900	Chr13	28924480	28926521	-	PF00550	PTHR20863	KOG1748			AT1G54630.1	ACP3	acyl carrier protein 3	Gorai.013G116900	110.8960038	110.8960038	8	1.597290501		1		0.992842276	29.46879121	382.4401155	9.090098006	1	3	3	8	8	8	0.00062444	5.64E-09	0.005891644	8.357358918	8.88707653	8.470312907	10.33612804	7.013008689	8.669421262	8.492772653	9.928722179	6.694045914	8.313894928	8.447853161	10.7435339
11.1.12	Gorai.013G111400	lipid metabolism.FA synthesis and FA elongation.ACP protein	Symbols: mtACP2 | mtACP2 (mitochondrial acyl carrier protein 2); acyl carrier/ metal ion binding | chr1:24248828-24250421 REVERSE	Gorai.013G111400	Chr13	25874908	25878422	+	PF00550	PTHR20863	KOG1748	1.6.5.3,1.6.99.3	K03955	AT1G65290.1	mtACP2	mitochondrial acyl carrier protein 2	Gorai.013G111400	116.4442434	116.4442434	8	0.96960728		1		0.933786355	1.445835913	37.51190746	0.185167984	1	3	3	8	8	8	0.263576288	4.65E-05	0.903535471	6.880582554	6.615534743	5.672590228	8.10984703	6.943604327	6.266193009	5.630628091	8.257258381	7.149321849	6.485121893	5.714552364	7.962435679
11.1.13	Gorai.007G349800	lipid metabolism.FA synthesis and FA elongation.acyl-CoA binding protein	Symbols: ACBP6, ACBP | ACBP6 (acyl-CoA-binding protein 6); acyl-CoA binding / phosphatidylcholine binding | chr1:11410875-11412204 REVERSE	Gorai.007G349800	Chr07	57989173	57990985	+	PF00887	PTHR23310				AT1G31812.1	ACBP,ACBP6	acyl-CoA-binding protein 6	Gorai.007G349800	1142.958764	1142.958764	8	1.197972935		1		0.920158056	0.273372771	13.30163753	0.025420329	1	3	3	8	8	8	0.6152456	0.001781341	0.99408012	8.516317567	8.672583116	8.238375954	9.519416837	9.525978218	7.094030357	8.201146569	9.436648256	9.482408302	6.94506714	8.275605339	9.602185419
11.1.13	Gorai.007G221500	lipid metabolism.FA synthesis and FA elongation.acyl-CoA binding protein	Symbols: ACBP3 | ACBP3 (ACYL-COA-BINDING DOMAIN 3); acyl-CoA binding | chr4:12566935-12568754 REVERSE	Gorai.007G221500	Chr07	25732138	25734387	-	PF00887	PTHR23310	KOG0817			AT4G24230.6	ACBP3	acyl-CoA-binding domain 3	Gorai.007G221500	9.852023267	9.852023267	8	2.153969051		1		0.933239234	49.550607	37.77048757	0.561256114	1	3	3	8	8	8	0.000108323	4.53E-05	0.655451472	3.465329678	5.289594375	5.930882159	4.575793948	3.727720007	3.275451992	4.977442395	3.805898895	2.548191719	2.529785706	6.884321923	5.345689002
11.1.15	Gorai.003G093900	lipid metabolism.FA synthesis and FA elongation.ACP desaturase	acyl-(acyl-carrier-protein) desaturase, putative / stearoyl-ACP desaturase, putative | chr1:16577610-16579722 FORWARD	Gorai.003G093900	Chr03	29430380	29432401	+	PF03405			1.14.19.2	K03921	AT1G43800.1		Plant stearoyl-acyl-carrier-protein desaturase family protein	Gorai.003G093900	10.13733867	10.13733867	8	3.541261903		1		0.964584438	2.017743065	36.99919632	3.276589506	1	3	3	8	8	8	0.193249078	4.89E-05	0.079734691	4.743893195	5.178713	6.390999301	5.372233686	6.108697607	1.973281798	5.92817182	5.304367544	5.754812562	1.988220856	6.853826781	5.440099828
11.1.15	Gorai.009G351900	lipid metabolism.FA synthesis and FA elongation.ACP desaturase	Symbols: SSI2, FAB2 | SSI2; acyl-[acyl-carrier-protein] desaturase/ stearoyl-CoA 9-desaturase | chr2:18119962-18122889 FORWARD	Gorai.009G351900	Chr09	45080241	45082500	+	PF03405					AT2G43710.1	FAB2,SSI2	Plant stearoyl-acyl-carrier-protein desaturase family protein	Gorai.009G351900	557.3379885	557.3379885	8	1.29513476		1		0.970611709	6.336412041	104.3204521	0.201604206	1	3	3	8	8	8	0.035963993	9.40E-07	0.892419871	9.212867165	9.575431617	9.486947576	10.79726271	9.506477837	7.785909439	9.364691045	10.60006575	9.276200945	7.610510926	9.609204107	10.99445968
11.1.15	Gorai.009G352200	lipid metabolism.FA synthesis and FA elongation.ACP desaturase	Symbols: SSI2, FAB2 | SSI2; acyl-[acyl-carrier-protein] desaturase/ stearoyl-CoA 9-desaturase | chr2:18119962-18122889 FORWARD	Gorai.009G352200	Chr09	45159753	45162235	+	PF03405					AT2G43710.1	FAB2,SSI2	Plant stearoyl-acyl-carrier-protein desaturase family protein	Gorai.009G352200	22.90569136	22.90569136	8	1.365955663		1		0.990294728	1.179068761	178.6403395	0.833779076	1	3	3	8	8	8	0.309178529	1.14E-07	0.511984375	7.230639393	7.327715691	7.421807524	8.444832167	7.812436139	5.437634337	7.449570601	8.391184385	7.722217967	5.359584617	7.394044447	8.498479949
11.1.20	Gorai.011G011900	lipid metabolism.FA synthesis and FA elongation.MCD	malonyl-CoA decarboxylase family protein | chr4:2113404-2116693 FORWARD	Gorai.011G011900	Chr11	850123	855615	+	PF05292		KOG3018	4.1.1.9	K01578	AT4G04320.1		malonyl-CoA decarboxylase family protein	Gorai.011G011900	9.225725222	9.225725222	8	0.516512995		1		0.966440651	39.75735534	88.85413643	0.529289384	1	3	3	8	8	8	0.000231451	1.75E-06	0.674629797	5.933193771	6.420874745	5.683664228	6.787900535	6.827495195	5.409077074	5.458090582	6.486306102	6.613668521	5.174709879	5.909237874	7.089494967
11.1.30	Gorai.007G031000	lipid metabolism.FA synthesis and FA elongation.pyruvate kinase	Symbols: PKp3 | PKp3 (plastidial pyruvate kinase 3); pyruvate kinase | chr1:11712162-11715112 FORWARD	Gorai.007G031000	Chr07	2141042	2144903	+	PF00224,PF02887	PTHR11817	KOG2323	2.7.1.40	K00873	AT1G32440.1	PKp3	plastidial pyruvate kinase 3	Gorai.007G031000	40.18590252	40.18590252	8	0.431021994		1		0.955359924	12.03242031	39.41654667	0.828519373	1	3	3	8	8	8	0.00845792	3.87E-05	0.514421924	6.768088264	7.142291491	7.703534039	6.82333525	7.202846067	6.091044155	7.428197086	6.731479709	7.042099773	5.870576489	7.978870992	6.915190791
11.1.30	Gorai.004G116600	lipid metabolism.FA synthesis and FA elongation.pyruvate kinase	Symbols: PKP1, PKP-BETA1, PKP2 | PKP-BETA1 (PLASTIDIC PYRUVATE KINASE BETA SUBUNIT 1); pyruvate kinase | chr5:21463538-21466880 FORWARD	Gorai.004G116600	Chr04	28183917	28190673	-	PF00224,PF02887	PTHR11817	KOG2323	2.7.1.40	K00873	AT5G52920.1	PKP-BETA1,PKP1,PKP2	plastidic pyruvate kinase beta subunit 1	Gorai.004G116600	41.26483436	41.26483436	8	0.944091321		1		0.977343054	0.00506876	77.37140173	1.479295269	1	3	3	8	8	8	0.944990029	2.99E-06	0.29186357	7.210731042	7.218519302	8.120487304	7.016605633	7.937272988	5.784134762	8.003125841	7.12249555	7.876856649	5.840446127	8.237848766	6.910715717
11.1.31	Gorai.010G238200	lipid metabolism.FA synthesis and FA elongation.pyruvate DH	transketolase family protein | chr2:14568811-14570969 REVERSE	Gorai.010G238200	Chr10	60803761	60807041	+	PF02779,PF02780	PTHR11624	KOG0524	1.2.4.1	K00162	AT2G34590.1		Transketolase family protein	Gorai.010G238200	31.13552537	31.13552537	8	0.333222507		1		0.942991402	2.076759386	43.91337964	0.330159896	1	3	3	8	8	8	0.187527809	2.58E-05	0.803976695	6.60405704	6.756494629	6.077136976	7.47009012	6.847759205	6.326117038	5.912418574	7.377300228	6.809562904	6.316946454	6.241855378	7.562880012
11.2.3	Gorai.012G115000	lipid metabolism.FA desaturation.omega 3 desaturase	Symbols: FAD8 | FAD8 (FATTY ACID DESATURASE 8); omega-3 fatty acid desaturase | chr5:1664134-1666527 FORWARD	Gorai.012G115000	Chr12	26553772	26556716	-	PF11960,PF00487			1.14.19.-	K10257	AT5G05580.1	FAD8	fatty acid desaturase 8	Gorai.012G115000	48.7000757	48.7000757	8	3.929792829		1		0.992582496	2.794522195	67.08152632	0.218955299	1	3	3	8	8	8	0.133129646	5.18E-06	0.880573659	6.220748306	6.793827978	8.30684438	7.273902551	7.117705893	3.330699745	8.01869719	7.017313195	6.752713762	3.094269078	8.594991569	7.530491908
11.2.4	Gorai.007G362300	lipid metabolism.FA desaturation.omega 6 desaturase	Symbols: FAD2 | FAD2 (FATTY ACID DESATURASE 2); delta12-fatty acid dehydrogenase/ omega-6 fatty acid desaturase | chr3:3860285-3863050 REVERSE	Gorai.007G362300	Chr07	59410769	59415313	+	PF11960,PF00487			1.14.19.-	K10256	AT3G12120.1	FAD2	fatty acid desaturase 2	Gorai.007G362300	38.06238219	38.06238219	8	0.438594253		1		0.986884603	251.7601867	200.3403007	13.11663468	1	3	3	8	8	8	2.49E-07	7.29E-08	0.001864647	8.086820551	8.857932793	9.281438768	8.458248029	8.081054055	8.068765837	8.716521872	8.22907113	7.686518298	7.715170905	9.846355664	8.687424929
11.2.4	Gorai.013G248700	lipid metabolism.FA desaturation.omega 6 desaturase	Symbols: FAD2 | FAD2 (FATTY ACID DESATURASE 2); delta12-fatty acid dehydrogenase/ omega-6 fatty acid desaturase | chr3:3860285-3863050 REVERSE	Gorai.013G248700	Chr13	56707033	56709147	-	PF00487					AT3G12120.1	FAD2	fatty acid desaturase 2	Gorai.013G248700	3.33385929	3.33385929	8	1.305410343		1		0.947430652	8.063660347	28.42110503	0.725310462	1	3	3	8	8	8	0.021823429	0.000128578	0.564828472	3.212160268	2.352930643	4.288632672	1.748007872	2.729348192	2.364193086	4.569433868	2.711949692	2.991643723	2.575613788	4.007831475	0.784066052
11.3	Gorai.006G181200	lipid metabolism.Phospholipid synthesis	Symbols: ATGPAT6, GPAT6 | GPAT6 (GLYCEROL-3-PHOSPHATE ACYLTRANSFERASE 6); 1-acylglycerol-3-phosphate O-acyltransferase/ acyltransferase | chr2:15952607-15955494 REVERSE	Gorai.006G181200	Chr06	43856590	43859232	-	PF01553			2.3.1.15	K13508	AT2G38110.1	ATGPAT6,GPAT6	glycerol-3-phosphate acyltransferase 6	Gorai.006G181200	64.8865479	64.8865479	8	0.684392807		1		0.931694669	21.39608491	27.48432993	0.09876848	1	3	3	8	8	8	0.001697779	0.000145151	0.958480939	6.299059902	7.059848427	5.881262887	7.606450817	6.999168138	6.230934816	5.415832926	7.232775935	6.624729433	5.922901314	6.346692849	7.980125699
11.3	Gorai.012G112800	lipid metabolism.Phospholipid synthesis	Symbols: ATGPAT6, GPAT6 | GPAT6 (GLYCEROL-3-PHOSPHATE ACYLTRANSFERASE 6); 1-acylglycerol-3-phosphate O-acyltransferase/ acyltransferase | chr2:15952607-15955494 REVERSE	Gorai.012G112800	Chr12	25762804	25765226	-	PF01553					AT2G38110.1	ATGPAT6,GPAT6	glycerol-3-phosphate acyltransferase 6	Gorai.012G112800	3.072165152	3.072165152	8	0.692227527		1		0.980786236	117.1449599	151.7369436	1.842439207	1	3	3	8	8	8	4.69E-06	2.17E-07	0.217652523	5.102276669	5.820303281	4.79783995	6.160853253	6.176188794	4.710277901	4.55156414	5.837422982	5.762830399	4.257289153	5.044115761	6.484283524
11.3	Gorai.007G100100	lipid metabolism.Phospholipid synthesis	Symbols: GPAT8 | GPAT8 (glycerol-3-phosphate acyltransferase 8); acyltransferase/ glycerol-3-phosphate O-acyltransferase | chr4:174062-176853 REVERSE	Gorai.007G100100	Chr07	7410329	7415092	+	PF01553			2.3.1.15	K13508	AT4G00400.1	AtGPAT8,GPAT8	glycerol-3-phosphate acyltransferase 8	Gorai.007G100100	17.82498183	17.82498183	8	5.062417352		1		0.981799859	0.159368987	80.87295395	6.122310947	1	3	3	8	8	8	0.700183174	2.52E-06	0.01813938	5.586610334	5.440998812	7.293164211	4.579762409	7.645010452	2.53728122	6.786452571	4.934243835	7.26794031	3.357804618	7.79987585	4.225280982
11.3	Gorai.004G145100	lipid metabolism.Phospholipid synthesis	Symbols: ATGPAT3, GPAT3 | GPAT3 (GLYCEROL-3-PHOSPHATE ACYLTRANSFERASE 3); acyltransferase | chr4:844409-846787 REVERSE	Gorai.004G145100	Chr04	40873197	40875543	+	PF01553			2.3.1.15	K13508	AT4G01950.1	ATGPAT3,GPAT3	glycerol-3-phosphate acyltransferase 3	Gorai.004G145100	5.595067863	5.595067863	8	1.71157205		1		0.901401737	1.36849583	6.302511256	10.97637256	1	3	3	8	8	8	0.275739646	0.016779183	0.003298612	2.878726738	3.294853224	4.084545253	3.345821162	3.083361093	1.833432416	2.863255534	3.681138521	2.230932531	2.739580364	5.305834972	3.010503802
11.3	Gorai.010G179400	lipid metabolism.Phospholipid synthesis	Symbols: CLS | CLS (CARDIOLIPIN SYNTHASE); cardiolipin synthase/ phosphatidyltransferase | chr4:2461674-2464143 REVERSE	Gorai.010G179400	Chr10	52571299	52574094	+	PF01066	PTHR14269	KOG1617	2.7.8.-	K08744	AT4G04870.1	CLS	cardiolipin synthase	Gorai.010G179400	16.60350917	16.60350917	8	1.755176303		1		0.98681131	2.272776199	77.81089254	3.538724328	1	3	3	8	8	8	0.170092781	2.93E-06	0.067893451	6.273605172	6.04841113	7.38914436	6.409622935	6.779007635	4.066257675	7.293431063	6.605720194	6.802011747	4.393257683	7.484857656	6.213525675
11.3.1	Gorai.004G019400	lipid metabolism.Phospholipid synthesis.1-acylglycerol-3-phosphate O-acyltransferase	Symbols: LPAT2 | LPAT2; 1-acylglycerol-3-phosphate O-acyltransferase | chr3:21349507-21353174 FORWARD	Gorai.004G019400	Chr04	1439864	1441003	-		PTHR10983				AT3G57650.1	LPAT2	lysophosphatidyl acyltransferase 2	Gorai.004G019400	41.33136376	41.33136376	8	2.026923871		1		0.870127346	17.55111424	7.175514713	1.023898408	1	3	3	8	8	8	0.003040233	0.011732496	0.431836565	3.927919051	5.680410531	4.110473097	5.924637076	5.302112485	3.879436505	2.704710251	4.900500507	4.472057497	3.634407948	5.516235943	6.948773645
11.3.3	Gorai.004G032600	lipid metabolism.Phospholipid synthesis.phosphatidate cytidylyltransferase	phosphatidate cytidylyltransferase, putative / CDP-diglyceride synthetase, putative | chr4:11799959-11802828 REVERSE	Gorai.004G032600	Chr04	2664913	2669087	-	PF01148	PTHR13773	KOG1440	2.7.7.41	K00981	AT4G22340.3	CDS2	cytidinediphosphate diacylglycerol synthase 2	Gorai.004G032600	10.20089457	10.20089457	8	1.69809095		1		0.986002295	7.43899168	51.5965823	0.698338685	1	3	3	8	8	8	0.025947876	1.41E-05	0.578829527	4.762698568	5.32060597	6.369498258	5.355105359	5.365827872	3.076177587	6.165583373	5.262035447	5.134756638	2.488418815	6.573413142	5.448175271
11.3.3	Gorai.009G182700	lipid metabolism.Phospholipid synthesis.phosphatidate cytidylyltransferase	phosphatidate cytidylyltransferase, putative / CDP-diglyceride synthetase, putative | chr4:11799959-11802828 REVERSE	Gorai.009G182700	Chr09	14057713	14063434	-	PF01148	PTHR13773	KOG1440	2.7.7.41	K00981	AT4G22340.3	CDS2	cytidinediphosphate diacylglycerol synthase 2	Gorai.009G182700	22.85633602	22.85633602	8	1.329388438		1		0.992228073	47.05326296	109.7553814	6.130691056	1	3	3	8	8	8	0.000129729	7.72E-07	0.018073144	6.624266312	7.32277712	7.7635115	6.864000972	7.956072612	5.310501781	7.273137877	6.769746402	7.549879301	4.904301668	8.253885122	6.958255543
11.3.5	Gorai.004G272500	lipid metabolism.Phospholipid synthesis.diacylglycerol kinase	Symbols: ATDGK7 | ATDGK7 (Diacylglycerol kinase 7); diacylglycerol kinase | chr4:14838291-14841067 REVERSE	Gorai.004G272500	Chr04	60701103	60706936	-	PF00781,PF00609	PTHR11255	KOG1169			AT4G30340.1	ATDGK7,DGK7	diacylglycerol kinase 7	Gorai.004G272500	7.666180625	7.666180625	8	1.02891243		1		0.955368654	18.25300214	40.11821451	0.540149759	1	3	3	8	8	8	0.0027155	3.62E-05	0.668059535	4.470753433	5.144794462	4.370487174	5.555857909	5.749858844	3.554891863	3.955860257	5.241753228	5.528928012	3.156472237	4.785114091	5.869962591
11.3.5	Gorai.008G197400	lipid metabolism.Phospholipid synthesis.diacylglycerol kinase	Symbols: DGK1, ATDGK1 | DGK1 (DIACYLGLYCEROL KINASE1); calcium ion binding / diacylglycerol kinase | chr5:2524778-2529330 REVERSE	Gorai.008G197400	Chr08	48170967	48177380	-	PF00130,PF00781,PF00609	PTHR11255	KOG1169	2.7.1.107	K00901	AT5G07920.1	ATDGK1,DGK1	diacylglycerol kinase1	Gorai.008G197400	13.3830085	13.3830085	8	0.895510843		1		0.963032569	9.995788344	46.19528506	0.300407652	1	3	3	8	8	8	0.013362469	2.13E-05	0.824398028	5.257833374	5.708790377	6.344328713	4.96267975	6.296595281	4.329643757	6.134625252	4.63357657	6.040789113	4.22234256	6.554032175	5.29178293
11.3.5	Gorai.009G007300	lipid metabolism.Phospholipid synthesis.diacylglycerol kinase	Symbols: ATDGK4, DGK4 | diacylglycerol kinase | chr5:23372063-23374469 REVERSE	Gorai.009G007300	Chr09	608255	612572	-	PF00781,PF00609	PTHR11255				AT5G57690.1	ATDGK4,DGK4	diacylglycerol kinase 4	Gorai.009G007300	8.270688766	8.270688766	8	3.319716449		1		0.978294673	2.598370361	35.22927424	1.080455736	1	3	3	8	8	8	0.145638796	5.86E-05	0.410780347	4.061050825	4.641843751	5.871255973	4.319572209	5.647058756	1.567902214	5.520616291	4.292883305	5.324747108	1.105956595	6.221895656	4.346261112
11.3.8	Gorai.008G014600	lipid metabolism.Phospholipid synthesis.phosphatidylserine decarboxylase	Symbols: PSD2 | PSD2 (phosphatidylserine decarboxylase 2); phosphatidylserine decarboxylase | chr5:23171531-23175364 REVERSE	Gorai.008G014600	Chr08	1667223	1675724	-	PF02666	PTHR10067	KOG2419	4.1.1.65	K01613	AT5G57190.1	PSD2	phosphatidylserine decarboxylase 2	Gorai.008G014600	24.21524531	24.21524531	8	1.201090099		1		0.988490338	4.20358084	120.7604889	1.54768795	1	3	3	8	8	8	0.074477683	5.32E-07	0.275810227	6.956946697	6.736312526	8.008282127	6.734199681	7.433072088	5.210964549	8.018831279	6.946618397	7.512266064	5.350071049	7.997732976	6.521780966
11.3.10	Gorai.009G042400	lipid metabolism.Phospholipid synthesis.(S)-coclaurine-N-methyltransferase	coclaurine N-methyltransferase, putative | chr4:15972323-15974613 REVERSE	Gorai.009G042400	Chr09	3097707	3102000	+	PF02353,PF05175,PF01135,PF02390,PF02527,PF03848,PF08241,PF08242	PTHR10108				AT4G33110.1		S-adenosyl-L-methionine-dependent methyltransferases superfamily protein	Gorai.009G042400	17.24719455	17.24719455	8	2.139253924		1		0.964073773	30.32579687	21.55279491	0.559378466	1	3	3	8	8	8	0.000569104	0.000345362	0.656564444	5.924510913	4.417232991	6.314443886	5.040822707	5.986005556	3.342215661	6.919779466	5.840314583	6.567701872	4.370247734	5.709108307	4.24133083
11.4	Gorai.001G013100	lipid metabolism.TAG synthesis	Symbols: TAG1, AS11, ABX45, DGAT1, RDS1, ATDGAT | TAG1 (TRIACYLGLYCEROL BIOSYNTHESIS DEFECT 1); diacylglycerol O-acyltransferase | chr2:8426206-8429736 FORWARD	Gorai.001G013100	Chr01	1245643	1252253	+	PF03062	PTHR10408	KOG0380	2.3.1.20,2.3.1.75,2.3.1.76	K11155	AT2G19450.1	ABX45,AS11,ATDGAT,DGAT1,RDS1,TAG1	membrane bound O-acyl transferase (MBOAT) family protein	Gorai.001G013100	15.46070889	15.46070889	8	1.40179842		1		0.959958611	13.86926371	21.09133234	2.547175083	1	3	3	8	8	8	0.005836561	0.000372635	0.129136882	5.401333896	4.531776109	4.908727325	5.571303195	6.025739189	3.360450301	5.63961438	5.694905081	6.335808773	3.935007349	4.177840269	5.447701308
11.4	Gorai.011G094900	lipid metabolism.TAG synthesis	glycine-rich protein / oleosin | chr3:221939-222827 REVERSE	Gorai.011G094900	Chr11	10305112	10305853	+	PF01277					AT3G01570.1		Oleosin family protein	Gorai.011G094900	10.8010409	10.8010409	8	1.406752049		1		0.854874566	5.733154107	14.5068878	0.226446556	1	3	3	8	8	8	0.043555675	0.001338711	0.87543291	3.277693505	4.084099203	2.896867371	4.965371974	2.58916251	4.272183562	2.566585972	4.521960002	2.018125632	4.004102414	3.227148771	5.408783945
11.5.2	Gorai.006G135700	lipid metabolism.glyceral metabolism.Glycerol-3-phosphate dehydrogenase (NAD+)	Symbols: GPDHC1 | GPDHC1; NAD or NADH binding / glycerol-3-phosphate dehydrogenase (NAD+) | chr2:17326170-17328902 FORWARD	Gorai.006G135700	Chr06	39159929	39163138	+	PF01210,PF07479	PTHR11728	KOG2711			AT2G41540.1	GPDHC1	6-phosphogluconate dehydrogenase family protein	Gorai.006G135700	92.35011427	92.35011427	8	6.030009397		1		0.998661962	2.519620983	76.53461426	0.282081419	1	3	3	8	8	8	0.151099456	3.12E-06	0.837039204	7.295019505	7.952512626	8.262449045	9.480600508	9.129375288	3.62263942	7.919267842	9.218425456	8.853169077	3.189215643	8.605630247	9.742775561
11.5.2	Gorai.010G191500	lipid metabolism.glyceral metabolism.Glycerol-3-phosphate dehydrogenase (NAD+)	Symbols: GPDHC1 | GPDHC1; NAD or NADH binding / glycerol-3-phosphate dehydrogenase (NAD+) | chr2:17326170-17328902 FORWARD	Gorai.010G191500	Chr10	54807050	54810902	-	PF01210,PF07479	PTHR11728	KOG2711			AT2G41540.1	GPDHC1	6-phosphogluconate dehydrogenase family protein	Gorai.010G191500	42.62650937	42.62650937	8	1.117885161		1		0.972750496	0.410755786	65.14923859	2.430693575	1	3	3	8	8	8	0.539507374	5.79E-06	0.140202563	6.753903963	6.659644856	7.882127837	6.368591406	7.313553046	5.262825349	7.7423456	6.582760925	7.201915231	5.488594097	8.021910074	6.154421888
11.6	Gorai.002G183100	lipid metabolism.lipid transfer proteins etc	Symbols: LTPG1 | LTPG1 (GLYCOSYLPHOSPHATIDYLINOSITOL-ANCHORED LIPID PROTEIN TRANSFER 1) | chr1:9740704-9742159 FORWARD	Gorai.002G183100	Chr02	48161883	48163074	-	PF00234					AT1G27950.1	LTPG1	glycosylphosphatidylinositol-anchored lipid protein transfer 1	Gorai.002G183100	95.27659722	95.27659722	8	1.373247036		1		0.989147713	197.1107372	59.10992877	0.108189439	1	3	3	8	8	8	6.43E-07	8.40E-06	0.952925333	8.854646054	7.204825094	7.412639124	8.655718001	8.918225521	7.13235965	8.181940571	9.48302483	9.771682968	7.981935848	6.643337676	7.828411172
11.6	Gorai.012G176200	lipid metabolism.lipid transfer proteins etc	Symbols: LTPG1 | LTPG1 (GLYCOSYLPHOSPHATIDYLINOSITOL-ANCHORED LIPID PROTEIN TRANSFER 1) | chr1:9740704-9742159 FORWARD	Gorai.012G176200	Chr12	34554214	34556129	+	PF00234					AT1G27950.1	LTPG1	glycosylphosphatidylinositol-anchored lipid protein transfer 1	Gorai.012G176200	3240.168906	3240.168906	8	0.270121723		1		0.863685673	3.233224548	21.61381651	0.439760779	1	3	3	8	8	8	0.109868736	0.000341945	0.730849431	10.84326746	11.06801371	11.63858443	10.39034616	10.81131246	10.9823193	11.43137213	10.36316461	10.68717704	10.89135608	11.84579673	10.41752772
11.6	Gorai.005G038900	lipid metabolism.lipid transfer proteins etc	Symbols: LP1, LTP1, ATLTP1 | LP1; calmodulin binding | chr2:16130350-16131174 FORWARD	Gorai.005G038900	Chr05	3691309	3692311	-	PF00234					AT2G38540.1	ATLTP1,LP1,LTP1	lipid transfer protein 1	Gorai.005G038900	94.54085911	94.54085911	8	7.371332432		1		0.97922934	0.116374909	72.85468903	0.751712265	1	3	3	8	8	8	0.741786623	3.77E-06	0.551459925	5.983336547	6.25169656	5.215304438	9.034491436	7.890033346	2.330236996	5.429907572	8.781521608	7.560060948	2.161856059	5.000701303	9.287461263
11.6	Gorai.006G235100	lipid metabolism.lipid transfer proteins etc	Symbols: LTP6 | LTP6; lipid binding | chr3:2664139-2664828 REVERSE	Gorai.006G235100	Chr06	48327169	48328132	+	PF00234					AT3G08770.1	LTP6	lipid transfer protein 6	Gorai.006G235100	2506.062912	2506.062912	8	4.13824581		1		0.994770441	0.775706001	139.0806692	2.207407544	1	3	3	8	8	8	0.404139778	3.06E-07	0.164855943	10.14126298	10.43172604	12.65941147	11.36630001	9.686052934	7.434213621	12.69286223	11.15786493	9.576777087	7.137547685	12.62596072	11.5747351
11.6	Gorai.011G128200	lipid metabolism.lipid transfer proteins etc	Symbols: LTP5 | LTP5 (Lipid transfer protein 5); lipid transporter | chr3:19138394-19139252 REVERSE	Gorai.011G128200	Chr11	18403673	18404590	-	PF00234					AT3G51600.1	LTP5	lipid transfer protein 5	Gorai.011G128200	5836.464812	5836.464812	8	0.911391589		1		0.978741345	0.89327814	75.06518035	1.18321507	1	3	3	8	8	8	0.37225699	3.36E-06	0.375456174	11.33546054	11.1828719	12.66772492	11.43763572	10.40001471	10.53128953	12.62674066	11.66467066	10.48087949	10.56955134	12.70870918	11.21060077
11.8	Gorai.009G429200	lipid metabolism.'exotics'(steroids, squalene etc)	quinone reductase family protein | chr4:13661331-13663294 REVERSE	Gorai.009G429200	Chr09	67382265	67385844	-	PF00258,PF03358,PF02525		KOG3135			AT4G27270.1		Quinone reductase family protein	Gorai.009G429200	819.6202768	819.6202768	8	0.646696214		1		0.960760876	12.95615269	57.34114055	1.242359421	1	3	3	8	8	8	0.006987719	9.42E-06	0.35672054	9.442993926	9.904628386	10.71892058	8.89642157	9.953292504	9.126609973	10.33324604	8.795274201	9.706735024	8.936720438	11.10459511	8.997568939
11.8	Gorai.007G206100	lipid metabolism.'exotics'(steroids, squalene etc)	quinone reductase family protein | chr4:17324571-17326457 FORWARD	Gorai.007G206100	Chr07	21376696	21378933	+	PF00258,PF03358,PF02525		KOG3135			AT4G36750.1		Quinone reductase family protein	Gorai.007G206100	202.8225907	202.8225907	8	1.94301388		1		0.988965155	0.788008	65.48466306	3.734382204	1	3	3	8	8	8	0.40060341	5.68E-06	0.060450788	7.754782477	7.933931594	9.391458868	6.826948824	8.853026413	6.305994038	8.940263301	7.047134453	8.531389581	6.500342575	9.842654435	6.606763196
11.8	Gorai.009G413200	lipid metabolism.'exotics'(steroids, squalene etc)	Symbols: ATST2A, ST2A | ST2A (SULFOTRANSFERASE 2A); hydroxyjasmonate sulfotransferase/ sulfotransferase | chr5:2174678-2176106 REVERSE	Gorai.009G413200	Chr09	63136331	63137896	-	PF00685	PTHR11783	KOG1584			AT5G07010.1	ATST2A,ST2A	sulfotransferase 2A	Gorai.009G413200	10.32353113	10.32353113	8	1.44659075		1		0.938297679	1.56545493	44.61669693	1.016470806	1	3	3	8	8	8	0.246216767	2.43E-05	0.434691646	4.469034017	4.173206611	3.32990712	5.86717078	4.856891829	3.230511527	3.317081704	6.236546307	5.169978437	3.15252962	3.342732536	5.497795253
11.8	Gorai.009G211700	lipid metabolism.'exotics'(steroids, squalene etc)	Symbols: ATSCP2, SCP2 | SCP2 (STEROL CARRIER PROTEIN 2); oxidoreductase/ sterol carrier | chr5:17194197-17196032 REVERSE	Gorai.009G211700	Chr09	16394496	16396332	-	PF02036	PTHR19410:SF1	KOG4170			AT5G42890.1	ATSCP2,SCP2	sterol carrier protein 2	Gorai.009G211700	25.0550653	25.0550653	8	0.897628288		1		0.982491788	0.13244518	57.67766616	2.524185045	1	3	3	8	8	8	0.725340648	9.22E-06	0.131233574	6.384255786	6.430034663	5.100176913	7.270585882	7.179266529	6.078551573	5.375159985	7.130709405	6.946642562	6.084511192	4.825193841	7.41046236
11.8	Gorai.010G019800	lipid metabolism.'exotics'(steroids, squalene etc)	Symbols: ATSCP2, SCP2 | SCP2 (STEROL CARRIER PROTEIN 2); oxidoreductase/ sterol carrier | chr5:17194197-17196032 REVERSE	Gorai.010G019800	Chr10	1503605	1506592	-	PF02036	PTHR19410:SF1	KOG4170			AT5G42890.1	ATSCP2,SCP2	sterol carrier protein 2	Gorai.010G019800	255.6638913	255.6638913	8	7.744917316		1		0.991158722	1.118075687	160.5781428	0.017831021	1	3	3	8	8	8	0.32121437	1.74E-07	0.996489732	6.741642106	7.355581672	6.002420296	11.35262852	6.738287834	4.101110909	5.633921126	11.03748336	6.476070368	3.819093575	6.370919466	11.66777368
11.8.1	Gorai.009G240900	lipid metabolism.'exotics' (steroids, squalene etc).sphingolipids	short-chain dehydrogenase/reductase (SDR) family protein | chr3:1827980-1830200 REVERSE	Gorai.009G240900	Chr09	19290679	19292070	-	PF00106,PF08659,PF01370	PTHR19410	KOG1210			AT3G06060.1		NAD(P)-binding Rossmann-fold superfamily protein	Gorai.009G240900	88.9838164	88.9838164	8	5.684109995		1		0.995808898	1.574127798	55.23723652	0.16918239	1	3	3	8	8	8	0.245021514	1.09E-05	0.914211726	5.773854786	6.467913658	7.82382985	4.736819202	8.776817502	3.146070335	7.375672826	4.50728412	8.39885342	2.813608777	8.271986874	4.966354283
11.8.1	Gorai.002G001100	lipid metabolism.'exotics' (steroids, squalene etc).sphingolipids	GNS1/SUR4 membrane family protein | chr3:1984168-1985259 FORWARD	Gorai.002G001100	Chr02	63437	71057	+	PF01151	PTHR11157	KOG3071			AT3G06470.1		GNS1/SUR4 membrane protein family	Gorai.002G001100	407.808979	407.808979	8	2.883660853		1		0.987922756	149.0480985	39.96774314	0.052280306	1	3	3	8	8	8	1.88E-06	3.67E-05	0.983099848	7.717514012	10.17011741	8.215411906	10.16155734	9.823727114	7.574566482	6.986268208	8.890594437	8.588181521	6.405011881	9.444555604	11.43252024
11.8.1	Gorai.002G209600	lipid metabolism.'exotics' (steroids, squalene etc).sphingolipids	GNS1/SUR4 membrane family protein | chr3:1984168-1985259 FORWARD	Gorai.002G209600	Chr02	55661220	55662554	-	PF01151	PTHR11157	KOG3071			AT3G06470.1		GNS1/SUR4 membrane protein family	Gorai.002G209600	5.727694747	5.727694747	8	0.650560505		1		0.931767285	1.151949704	83.47794672	1.371544483	1	3	3	8	8	8	0.314446058	2.23E-06	0.319466516	4.996410722	5.112997478	4.495833305	6.105807568	5.384419996	4.232755531	4.511109565	6.043149445	5.449944198	3.981439678	4.480557045	6.168465691
11.8.1	Gorai.008G025000	lipid metabolism.'exotics' (steroids, squalene etc).sphingolipids	Symbols: LAG1 HOMOLOG 2, LOH2 | LOH2 (LAG ONE HOMOLOGUE 2) | chr3:6669146-6671519 REVERSE	Gorai.008G025000	Chr08	2897245	2901704	+	PF03798	PTHR12560	KOG1607			AT3G19260.1	LAG1 HOMOLOG 2,LOH2	LAG1 homologue 2	Gorai.008G025000	27.93387165	27.93387165	8	1.130024472		1		0.963206922	2.718300419	53.47389912	0.780929797	1	3	3	8	8	8	0.137814872	1.23E-05	0.537048895	5.389086115	5.723324671	4.326516316	7.018577454	5.798912445	5.080815356	4.229787012	6.692709868	5.688870846	4.944976734	4.423245621	7.344445041
11.8.1	Gorai.011G002400	lipid metabolism.'exotics' (steroids, squalene etc).sphingolipids	Symbols: ATLCB1, LCB1, EMB2779, FBR11 | ATLCB1 (LONG-CHAIN BASE1); protein binding / serine C-palmitoyltransferase | chr4:17218132-17221477 FORWARD	Gorai.011G002400	Chr11	202905	210586	-	PF00155	PTHR13693	KOG1358	2.3.1.50	K00654	AT4G36480.1	ATLCB1,EMB2779,FBR11,LCB1	long-chain base1	Gorai.011G002400	9.943238382	9.943238382	8	2.39153506		1		0.997699786	45.92385087	202.4504905	2.158616017	1	3	3	8	8	8	0.00014114	6.99E-08	0.170930682	6.290686747	6.988894795	7.666175363	6.788663154	7.877179043	4.227145524	7.23043583	6.492247433	7.441094404	3.998969322	8.101914896	7.085078876
11.8.1	Gorai.008G011700	lipid metabolism.'exotics' (steroids, squalene etc).sphingolipids	Symbols: ATLCBK1 | ATLCBK1 (A. THALIANA LONG-CHAIN BASE (LCB) KINASE 1); D-erythro-sphingosine kinase/ diacylglycerol kinase | chr5:7904708-7909585 REVERSE	Gorai.008G011700	Chr08	1322262	1329393	+	PF00781	PTHR12358	KOG1116			AT5G23450.1	ATLCBK1,LCBK1	long-chain base (LCB) kinase 1	Gorai.008G011700	24.73985755	24.73985755	8	1.342690809		1		0.982199285	13.6528977	98.99931825	1.003691904	1	3	3	8	8	8	0.006086388	1.15E-06	0.439653668	6.702811212	7.112687924	7.981063058	6.977882748	7.551356019	5.120696446	7.797361301	6.849531796	7.268811224	4.895540528	8.164764816	7.1062337
11.8.1	Gorai.012G137000	lipid metabolism.'exotics' (steroids, squalene etc).sphingolipids	Symbols: ATLCBK1 | ATLCBK1 (A. THALIANA LONG-CHAIN BASE (LCB) KINASE 1); D-erythro-sphingosine kinase/ diacylglycerol kinase | chr5:7904708-7909585 REVERSE	Gorai.012G137000	Chr12	31041720	31050422	+	PF00781	PTHR12358	KOG1116			AT5G23450.1	ATLCBK1,LCBK1	long-chain base (LCB) kinase 1	Gorai.012G137000	23.58341431	23.58341431	8	1.082152111		1		0.960487554	7.609533267	72.93942128	1.4904154	1	3	3	8	8	8	0.024730546	3.75E-06	0.289179156	6.110179741	6.478276933	7.447957246	6.159579588	6.742153969	4.827222545	7.262637883	5.775744526	6.651334089	4.751002464	7.633276608	6.54341465
11.8.1	Gorai.013G066500	lipid metabolism.'exotics' (steroids, squalene etc).sphingolipids	Symbols: ATLCBK1 | ATLCBK1 (A. THALIANA LONG-CHAIN BASE (LCB) KINASE 1); D-erythro-sphingosine kinase/ diacylglycerol kinase | chr5:7904708-7909585 REVERSE	Gorai.013G066500	Chr13	7558965	7564960	+	PF00781	PTHR12358	KOG1116			AT5G23450.1	ATLCBK1,LCBK1	long-chain base (LCB) kinase 1	Gorai.013G066500	16.30480727	16.30480727	8	0.652934554		1		0.989413373	1.546412615	151.1657667	4.252351845	1	3	3	8	8	8	0.248870022	2.21E-07	0.045114419	6.438209016	6.54930253	6.155350208	7.654897729	6.599205138	5.565570018	6.29381601	7.444194529	6.445633961	5.569191565	6.016884405	7.865600929
11.8.2	Gorai.004G203200	lipid metabolism.'exotics' (steroids, squalene etc).methylsterol monooxygenase	Symbols: SMO1-1, ATSMO1, ATSMO1-1 | SMO1-1 (STEROL-4ALPHA-METHYL OXIDASE 1-1); 4,4-dimethyl-9beta,19-cyclopropylsterol-4alpha-methyl oxidase/ C-4 methylsterol oxidase/ catalytic | chr4:7254049-7256406 FORWARD	Gorai.004G203200	Chr04	53263338	53266027	-	PF04116	PTHR11863	KOG0873	1.14.13.72	K14423	AT4G12110.1	ATSMO1,ATSMO1-1,SMO1-1	sterol-4alpha-methyl oxidase 1-1	Gorai.004G203200	15.2411101	15.2411101	8	1.857676914		1		0.981168397	0.952107953	64.46363751	2.906559317	1	3	3	8	8	8	0.357761798	6.03E-06	0.101144342	5.324799355	5.507518847	6.544914554	3.757237601	6.782966302	4.579517946	6.207194059	3.650197963	6.585769872	4.856035525	6.882635048	3.86427724
11.8.3	Gorai.001G184700	lipid metabolism.'exotics' (steroids, squalene etc).UDP-glucose:sterol glucosyltransferase	UDP-glucose:sterol glucosyltransferase (UGT80A2) | chr3:2217653-2221702 REVERSE	Gorai.001G184700	Chr01	29460007	29474772	-	PF03033,PF00201	PTHR11926	KOG1192	2.4.1.173	K05841	AT3G07020.2		UDP-Glycosyltransferase superfamily protein	Gorai.001G184700	17.30247706	17.30247706	8	0.645183815		1		0.992562314	18.76386374	259.5056295	1.645189788	1	3	3	8	8	8	0.002506143	2.62E-08	0.25470872	7.309963341	7.564137369	8.452045986	7.41256135	7.576662273	6.306931812	8.271035622	7.357847569	7.463249854	6.147720319	8.633056349	7.467275131
11.8.3	Gorai.004G261100	lipid metabolism.'exotics' (steroids, squalene etc).UDP-glucose:sterol glucosyltransferase	UDP-glucose:sterol glucosyltransferase (UGT80A2) | chr3:2217653-2221702 REVERSE	Gorai.004G261100	Chr04	59642382	59650591	-	PF03033		KOG1192			AT3G07020.1		UDP-Glycosyltransferase superfamily protein	Gorai.004G261100	24.04460984	24.04460984	8	0.401197423		1		0.934819215	33.82870667	33.96203829	3.562432374	1	3	3	8	8	8	0.000397736	6.71E-05	0.06693339	5.98653063	6.639699547	6.02457796	7.089674134	6.23858551	5.899622749	5.97757326	6.577760788	5.867634324	5.523154147	6.071582661	7.60158748
11.8.4	Gorai.005G015600	lipid metabolism.'exotics' (steroids, squalene etc).3-beta hydroxysteroid dehydrogenase/isomerase	3-beta hydroxysteroid dehydrogenase/isomerase family protein | chr2:18031268-18035098 REVERSE	Gorai.005G015600	Chr05	1135368	1143660	+	PF04321,PF01073,PF01370,PF05368,PF07993,PF02453	PTHR10366	KOG1430			AT2G43420.1		3-beta hydroxysteroid dehydrogenase/isomerase family protein	Gorai.005G015600	21.25671561	21.25671561	8	0.482203675		1		0.97397063	8.204879341	68.64965336	1.144961025	1	3	3	8	8	8	0.021008367	4.74E-06	0.388181498	6.385539078	6.063588741	7.240987991	6.287198941	5.664505882	5.705562824	7.366904779	6.612980928	5.778881275	5.783389329	7.115071202	5.961416955
11.8.4	Gorai.009G349400	lipid metabolism.'exotics' (steroids, squalene etc).3-beta hydroxysteroid dehydrogenase/isomerase	3-beta hydroxysteroid dehydrogenase/isomerase family protein | chr2:18031268-18035098 REVERSE	Gorai.009G349400	Chr09	44076908	44080660	-	PF01073,PF01370,PF07993	PTHR10366	KOG1430			AT2G43420.1		3-beta hydroxysteroid dehydrogenase/isomerase family protein	Gorai.009G349400	11.8688756	11.8688756	8	0.409627838		1		0.833552042	7.915188492	13.25973165	1.485816246	1	3	3	8	8	8	0.022723909	0.001799797	0.290285823	4.50125662	4.987909802	4.738707159	5.483961628	4.635820769	4.119843289	4.73748404	5.068841096	4.402845533	3.795855812	4.739930278	5.89908216
11.8.6	Gorai.004G022500	lipid metabolism.'exotics' (steroids, squalene etc).cycloartenol synthase	Symbols: CAS1 | CAS1 (cycloartenol synthase 1); cycloartenol synthase | chr2:2924447-2930672 FORWARD	Gorai.004G022500	Chr04	1690282	1697096	-	PF00432		KOG0497	5.4.99.8	K01853	AT2G07050.1	CAS1	cycloartenol synthase 1	Gorai.004G022500	17.11462088	17.11462088	8	2.180034776		1		0.998696606	6.34877102	510.1772703	13.13529842	1	3	3	8	8	8	0.035826809	1.80E-09	0.001856025	7.576281992	7.759726256	8.931889376	7.122622613	9.017529755	5.599974752	9.038877917	6.873055224	9.096130406	5.297064421	8.824900834	7.372190003
11.8.8	Gorai.005G247700	lipid metabolism.'exotics' (steroids, squalene etc).squalene synthase	Symbols: SQS1, ERG9 | SQS1 (SQUALENE SYNTHASE 1); farnesyl-diphosphate farnesyltransferase | chr4:16538282-16541926 FORWARD	Gorai.005G247700	Chr05	62755408	62761126	+	PF00494	PTHR11626	KOG1459	2.5.1.21	K00801	AT4G34640.1	ERG9,SQS1	squalene synthase 1	Gorai.005G247700	23.69010905	23.69010905	8	1.342645058		1		0.997186522	2.619488573	222.2503708	0.637557037	1	3	3	8	8	8	0.144219131	4.84E-08	0.611672356	7.360778114	7.496216014	7.639509504	8.645361116	7.817256596	5.611861039	7.52036819	8.517653436	7.72346302	5.68162781	7.758650819	8.773068796
11.8.10	Gorai.004G284600	lipid metabolism.'exotics' (steroids, squalene etc).phosphatidylcholinesterol O-acyltransferase	Symbols: ATPDAT, PDAT | ATPDAT; phosphatidylcholine-sterol O-acyltransferase | chr5:4393062-4397541 FORWARD	Gorai.004G284600	Chr04	61568444	61572441	-	PF02450	PTHR11440				AT5G13640.1	ATPDAT,PDAT,PDAT1	phospholipid:diacylglycerol acyltransferase	Gorai.004G284600	16.71567507	16.71567507	8	0.342380618		1		0.985037709	1.767020412	110.5427664	11.31924537	1	3	3	8	8	8	0.220408055	7.50E-07	0.002993653	7.116426319	7.03093292	7.847582206	7.098432663	7.012855547	6.335848062	7.647008179	7.21034447	7.018944609	6.58940802	8.048156234	6.986520856
11.8.10	Gorai.010G234300	lipid metabolism.'exotics' (steroids, squalene etc).phosphatidylcholinesterol O-acyltransferase	Symbols: ATPDAT, PDAT | ATPDAT; phosphatidylcholine-sterol O-acyltransferase | chr5:4393062-4397541 FORWARD	Gorai.010G234300	Chr10	60491901	60497914	-	PF02450	PTHR11440				AT5G13640.1	ATPDAT,PDAT,PDAT1	phospholipid:diacylglycerol acyltransferase	Gorai.010G234300	10.52809341	10.52809341	8	0.826531097		1		0.993255651	2.507831297	359.0049967	14.88114208	1	3	3	8	8	8	0.151940304	7.25E-09	0.001229969	6.632509849	6.520779201	7.93501378	6.618209487	6.123330644	5.630024189	7.806467941	6.934907005	6.061409674	5.727254775	8.06355962	6.301511969
11.9	Gorai.006G252500	lipid metabolism.lipid degradation	alcohol oxidase-related | chr3:8382805-8386148 FORWARD	Gorai.006G252500	Chr06	49570217	49575224	-	PF00732,PF00890,PF05199	PTHR10668				AT3G23410.1	ATFAO3,FAO3	fatty alcohol oxidase 3	Gorai.006G252500	87.57673228	87.57673228	8	1.215303093		1		0.989842721	32.09185184	72.15712974	4.280577971	1	3	3	8	8	8	0.000473148	3.91E-06	0.044426375	7.514993829	8.202443536	8.657279432	7.652556006	8.80247989	6.3225594	8.087217416	7.502113296	8.378578978	6.092065625	9.227341448	7.802998715
11.9.2	Gorai.007G007200	lipid metabolism.lipid degradation.lipases	lipase family protein | chr1:27790875-27794914 FORWARD	Gorai.007G007200	Chr07	576611	582777	+	PF04083	PTHR11005	KOG2624			AT1G73920.1		alpha/beta-Hydrolases superfamily protein	Gorai.007G007200	22.58600521	22.58600521	8	0.521003313		1		0.980487791	5.973230079	89.16924798	1.657785798	1	3	3	8	8	8	0.040311	1.73E-06	0.252126048	6.390912782	6.638708145	5.696656726	7.558708671	6.453065254	6.350811202	5.780819488	7.329847944	6.326657126	6.12632657	5.612493965	7.787569398
11.9.2.1	Gorai.005G017800	lipid metabolism.lipid degradation.lipases.triacylglycerol lipase	lipase class 3 family protein | chr1:1733039-1737485 FORWARD	Gorai.005G017800	Chr05	1336917	1344433	-	PF01764	PTHR21493	KOG2088			AT1G05790.1		lipase class 3 family protein	Gorai.005G017800	16.92924437	16.92924437	8	1.098370155		1		0.942444924	0.112560925	66.71980918	3.131875308	1	3	3	8	8	8	0.745876039	5.29E-06	0.087369643	5.222598151	5.159732446	6.693744263	4.291688002	5.228942291	4.550286639	6.450028644	4.85505344	5.071641	4.513669519	6.937459881	3.728322563
11.9.2.1	Gorai.007G142100	lipid metabolism.lipid degradation.lipases.triacylglycerol lipase	lipase class 3 family protein | chr1:2089417-2091686 REVERSE	Gorai.007G142100	Chr07	11843382	11847062	+	PF01764		KOG4569			AT1G06800.1	PLA-I{gamma}1	alpha/beta-Hydrolases superfamily protein	Gorai.007G142100	128.3190531	128.3190531	8	1.402724473		1		0.974816777	5.948868311	55.36693413	0.05383386	1	3	3	8	8	8	0.040625917	1.08E-05	0.982374006	6.717224203	7.275229617	8.576887167	6.990415316	6.941766007	5.475839152	8.267321523	6.729270421	6.700571881	5.171732989	8.88645281	7.25156021
11.9.2.1	Gorai.004G074700	lipid metabolism.lipid degradation.lipases.triacylglycerol lipase	lipase class 3 family protein | chr2:13014848-13017153 FORWARD	Gorai.004G074700	Chr04	8361471	8364150	-	PF01764		KOG4569			AT2G30550.2		alpha/beta-Hydrolases superfamily protein	Gorai.004G074700	22.57287699	22.57287699	8	5.545610148		1		0.974747483	0.259067091	10.04267481	1.877580806	1	3	3	8	8	8	0.624499676	0.004350032	0.211752546	4.197030339	3.702851675	3.142011309	5.91416124	5.971522576	0.772068903	4.018709836	5.491464812	5.746709601	1.531237107	2.265312783	6.336857667
11.9.2.1	Gorai.008G124400	lipid metabolism.lipid degradation.lipases.triacylglycerol lipase	lipase class 3 family protein | chr3:22823481-22826992 FORWARD	Gorai.008G124400	Chr08	36336512	36339396	+	PF01764					AT3G61680.1		alpha/beta-Hydrolases superfamily protein	Gorai.008G124400	13.06047084	13.06047084	8	0.925752856		1		0.924981559	1.693079497	17.65206294	1.644520746	1	3	3	8	8	8	0.229417392	0.000690672	0.254846785	4.261101323	4.575946106	3.812116286	5.425671264	5.063602765	3.372704542	3.739378155	5.221333968	5.211328849	2.872364318	3.884854417	5.630008561
11.9.2.1	Gorai.008G255200	lipid metabolism.lipid degradation.lipases.triacylglycerol lipase	lipase class 3 family protein | chr4:6713557-6718555 REVERSE	Gorai.008G255200	Chr08	53800931	53803712	+	PF01764					AT4G10955.1		alpha/beta-Hydrolases superfamily protein	Gorai.008G255200	4.56553896	4.56553896	8	1.399215576		1		0.987868939	17.57293233	123.1946049	1.01289856	1	3	3	8	8	8	0.003029428	4.92E-07	0.436072357	5.067847385	4.485158258	6.198468848	4.647936778	5.091094833	3.168510828	6.375815582	4.82232166	5.314328085	3.758924215	6.021122114	4.473551897
11.9.2.1	Gorai.005G036200	lipid metabolism.lipid degradation.lipases.triacylglycerol lipase	triacylglycerol lipase | chr4:7871057-7876963 REVERSE	Gorai.005G036200	Chr05	3440031	3449937	-	PF00168,PF01764	PTHR16122				AT4G13550.1		triglyceride lipases;triglyceride lipases	Gorai.005G036200	0.819140092	0.819140092	8	0.615538703		1		0.993273781	24.88939324	389.5625925	6.572926079	1	3	3	8	8	8	0.0010675	5.24E-09	0.014967876	5.081588635	4.866173934	5.655842055	4.410866754	5.759385456	4.069430871	5.641975258	4.51821634	5.86891114	4.2972518	5.669708852	4.303517168
11.9.2.2	Gorai.008G055800	lipid metabolism.lipid degradation.lipases.acylglycerol lipase	hydrolase, alpha/beta fold family protein | chr5:5265633-5267916 FORWARD	Gorai.008G055800	Chr08	8281028	8288113	-	PF12146,PF00561,PF07859	PTHR11614	KOG1455			AT5G16120.2		alpha/beta-Hydrolases superfamily protein	Gorai.008G055800	53.35328949	53.35328949	8	1.595400593		1		0.971237295	1.651077492	31.67839928	0.956446355	1	3	3	8	8	8	0.234764346	8.66E-05	0.458559118	6.028407961	5.658051532	7.308581951	5.844013174	6.186475382	4.03384848	7.304750201	6.181161158	6.196437311	4.431283174	7.312413701	5.506865189
11.9.3	Gorai.001G133800	lipid metabolism.lipid degradation.lysophospholipases	phosphoesterase family protein | chr2:11457008-11459365 REVERSE	Gorai.001G133800	Chr01	17209768	17214286	+	PF04185			3.1.4.3	K01114	AT2G26870.1	NPC2	non-specific phospholipase C2	Gorai.001G133800	17.54609066	17.54609066	8	1.991429054		1		0.959104245	1.354596865	83.84420365	1.598927903	1	3	3	8	8	8	0.278010471	2.19E-06	0.264470471	5.139321914	5.390023652	7.043678845	4.511837937	5.906289126	3.596885223	6.755409085	4.628832461	5.533651513	3.639394598	7.331948605	4.394843414
11.9.3	Gorai.001G017800	lipid metabolism.lipid degradation.lysophospholipases	phosphoinositide phosphatase family protein | chr3:15196863-15203062 REVERSE	Gorai.001G017800	Chr01	1641103	1648424	-	PF02383	PTHR11200	KOG1888			AT3G43220.1		Phosphoinositide phosphatase family protein	Gorai.001G017800	26.57429039	26.57429039	8	0.573916192		1		0.929404055	1.059175041	32.30093298	0.296246008	1	3	3	8	8	8	0.333511508	8.07E-05	0.8272656	6.032040257	5.880152754	5.41880689	6.816551879	6.454231085	5.134796168	5.40656146	6.844015159	6.543862483	5.333721926	5.431052319	6.7890886
11.9.3.1	Gorai.011G193900	lipid metabolism.lipid degradation.lysophospholipases.phospholipase D	Symbols: PLDP1, PLDZ1, PLDZETA1, PLD ZETA 1 | PLDP1 (PHOSPHOLIPASE D P1); phospholipase D | chr3:5711082-5719023 FORWARD	Gorai.011G193900	Chr11	46879875	46888869	+	PF00614	PTHR18896	KOG1329	3.1.4.4	K01115	AT3G16785.1	PLD ZETA 1,PLDP1,PLDZ1,PLDZETA1	phospholipase D P1	Gorai.011G193900	12.51190159	12.51190159	8	0.790401175		1		0.979745889	0.379631669	117.7065001	4.487550415	1	3	3	8	8	8	0.55492246	5.87E-07	0.039759693	6.491647293	6.542510536	7.440875457	6.448336425	6.995323081	5.183780695	7.272137995	6.536618326	7.023102628	5.134730224	7.609612919	6.360054524
11.9.3.2	Gorai.009G181800	lipid metabolism.lipid degradation.lysophospholipases.carboxylesterase	Symbols: SOBER1 | SOBER1 (SUPPRESSOR OF AVRBST-ELICITED RESISTANCE 1); carboxylesterase | chr4:11787313-11791055 REVERSE	Gorai.009G181800	Chr09	13994530	13998080	+	PF02230,PF01738	PTHR10655	KOG2112			AT4G22300.1	SOBER1	carboxylesterases	Gorai.009G181800	71.87116442	71.87116442	8	1.549785085		1		0.984706543	0.034921628	96.26974589	0.150539071	1	3	3	8	8	8	0.856412127	1.28E-06	0.926441741	7.171340281	7.141163041	7.909313285	6.445818714	8.657041511	5.612833133	7.891166865	6.448215999	8.613685864	5.732292396	7.927459706	6.443421428
11.9.3.2	Gorai.009G020100	lipid metabolism.lipid degradation.lysophospholipases.carboxylesterase	phospholipase/carboxylesterase family protein | chr5:6776236-6779614 FORWARD	Gorai.009G020100	Chr09	1537910	1542398	-	PF02230,PF03959,PF03583	PTHR10655	KOG2112			AT5G20060.1		alpha/beta-Hydrolases superfamily protein	Gorai.009G020100	31.06694359	31.06694359	8	2.448721845		1		0.988116386	0.515059382	154.4691787	1.223128436	1	3	3	8	8	8	0.493377825	2.03E-07	0.362690702	6.548136713	6.66238822	8.397196166	5.47417784	7.735195393	4.814480468	8.18085745	5.517639104	7.550359483	4.943690815	8.613534881	5.430716575
11.9.3.2	Gorai.010G065500	lipid metabolism.lipid degradation.lysophospholipases.carboxylesterase	phospholipase/carboxylesterase family protein | chr5:6776236-6779614 FORWARD	Gorai.010G065500	Chr10	8394781	8396935	-	PF02230	PTHR10655				AT5G20060.1		alpha/beta-Hydrolases superfamily protein	Gorai.010G065500	7.55977282	7.55977282	8	0.953698861		1		0.863114876	1.325341828	10.94622303	2.092383576	1	3	3	8	8	8	0.282878948	0.003327246	0.17962004	3.537901894	3.844018991	4.60088613	2.639558999	4.134298775	3.389097865	4.281501647	3.239411359	3.639017875	2.991676694	4.920270614	2.039706639
11.9.3.3	Gorai.001G274600	lipid metabolism.lipid degradation.lysophospholipases.glycerophosphodiester phosphodiesterase	glycerophosphoryl diester phosphodiesterase family protein | chr5:16441744-16443985 FORWARD	Gorai.001G274600	Chr01	55189683	55192382	-	PF03009	PTHR22958	KOG2421			AT5G41080.1		PLC-like phosphodiesterases superfamily protein	Gorai.001G274600	9.034587385	9.034587385	8	0.798488086		1		0.809571769	17.56834613	5.498394699	1.174902791	1	3	3	8	8	8	0.003031695	0.024049442	0.378179779	3.243210849	4.325076305	4.421204775	3.218139092	3.335895853	4.161334589	3.582202756	2.943699895	2.7018565	3.745084246	5.260206794	3.492578289
11.9.3.4	Gorai.009G001900	lipid metabolism.lipid degradation.lysophospholipases.phospholipase A2	Symbols: ATSPLA2-ALPHA, PLA2-ALPHA | PLA2-ALPHA; phospholipase A2 | chr2:2842353-2843301 REVERSE	Gorai.009G001900	Chr09	213490	215889	-						AT2G06925.1	ATSPLA2-ALPHA,PLA2-ALPHA	Phospholipase A2 family protein	Gorai.009G001900	22.14483199	22.14483199	8	0.898095323		1		0.979997439	40.37235008	32.87125024	1.164325446	1	3	3	8	8	8	0.000219685	7.56E-05	0.381678653	6.399667196	5.409634407	6.855381801	5.985462481	6.012604886	4.765154039	7.210628398	6.523305391	6.364088818	5.500646178	6.500135204	5.44761957
11.9.3.5	Gorai.013G112000	lipid metabolism.lipid degradation.lysophospholipases.phosphoinositide phospholipase C	phosphoesterase family protein | chr3:837877-840624 REVERSE	Gorai.013G112000	Chr13	26556969	26563278	-	PF04185			3.1.4.3	K01114	AT3G03520.1	NPC3	non-specific phospholipase C3	Gorai.013G112000	63.06501555	63.06501555	8	6.030152447		1		0.997784308	8.248628513	60.20359488	0.564743245	1	3	3	8	8	8	0.020763688	7.83E-06	0.653388988	5.826621916	7.062269275	8.823711306	5.057132515	8.483373755	3.413564808	8.060000964	4.710567163	7.755899472	2.780020066	9.587421647	5.403697868
11.9.4.2	Gorai.005G198300	lipid metabolism.lipid degradation.beta-oxidation.acyl CoA DH	Symbols: ACX3, ATACX3 | ACX3 (ACYL-COA OXIDASE 3); acyl-CoA oxidase | chr1:1922352-1926278 FORWARD	Gorai.005G198300	Chr05	57287269	57290886	+	PF02770,PF00441,PF01756	PTHR10909	KOG0135			AT1G06290.1	ACX3,ATACX3	acyl-CoA oxidase 3	Gorai.005G198300	8.812343974	8.812343974	8	1.170837782		1		0.967753475	0.593276492	23.51229804	1.966189128	1	3	3	8	8	8	0.463291257	0.000253916	0.19771469	4.609043382	4.449223739	3.015612164	5.277106215	5.470660488	4.353155374	2.545528246	5.429807555	5.658381176	4.802456549	3.485696082	5.124404875
11.9.4.2	Gorai.005G061800	lipid metabolism.lipid degradation.beta-oxidation.acyl CoA DH	Symbols: IBR3 | IBR3 (IBA-RESPONSE 3); acyl-CoA dehydrogenase/ oxidoreductase | chr3:2146335-2150831 FORWARD	Gorai.005G061800	Chr05	6508297	6514507	-	PF01636,PF02771,PF02770,PF00441,PF08028	PTHR10909	KOG1469	1.3.99.3	K00249	AT3G06810.1	IBR3	acyl-CoA dehydrogenase-related	Gorai.005G061800	20.70814885	20.70814885	8	1.143857228		1		0.993079082	14.01175771	142.1777146	3.45464226	1	3	3	8	8	8	0.005679035	2.81E-07	0.071438805	7.231913712	6.903039051	7.988268894	6.849947761	7.934301217	5.497387654	8.033736828	7.171596666	8.067845769	5.654475583	7.942800959	6.528298856
11.9.4.2	Gorai.007G240800	lipid metabolism.lipid degradation.beta-oxidation.acyl CoA DH	Symbols: ACX2, ATACX2 | ACX2 (ACYL-COA OXIDASE 2); acyl-CoA oxidase | chr5:26009635-26012514 REVERSE	Gorai.007G240800	Chr07	34010233	34014569	+	PF02770,PF00441,PF01756	PTHR10909	KOG0135	1.3.3.6	K00232	AT5G65110.1	ACX2,ATACX2	acyl-CoA oxidase 2	Gorai.007G240800	105.5757899	105.5757899	8	0.767900678		1		0.952728382	0.581969039	25.13746072	0.348926903	1	3	3	8	8	8	0.467437674	0.000200073	0.791190276	6.810235203	6.957393701	6.228065218	7.837764026	7.536220588	5.933207976	6.283674717	7.745975481	7.528302732	5.682987882	6.172455719	7.92955257
11.9.4.3	Gorai.002G025200	lipid metabolism.lipid degradation.beta-oxidation.enoyl CoA hydratase	Symbols: ATECI3, ECI3, HCD1 | HCD1 (3-HYDROXYACYL-COA DEHYDRATASE 1); carnitine racemase/ catalytic/ dodecenoyl-CoA delta-isomerase | chr4:8306745-8307753 REVERSE	Gorai.002G025200	Chr02	1821909	1822628	-	PF00378	PTHR11941				AT4G14440.1	ATECI3,ECI3,HCD1	3-hydroxyacyl-CoA dehydratase 1	Gorai.002G025200	353.710609	353.710609	8	1.651558604		1		0.974227239	4.550003656	57.46845257	0.07605101	1	3	3	8	8	8	0.065478843	9.35E-06	0.971181737	7.801464757	8.302570416	9.673430974	8.477792306	7.686797957	6.370049109	9.419010461	8.158125345	7.437430405	6.191292818	9.927851486	8.797459267
11.9.4.3	Gorai.005G048500	lipid metabolism.lipid degradation.beta-oxidation.enoyl CoA hydratase	Symbols: ATECI3, ECI3, HCD1 | HCD1 (3-HYDROXYACYL-COA DEHYDRATASE 1); carnitine racemase/ catalytic/ dodecenoyl-CoA delta-isomerase | chr4:8306745-8307753 REVERSE	Gorai.005G048500	Chr05	4738338	4740024	+	PF00378	PTHR11941	KOG1681			AT4G14440.1	ATECI3,ECI3,HCD1	3-hydroxyacyl-CoA dehydratase 1	Gorai.005G048500	11.11103805	11.11103805	8	3.235736794		1		0.963664949	10.81162072	100.6685747	6.23994063	1	3	3	8	8	8	0.011053286	1.08E-06	0.017236601	4.993153245	3.932471706	6.918784283	3.99742804	4.184374882	2.750662695	6.911115196	5.163209023	4.112662336	3.785626423	6.92645337	2.831647057
11.9.4.5	Gorai.007G067900	lipid metabolism.lipid degradation.beta-oxidation.acyl-CoA thioesterase	thioesterase family protein | chr1:1147523-1148533 REVERSE	Gorai.007G067900	Chr07	4793937	4796126	+	PF03061	PTHR21660				AT1G04290.1		Thioesterase superfamily protein	Gorai.007G067900	85.56866767	85.56866767	8	0.561888441		1		0.979921547	0.888075177	99.40890602	0.416547592	1	3	3	8	8	8	0.373582744	1.13E-06	0.745987052	8.096332353	8.180488819	9.089944994	7.80819624	8.476605495	7.178895615	8.985537663	7.786621205	8.416656305	7.196514237	9.194352325	7.829771275
11.9.4.9	Gorai.008G144100	lipid metabolism.lipid degradation.beta-oxidation.multifunctional	Symbols: MFP2, ATMFP2 | MFP2 (MULTIFUNCTIONAL PROTEIN 2); 3-hydroxyacyl-CoA dehydrogenase/ enoyl-CoA hydratase | chr3:2161869-2166349 FORWARD	Gorai.008G144100	Chr08	39652778	39659443	+	PF00378,PF02737,PF00725	PTHR23309	KOG1683			AT3G06860.1	ATMFP2,MFP2	multifunctional protein 2	Gorai.008G144100	16.61042454	16.61042454	8	0.65423075		1		0.839992451	2.900424415	17.57008751	1.227957606	1	3	3	8	8	8	0.126962764	0.000701764	0.361180645	4.652656113	4.2315233	3.973702481	5.55019739	4.04010388	4.204355076	4.549578533	5.53783169	4.068256504	4.454957726	3.39782643	5.56256309
11.10.1	Gorai.009G014700	lipid metabolism.glycolipid synthesis.MGDG synthase	Symbols: MGD2, ATMGD2 | MGD2; 1,2-diacylglycerol 3-beta-galactosyltransferase/ UDP-galactosyltransferase/ transferase, transferring glycosyl groups | chr5:6896576-6898783 FORWARD	Gorai.009G014700	Chr09	1184896	1187641	+	PF06925,PF04101	PTHR21015		2.4.1.46	K03715	AT5G20410.1	ATMGD2,MGD2	monogalactosyldiacylglycerol synthase 2	Gorai.009G014700	2.733356101	2.733356101	8	0.397251898		1		0.938458932	14.38127087	29.45819251	6.893421808	1	3	3	8	8	8	0.005294706	0.000112896	0.01312547	4.367851163	3.937067057	4.838374094	3.461472949	4.37048111	3.939508286	4.704442587	3.860990625	4.636495777	4.269475662	4.972305602	3.061955273
12.2.2	Gorai.009G349900	N-metabolism.ammonia metabolism.glutamine synthetase	catalytic/ glutamate-ammonia ligase | chr3:19706894-19711439 FORWARD	Gorai.009G349900	Chr09	44457121	44458881	-	PF00120	PTHR20852				AT3G53180.1		glutamate-ammonia ligases;catalytics;glutamate-ammonia ligases	Gorai.009G349900	5.919025556	5.919025556	8	1.45547374		1		0.930839478	5.648576296	56.41068239	0.038379959	1	3	3	8	8	8	0.04477757	1.00E-05	0.98918956	3.936119815	4.408154007	3.522847579	4.776426142	5.619656166	2.769617758	3.240099106	4.520612923	5.37388434	2.609882892	3.805596052	5.032239361
12.2.2	Gorai.009G412500	N-metabolism.ammonia metabolism.glutamine synthetase	catalytic/ glutamate-ammonia ligase | chr3:19706894-19711439 FORWARD	Gorai.009G412500	Chr09	62695945	62704020	+	PF04909,PF00120	PTHR20852	KOG0683			AT3G53180.1		glutamate-ammonia ligases;catalytics;glutamate-ammonia ligases	Gorai.009G412500	29.64139484	29.64139484	8	0.607106306		1		0.974007954	0.131834513	74.74392607	0.007480906	1	3	3	8	8	8	0.725944102	3.42E-06	0.999033872	6.386969762	6.43221038	6.208219626	7.552233594	6.400301807	5.477605258	6.173657731	7.524997847	6.374558686	5.474664784	6.24278152	7.579469342
12.2.2	Gorai.001G203300	N-metabolism.ammonia metabolism.glutamine synthetase	Symbols: ATGSR1, GLN1;1, GSR 1 | ATGSR1; copper ion binding / glutamate-ammonia ligase | chr5:14933336-14935841 REVERSE	Gorai.001G203300	Chr01	39546919	39549972	+	PF03951,PF00120	PTHR20852	KOG0683	6.3.1.2	K01915	AT5G37600.1	ATGLN1;1,ATGSR1,GLN1;1,GSR 1	glutamine synthase clone R1	Gorai.001G203300	32.70388427	32.70388427	8	4.261135077		1		0.99569548	16.57502428	47.64028307	2.35490422	1	3	3	8	8	8	0.003577253	1.90E-05	0.148029912	7.207852948	6.088249089	7.226978213	8.115244483	7.855975044	3.394006334	8.027672051	8.646103304	8.451104195	3.706532243	6.426284376	7.584385662
12.2.2	Gorai.013G070600	N-metabolism.ammonia metabolism.glutamine synthetase	Symbols: ATGSR1, GLN1;1, GSR 1 | ATGSR1; copper ion binding / glutamate-ammonia ligase | chr5:14933336-14935841 REVERSE	Gorai.013G070600	Chr13	8183640	8188157	+	PF03951,PF00120	PTHR20852	KOG0683	6.3.1.2	K01915	AT5G37600.1	ATGLN1;1,ATGSR1,GLN1;1,GSR 1	glutamine synthase clone R1	Gorai.013G070600	6.705609201	6.705609201	8	2.123522094		1		0.958150016	4.913895161	50.16987308	1.785215089	1	3	3	8	8	8	0.057474457	1.56E-05	0.227691307	4.266748389	3.662601721	5.685935293	3.272885283	4.681772758	2.218106886	5.840230815	3.928430048	4.66786146	2.630471234	5.531639772	2.617340517
12.4	Gorai.003G035300	N-metabolism.misc	FAD binding / catalytic/ tRNA dihydrouridine synthase | chr3:18400306-18402869 REVERSE	Gorai.003G035300	Chr03	3595216	3600130	+	PF01207	PTHR11082		1.-.-.-	K05543	AT3G49640.1		Aldolase-type TIM barrel family protein	Gorai.003G035300	15.35813806	15.35813806	8	0.991420064		1		0.940609088	1.945114439	22.27797648	0.264807929	1	3	3	8	8	8	0.20062121	0.00030735	0.848974051	4.555366162	4.185334112	5.646675028	3.840979159	4.735480646	3.258265714	5.903859098	4.048924201	5.060763936	3.207917411	5.389490958	3.633034117
13	Gorai.007G225800	amino acid metabolism	Symbols: ACR1 | ACR1 (ACT Domain Repeat 1); amino acid binding | chr5:26354909-26357866 FORWARD	Gorai.007G225800	Chr07	27128164	27132378	-	PF01842					AT5G65890.1	ACR1	ACT domain repeat 1	Gorai.007G225800	11.42215378	11.42215378	8	2.848949985		1		0.966620013	2.579368489	183.4677079	3.203525074	1	3	3	8	8	8	0.146932097	1.03E-07	0.08348166	5.328569902	5.622251163	6.424704747	7.498561163	3.363679255	4.614696965	6.328515456	7.172470202	3.306415911	4.506878038	6.520894038	7.824652123
13.1.1.1.1	Gorai.002G169900	amino acid metabolism.synthesis.central amino acid metabolism.GABA.Glutamate decarboxylase	Symbols: GAD4 | GAD4 (glutamate decarboxylase 4); calmodulin binding | chr2:474165-476594 REVERSE	Gorai.002G169900	Chr02	42675237	42677498	+	PF00282	PTHR11999	KOG1383	4.1.1.15	K01580	AT2G02010.1	GAD4	glutamate decarboxylase 4	Gorai.002G169900	7.988853059	7.988853059	8	4.196340787		1		0.967158522	0.322344035	53.90295076	11.16749911	1	3	3	8	8	8	0.585779012	1.19E-05	0.003124077	4.051921995	4.257977419	5.357219013	2.830216946	6.311880013	2.120482858	4.136137356	3.318040825	5.622008471	3.13150133	6.57830067	2.342393066
13.1.1.1.2	Gorai.007G173800	amino acid metabolism.synthesis.central amino acid metabolism.GABA.GABA transaminase	Symbols: POP2, GABA-T, HER1 | POP2 (POLLEN-PISTIL INCOMPATIBILITY 2); 4-aminobutyrate transaminase/ 4-aminobutyrate:pyruvate transaminase | chr3:7835148-7839061 FORWARD	Gorai.007G173800	Chr07	16022682	16028727	+	PF00202	PTHR11986	KOG1404			AT3G22200.1	GABA-T,HER1,POP2	Pyridoxal phosphate (PLP)-dependent transferases superfamily protein	Gorai.007G173800	119.1187558	119.1187558	8	1.223786777		1		0.985830955	3.969137023	42.72876077	4.967316725	1	3	3	8	8	8	0.081486144	2.86E-05	0.031079475	7.984105514	7.686620992	7.876344292	8.726884097	8.608666097	6.129558527	8.251907618	8.615605624	8.697153775	6.37175504	7.500780966	8.838162571
13.1.1.2.1	Gorai.001G028000	amino acid metabolism.synthesis.central amino acid metabolism.aspartate.aspartate aminotransferase	Symbols: ASP3, YLS4 | ASP3 (ASPARTATE AMINOTRANSFERASE 3); L-aspartate:2-oxoglutarate aminotransferase | chr5:3685089-3687764 REVERSE	Gorai.001G028000	Chr01	2640994	2646316	+	PF00155	PTHR11879	KOG1411			AT5G11520.1	ASP3,YLS4	aspartate aminotransferase 3	Gorai.001G028000	9.457673511	9.457673511	8	3.85509853		1		0.977264187	2.914240998	47.97663909	20.65864345	1	3	3	8	8	8	0.126186161	1.85E-05	0.000400696	5.72679654	5.245936328	6.937568154	6.22011029	6.409021217	2.378766074	6.664909098	6.609977029	6.389801375	3.242498658	7.21022721	5.83024355
13.1.2.3.31	Gorai.011G081300	amino acid metabolism.synthesis.glutamate family.arginine.aspartate racemase	aspartate-glutamate racemase family | chr1:5298324-5300927 FORWARD	Gorai.011G081300	Chr11	8178249	8179844	-	PF01177	PTHR21198:SF10				AT1G15410.1		aspartate-glutamate racemase family	Gorai.011G081300	10.92548485	10.92548485	8	0.485246963		1		0.728989388	1.065768682	13.28385841	0.386824813	1	3	3	8	8	8	0.332100155	0.001789142	0.765668352	4.023929519	4.2547154	5.057766906	3.621328477	3.871158384	4.00703607	4.912172168	3.700257188	3.773242409	3.710046311	5.203361645	3.542399766
13.1.3.2.1	Gorai.009G034200	amino acid metabolism.synthesis.aspartate family.threonine.threonine synthase	Symbols: MTO2, TS | MTO2 (METHIONINE OVER-ACCUMULATOR 2); threonine synthase | chr4:14599216-14601055 REVERSE	Gorai.009G034200	Chr09	2557228	2559387	-	PF00291	PTHR10314		4.2.3.1	K01733	AT4G29840.1	MTO2,TS	Pyridoxal-5\'-phosphate-dependent enzyme family protein	Gorai.009G034200	26.82696978	26.82696978	8	1.823384176		1		0.981437873	7.204898337	113.2983791	1.073560767	1	3	3	8	8	8	0.027745089	6.82E-07	0.413283794	6.546354304	6.096325851	7.87973377	6.328120209	6.728095962	4.349410368	8.009071421	6.675908367	6.916646508	4.58379092	7.750396119	5.980332052
13.1.3.4	Gorai.006G162700	amino acid metabolism.synthesis.aspartate family.methionine	Symbols: MAT3 | MAT3 (methionine adenosyltransferase 3); copper ion binding / methionine adenosyltransferase | chr2:15479366-15481412 REVERSE	Gorai.006G162700	Chr06	42204167	42206860	-	PF00438,PF02772,PF02773	PTHR11964	KOG1506	2.5.1.6	K00789	AT2G36880.1	MAT3	methionine adenosyltransferase 3	Gorai.006G162700	18.62282827	18.62282827	8	2.810270909		1		0.953695374	6.888636305	72.42646797	0.654028376	1	3	3	8	8	8	0.030431285	3.86E-06	0.6025945	5.239855033	5.876143014	7.229792875	5.284659169	6.554862843	3.162681208	6.770979224	4.981813866	6.207578656	2.999048388	7.688606526	5.587504472
13.1.3.4	Gorai.007G257500	amino acid metabolism.synthesis.aspartate family.methionine	Symbols: ATCIMS, ATMETS, ATMS1 | ATMS1; 5-methyltetrahydropteroyltriglutamate-homocysteine S-methyltransferase/ copper ion binding / methionine synthase | chr5:5935038-5939487 FORWARD	Gorai.007G257500	Chr07	41821224	41826280	+	PF08267,PF01717		KOG2263	2.1.1.14	K00549	AT5G17920.1	ATCIMS,ATMETS,ATMS1	Cobalamin-independent synthase family protein	Gorai.007G257500	89.79821795	89.79821795	8	2.170791234		1		0.992891683	21.74582085	138.019191	0.197941171	1	3	3	8	8	8	0.001616632	3.15E-07	0.894907334	7.726475378	8.35716635	9.380845892	7.509565768	9.260908827	6.015962968	9.008857285	7.171373199	8.909870648	5.815800379	9.752834498	7.847758338
13.1.3.4.1	Gorai.001G240000	amino acid metabolism.synthesis.aspartate family.methionine.cystathionine gamma-synthase	Symbols: MTO1, CGS, ATCYS1, CGS1 | MTO1 (METHIONINE OVERACCUMULATION 1); cystathionine gamma-synthase | chr3:38759-41932 REVERSE	Gorai.001G240000	Chr01	47990205	47994648	+	PF01053,PF01212,PF00266	PTHR11808	KOG0053	2.5.1.48	K01739	AT3G01120.1	ATCYS1,CGS,CGS1,MTO1	Pyridoxal phosphate (PLP)-dependent transferases superfamily protein	Gorai.001G240000	53.51130594	53.51130594	8	4.156218089		1		0.97209396	0.128914558	94.66701839	0.071362849	1	3	3	8	8	8	0.728851924	1.37E-06	0.973658082	5.981280105	5.855608257	8.490766843	4.152286672	7.106578725	3.924144485	8.546074066	4.137233091	7.211299846	4.030513417	8.435459619	4.167340253
13.1.3.4.1	Gorai.001G240300	amino acid metabolism.synthesis.aspartate family.methionine.cystathionine gamma-synthase	Symbols: MTO1, CGS, ATCYS1, CGS1 | MTO1 (METHIONINE OVERACCUMULATION 1); cystathionine gamma-synthase | chr3:38759-41932 REVERSE	Gorai.001G240300	Chr01	48037495	48041723	+	PF01053,PF01212,PF00266	PTHR11808	KOG0053			AT3G01120.1	ATCYS1,CGS,CGS1,MTO1	Pyridoxal phosphate (PLP)-dependent transferases superfamily protein	Gorai.001G240300	3.714107383	3.714107383	8	3.72873202		1		0.971810578	13.76769303	178.2722013	3.584639476	1	3	3	8	8	8	0.005952204	1.15E-07	0.066049314	4.977601613	4.308733942	6.710939174	3.334633444	6.075176433	2.45192206	6.830764707	4.137896486	6.247299842	2.694445416	6.591113642	2.531370401
13.1.3.4.11	Gorai.007G119200	amino acid metabolism.synthesis.aspartate family.methionine.S-adenosylmethionine synthetase	Symbols: SAM-2, MAT2 | SAM-2 (S-ADENOSYLMETHIONINE SYNTHETASE 2); copper ion binding / methionine adenosyltransferase | chr4:796097-798286 REVERSE	Gorai.007G119200	Chr07	9393287	9395599	-	PF00438,PF02772,PF02773	PTHR11964	KOG1506	2.5.1.6	K00789	AT4G01850.1	AtSAM2,MAT2,SAM-2,SAM2	S-adenosylmethionine synthetase 2	Gorai.007G119200	32.07179937	32.07179937	8	7.711794352		1		0.998436334	0.071525423	51.68409525	2.75081587	1	3	3	8	8	8	0.795894156	1.40E-05	0.112251732	6.667378709	6.523828693	7.629504638	8.428818714	8.343361307	1.980730146	7.750848628	8.336378462	8.338177301	2.244110447	7.508160647	8.521258965
13.1.3.4.12	Gorai.005G190200	amino acid metabolism.synthesis.aspartate family.methionine.homocysteine S-methyltransferase	Symbols: HMT-1, ATHMT-1 | HMT-1; homocysteine S-methyltransferase | chr3:9480833-9482926 FORWARD	Gorai.005G190200	Chr05	55442260	55445471	+	PF02574	PTHR21091	KOG1579	2.1.1.10	K00547	AT3G25900.1	ATHMT-1,HMT-1	Homocysteine S-methyltransferase family protein	Gorai.005G190200	9.89756017	9.89756017	8	5.915104206		1		0.994983337	0.00865585	28.63378223	0.161585791	1	3	3	8	8	8	0.928162076	0.000125151	0.919227393	4.201516364	4.132642005	0.179181603	6.123435141	5.433347178	4.932352816	-0.113378987	6.220124638	5.600933699	5.098386106	0.471742194	6.026745645
13.1.3.4.12	Gorai.004G078000	amino acid metabolism.synthesis.aspartate family.methionine.homocysteine S-methyltransferase	Symbols: HMT-2, ATHMT-2, HMT2 | HMT2 (HOMOCYSTEINE METHYLTRANSFERASE 2); homocysteine S-methyltransferase | chr3:23370308-23372682 REVERSE	Gorai.004G078000	Chr04	9162593	9166526	+	PF02574	PTHR21091	KOG1579	2.1.1.10	K00547	AT3G63250.1	ATHMT-2,HMT-2,HMT2	homocysteine methyltransferase 2	Gorai.004G078000	15.75185943	15.75185943	8	0.827530099		1		0.992596823	1.443794127	128.9408919	10.87292314	1	3	3	8	8	8	0.263887468	4.11E-07	0.003398166	7.166977195	7.082830606	7.883237286	7.204331555	7.721934902	5.690111859	7.736238775	7.435264127	7.712563952	5.783841928	8.030235798	6.973398983
13.1.3.5.2	Gorai.007G347100	amino acid metabolism.synthesis.aspartate family.lysine.dihydrodipicolinate reductase	dihydrodipicolinate reductase family protein | chr3:22124242-22126630 REVERSE	Gorai.007G347100	Chr07	57748162	57753918	-	PF01113,PF05173	PTHR20836		1.3.1.26	K00215	AT3G59890.1		Dihydrodipicolinate reductase, bacterial/plant	Gorai.007G347100	19.01192907	19.01192907	8	1.43137244		1		0.96993399	1.091950699	79.26366632	0.17991168	1	3	3	8	8	8	0.326583508	2.73E-06	0.907062479	5.638113761	5.808749724	6.53381461	4.473817236	7.138558023	4.747537102	6.433120281	4.373928505	7.106981037	4.638425222	6.634508938	4.573705967
13.1.4.1.1	Gorai.006G233200	amino acid metabolism.synthesis.branched chain group.common.acetolactate synthase	acetolactate synthase small subunit, putative | chr2:13524221-13528557 FORWARD	Gorai.006G233200	Chr06	48200436	48203523	+	PF01842,PF10369					AT2G31810.1		ACT domain-containing small subunit of acetolactate synthase protein	Gorai.006G233200	13.70481771	13.70481771	8	1.110168068		1		0.882383682	11.11605485	26.62522844	5.977758853	1	3	3	8	8	8	0.010321669	0.000162761	0.019331	4.222242051	4.955416148	5.832606157	4.305975308	4.483599861	3.733135071	4.916021155	3.81118934	4.126912094	4.034845614	6.749191158	4.800761276
13.1.4.1.1	Gorai.011G141100	amino acid metabolism.synthesis.branched chain group.common.acetolactate synthase	Symbols: CSR1, ALS, AHAS, TZP5, IMR1 | CSR1 (CHLORSULFURON/IMIDAZOLINONE RESISTANT 1); acetolactate synthase/ pyruvate decarboxylase | chr3:18001312-18003581 REVERSE	Gorai.011G141100	Chr11	22244554	22246858	-	PF02776,PF00205,PF02775	PTHR18968	KOG4166	2.2.1.6	K01652	AT3G48560.1	AHAS,ALS,CSR1,IMR1,TZP5	chlorsulfuron/imidazolinone resistant 1	Gorai.011G141100	10.04233531	10.04233531	8	6.321764742		1		0.986638795	0.378180456	115.794479	2.987854579	1	3	3	8	8	8	0.555662748	6.26E-07	0.095884725	6.309034548	6.134744128	7.083927653	7.937543491	7.790889718	2.075196489	7.257946505	7.947084088	7.841443605	2.189663993	6.909908801	7.928002894
13.1.4.1.2	Gorai.001G067400	amino acid metabolism.synthesis.branched chain group.common.ketol-acid reductoisomerase	ketol-acid reductoisomerase | chr3:21671433-21674841 FORWARD	Gorai.001G067400	Chr01	6741809	6745807	+	PF07991,PF01450	PTHR21371				AT3G58610.1		ketol-acid reductoisomerase	Gorai.001G067400	23.36946093	23.36946093	8	0.502912641		1		0.950573813	8.209860905	32.6576618	0.354952364	1	3	3	8	8	8	0.020980323	7.75E-05	0.787104052	6.149293842	5.754585042	5.643760228	6.806145605	6.243404756	5.11444718	5.759118534	6.945772019	6.455356957	5.436927859	5.528401922	6.66651919
13.1.4.1.2	Gorai.011G000800	amino acid metabolism.synthesis.branched chain group.common.ketol-acid reductoisomerase	ketol-acid reductoisomerase | chr3:21671433-21674841 FORWARD	Gorai.011G000800	Chr11	61233	70592	-	PF07991,PF01450	PTHR21371	KOG0037	1.1.1.86	K00053	AT3G58610.1		ketol-acid reductoisomerase	Gorai.011G000800	145.1045225	145.1045225	8	1.268559916		1		0.990071743	0.018403911	91.47016734	1.545300428	1	3	3	8	8	8	0.895440718	1.57E-06	0.276352618	8.16464246	8.146178962	7.819933346	9.417076607	8.816633476	6.567999415	7.653706441	9.533522264	8.901723544	6.569617593	7.986160251	9.30063095
13.1.4.1.4	Gorai.009G223000	amino acid metabolism.synthesis.branched chain group.common.branched-chain amino acid aminotransferase	Symbols: ATBCAT-2 | ATBCAT-2 (ARABIDOPSIS THALIANA BRANCHED-CHAIN AMINO ACID TRANSAMINASE 2); branched-chain-amino-acid transaminase/ catalytic | chr1:3288087-3290471 FORWARD	Gorai.009G223000	Chr09	17354554	17358494	-	PF01063	PTHR11825	KOG0975	2.6.1.42	K00826	AT1G10070.1	ATBCAT-2,BCAT-2	branched-chain amino acid transaminase 2	Gorai.009G223000	8.383214335	8.383214335	8	3.464823871		1		0.979198291	0.143097539	18.97228205	0.38554682	1	3	3	8	8	8	0.715061435	0.000538848	0.76652161	3.451613087	3.667823964	5.260886527	4.04566585	4.343848216	0.58847351	5.262064988	4.12037577	4.175601865	0.248409726	5.259708067	3.97095593
13.1.4.1.4	Gorai.002G212600	amino acid metabolism.synthesis.branched chain group.common.branched-chain amino acid aminotransferase	branched-chain amino acid aminotransferase 6 / branched-chain amino acid transaminase 6 (BCAT6) | chr1:18558017-18560274 REVERSE	Gorai.002G212600	Chr02	55978510	55982131	-	PF01063	PTHR11825	KOG0975	2.6.1.42	K00826	AT1G50110.1		D-aminoacid aminotransferase-like PLP-dependent enzymes superfamily protein	Gorai.002G212600	215.5448045	215.5448045	8	2.420108216		1		0.990936611	0.327256408	103.2527688	0.861713349	1	3	3	8	8	8	0.582992358	9.79E-07	0.499245666	7.646536322	7.78072301	9.775396112	6.126313572	8.446078718	6.506730264	9.53969951	6.450205833	8.214968357	6.381271589	10.01109271	5.80242131
13.1.4.4.1	Gorai.011G145600	amino acid metabolism.synthesis.branched chain group.leucine specific.2-isopropylmalate synthase	Symbols: IMS1, MAML-3, IPMS2 | IMS1 (2-ISOPROPYLMALATE SYNTHASE 1); 2-isopropylmalate synthase | chr1:27842171-27845776 FORWARD	Gorai.011G145600	Chr11	23511195	23520515	+	PF00682,PF08502	PTHR10277	KOG2367	2.3.3.13	K01649	AT1G74040.1	IMS1,IPMS2,MAML-3	2-isopropylmalate synthase 1	Gorai.011G145600	149.9372587	149.9372587	8	4.601248715		1		0.991582406	0.218116288	45.96788433	0.357547976	1	3	3	8	8	8	0.652934853	2.17E-05	0.785346905	6.73591463	6.954345718	9.053417456	5.887047406	8.503269787	3.936786047	8.895056063	5.945835158	8.4387318	3.664035501	9.21177885	5.828259655
13.1.5.1.1	Gorai.010G023200	amino acid metabolism.synthesis.serine-glycine-cysteine group.serine.phosphoglycerate dehydrogenase	Symbols: EDA9 | EDA9 (embryo sac development arrest 9); ATP binding | chr4:16373819-16376622 REVERSE	Gorai.010G023200	Chr10	1827924	1831433	-	PF00389,PF02826,PF07991,PF01842	PTHR10996	KOG0068	1.1.1.95	K00058	AT4G34200.1	EDA9	D-3-phosphoglycerate dehydrogenase	Gorai.010G023200	8.966441348	8.966441348	8	1.226717438		1		0.97155018	3.071462636	29.36524378	1.357374903	1	3	3	8	8	8	0.117773346	0.0001142	0.323321579	4.39193669	4.745722252	4.29467784	5.556027791	5.429271287	2.995340965	4.309139877	5.185295278	5.20882567	2.864485936	4.280215804	5.926760305
13.1.5.1.1	Gorai.012G149100	amino acid metabolism.synthesis.serine-glycine-cysteine group.serine.phosphoglycerate dehydrogenase	Symbols: EDA9 | EDA9 (embryo sac development arrest 9); ATP binding | chr4:16373819-16376622 REVERSE	Gorai.012G149100	Chr12	32330445	32332859	+	PF00389,PF02826,PF00670,PF07991,PF01842	PTHR10996	KOG0068			AT4G34200.1	EDA9	D-3-phosphoglycerate dehydrogenase	Gorai.012G149100	14.89606033	14.89606033	8	1.852114371		1		0.97210561	112.5363159	136.2481341	0.672159388	1	3	3	8	8	8	5.45E-06	3.32E-07	0.592754966	5.403909036	6.781797454	5.220834887	7.582872561	6.685852416	4.881853116	4.397600886	6.850009225	5.990216192	4.377809841	6.044068889	8.315735898
13.1.5.1.1	Gorai.013G046900	amino acid metabolism.synthesis.serine-glycine-cysteine group.serine.phosphoglycerate dehydrogenase	Symbols: EDA9 | EDA9 (embryo sac development arrest 9); ATP binding | chr4:16373819-16376622 REVERSE	Gorai.013G046900	Chr13	4144191	4146938	-	PF00389,PF02826,PF00670,PF07991,PF01842	PTHR10996	KOG0068	1.1.1.95	K00058	AT4G34200.1	EDA9	D-3-phosphoglycerate dehydrogenase	Gorai.013G046900	17.89622471	17.89622471	8	1.010704046		1		0.986296479	73.89175311	243.0309187	0.288863944	1	3	3	8	8	8	2.59E-05	3.40E-08	0.832356982	6.924827354	7.530364672	6.089983768	8.317805028	7.916115054	6.5864802	5.830584092	7.990082521	7.62702884	6.251613962	6.349383444	8.645527535
13.1.5.2.41	Gorai.010G121600	amino acid metabolism.synthesis.serine-glycine-cysteine group.glycine.sarcosine oxidase	sarcosine oxidase family protein | chr2:10444790-10446242 REVERSE	Gorai.010G121600	Chr10	24716500	24717732	-	PF01946,PF01266,PF01134	PTHR10961	KOG2820			AT2G24580.1		FAD-dependent oxidoreductase family protein	Gorai.010G121600	18.54371381	18.54371381	8	1.00054739		1		0.923964933	23.48456352	24.0878099	0.602686284	1	3	3	8	8	8	0.001278195	0.000232985	0.631328117	5.383165536	4.253669608	6.013372498	4.750528227	4.399315132	4.110454432	6.478317975	5.539297719	4.819017908	4.696028543	5.548427021	3.961758735
13.1.5.3.1	Gorai.013G202000	amino acid metabolism.synthesis.serine-glycine-cysteine group.cysteine.OASTL	Symbols: ATCYSD1, CYSD1 | CYSD1 (CYSTEINE SYNTHASE D1); cysteine synthase | chr3:1365165-1367759 FORWARD	Gorai.013G202000	Chr13	51287263	51290545	+	PF00291	PTHR10314	KOG1252	2.5.1.47	K01738	AT3G04940.1	ATCYSD1,CYSD1	cysteine synthase D1	Gorai.013G202000	28.32794424	28.32794424	8	1.730041716		1		0.983028715	15.73883504	22.5027869	4.728631008	1	3	3	8	8	8	0.004134996	0.000296639	0.035066353	6.169396031	5.119254325	6.323811681	5.472591718	6.789055793	3.991841518	6.329059955	6.205094097	7.034194408	5.109235664	6.318563408	4.740089339
13.1.5.3.1	Gorai.007G100700	amino acid metabolism.synthesis.serine-glycine-cysteine group.cysteine.OASTL	Symbols: ATCYSC1, ARATH;BSAS3;1, CYSC1 | CYSC1 (CYSTEINE SYNTHASE C1); L-3-cyanoalanine synthase/ cysteine synthase | chr3:22735747-22737980 FORWARD	Gorai.007G100700	Chr07	7462641	7465983	+	PF00291	PTHR10314	KOG1252	2.5.1.47,4.4.1.9	K13034	AT3G61440.1	ARATH;BSAS3;1,ATCYSC1,CYSC1	cysteine synthase C1	Gorai.007G100700	5.048124511	5.048124511	8	0.798220406		1		0.988919885	20.0364531	302.1234643	4.693478233	1	3	3	8	8	8	0.002066148	1.44E-08	0.035706077	6.195060004	6.446542412	5.469020541	7.213596729	7.111641984	5.488945578	5.547913289	7.004616349	6.906262972	5.321447406	5.390127792	7.422577109
13.1.5.3.1	Gorai.013G122000	amino acid metabolism.synthesis.serine-glycine-cysteine group.cysteine.OASTL	Symbols: OASA1, CYTACS1 | OASA1 (O-ACETYLSERINE (THIOL) LYASE (OAS-TL) ISOFORM A1); cysteine synthase | chr4:8517960-8520469 REVERSE	Gorai.013G122000	Chr13	31242549	31246376	+	PF00291	PTHR10314	KOG1252			AT4G14880.1	ATCYS-3A,CYTACS1,OASA1,OLD3	O-acetylserine (thiol) lyase (OAS-TL) isoform A1	Gorai.013G122000	15.46986601	15.46986601	8	1.708117151		1		0.984003521	3.683765877	115.5835145	0.52928846	1	3	3	8	8	8	0.091212	6.31E-07	0.674630358	5.897457659	5.589607306	7.311843734	5.253560505	6.407165834	4.001559857	7.389628543	5.478125134	6.456959948	4.265117013	7.234058926	5.028995877
13.1.5.3.2	Gorai.003G003100	amino acid metabolism.synthesis.serine-glycine-cysteine group.cysteine.SAT	Symbols: ATSERAT3;2 | ATSERAT3;2 (Serine acetyltransferase 3;2); acetyltransferase/ serine O-acetyltransferase | chr4:16905579-16908357 REVERSE	Gorai.003G003100	Chr03	180245	184237	-	PF06426	PTHR23416:SF3	KOG4750	2.3.1.30	K00640	AT4G35640.1	ATSERAT3;2,SERAT3;2	serine acetyltransferase 3;2	Gorai.003G003100	21.26034291	21.26034291	8	0.795515921		1		0.840361556	4.281710951	16.18702364	0.755079123	1	3	3	8	8	8	0.072315603	0.000927424	0.549778859	5.16496105	4.690727816	3.930460905	5.907042358	5.292445442	4.581429028	4.326022583	6.228226873	5.324835001	4.780759741	3.534899226	5.585857842
13.1.6.1.6	Gorai.013G173300	amino acid metabolism.synthesis.aromatic aa.chorismate.5-enolpyruvylshikimate-3-phosphate synthase	3-phosphoshikimate 1-carboxyvinyltransferase / 5-enolpyruvylshikimate-3-phosphate / EPSP synthase | chr2:18677311-18680072 FORWARD	Gorai.013G173300	Chr13	46131782	46135512	+	PF00275	PTHR21090				AT2G45300.1		RNA 3\'-terminal phosphate cyclase/enolpyruvate transferase, alpha/beta	Gorai.013G173300	26.47065063	26.47065063	8	1.380491513		1		0.963112232	23.87402268	19.87881773	0.28978883	1	3	3	8	8	8	0.001214932	0.000458276	0.831718794	5.860932612	4.613582431	6.369584221	4.831517367	5.78868786	3.959240638	6.938627614	5.308410824	6.490778129	4.70591388	5.800540827	4.354623909
13.1.6.1.7	Gorai.009G314200	amino acid metabolism.synthesis.aromatic aa.chorismate.chorismate synthase	Symbols: EMB1144 | EMB1144 (embryo defective 1144); chorismate synthase | chr1:18064905-18068090 REVERSE	Gorai.009G314200	Chr09	29500998	29507455	-	PF01264	PTHR21085	KOG4492	4.2.3.5	K01736	AT1G48850.1	EMB1144	chorismate synthase, putative / 5-enolpyruvylshikimate-3-phosphate phospholyase, putative	Gorai.009G314200	38.21100926	38.21100926	8	1.425744536		1		0.958995492	0.970335724	129.9401754	1.657302952	1	3	3	8	8	8	0.353447033	3.99E-07	0.252224469	7.153394624	7.030846806	8.436024482	7.077788295	7.522223521	5.332446563	8.37105907	7.204832811	7.578539548	5.459147067	8.500989894	6.950743779
13.1.6.1.7	Gorai.011G240200	amino acid metabolism.synthesis.aromatic aa.chorismate.chorismate synthase	Symbols: EMB1144 | EMB1144 (embryo defective 1144); chorismate synthase | chr1:18064905-18068090 REVERSE	Gorai.011G240200	Chr11	56529614	56535712	-	PF01264	PTHR21085	KOG4492			AT1G48850.1	EMB1144	chorismate synthase, putative / 5-enolpyruvylshikimate-3-phosphate phospholyase, putative	Gorai.011G240200	27.21909786	27.21909786	8	2.510223542		1		0.993434171	8.729490185	470.5790009	2.215102509	1	3	3	8	8	8	0.018297388	2.48E-09	0.163922107	7.420446384	7.726210029	8.358814337	7.35534454	9.340514982	5.238638965	8.096286294	7.219359296	9.19400171	5.172138234	8.62134238	7.491329784
13.1.6.1.10	Gorai.013G116200	amino acid metabolism.synthesis.aromatic aa.chorismate.dehydroquinate/shikimate dehydrogenase	Symbols: EMB3004, MEE32 | MEE32 (MATERNAL EFFECT EMBRYO ARREST 32); 3-dehydroquinate dehydratase/ NADP or NADPH binding / binding / catalytic/ shikimate 5-dehydrogenase | chr3:1924310-1927759 REVERSE	Gorai.013G116200	Chr13	28807990	28812227	-	PF01487,PF08501	PTHR21089	KOG0692			AT3G06350.1	EMB3004,MEE32	dehydroquinate dehydratase, putative / shikimate dehydrogenase, putative	Gorai.013G116200	7.043939633	7.043939633	8	0.784540582		1		0.971507365	115.8920471	95.40141863	0.566648535	1	3	3	8	8	8	4.88E-06	1.33E-06	0.65226457	4.950603828	6.023116848	5.439483816	6.550244325	5.128530069	4.829183141	4.981402515	5.969764401	4.523804082	4.327444313	5.897565117	7.13072425
13.1.6.2.1	Gorai.007G080400	amino acid metabolism.synthesis.aromatic aa.phenylalanine and tyrosine.chorismate mutase	Symbols: CM1, ATCM1 | CM1 (CHORISMATE MUTASE 1); L-ascorbate peroxidase/ chorismate mutase | chr3:11164393-11166416 REVERSE	Gorai.007G080400	Chr07	5748713	5753553	+	PF01817	PTHR21145	KOG0795			AT3G29200.1	ATCM1,CM1	chorismate mutase 1	Gorai.007G080400	20.33177502	20.33177502	8	0.616323172		1		0.963680569	3.212432472	47.28590678	1.508882328	1	3	3	8	8	8	0.110845073	1.96E-05	0.284785818	6.266863675	6.054321625	5.73803141	6.844686601	6.887476627	5.172175962	5.925173547	6.827649027	7.076528637	5.238103488	5.550889273	6.861724176
13.1.6.3.1	Gorai.004G008200	amino acid metabolism.synthesis.aromatic aa.phenylalanine.arogenate dehydratase / prephenate dehydratase	Symbols: ADT6 | ADT6 (arogenate dehydratase 6); arogenate dehydratase/ prephenate dehydratase | chr1:2588857-2590301 REVERSE	Gorai.004G008200	Chr04	580588	582214	-	PF00800	PTHR21022	KOG2797			AT1G08250.1	ADT6	arogenate dehydratase 6	Gorai.004G008200	10.79171244	10.79171244	8	0.580454008		1		0.982028382	0.346212418	340.2684785	1.535748568	1	3	3	8	8	8	0.572498019	8.97E-09	0.278535359	6.724029851	6.686611869	7.939570615	6.258503324	6.521727273	6.101482228	7.885652256	6.315887462	6.496213467	6.19836622	7.993488975	6.201119187
13.1.6.3.1	Gorai.010G180700	amino acid metabolism.synthesis.aromatic aa.phenylalanine.arogenate dehydratase / prephenate dehydratase	Symbols: ADT1 | ADT1 (arogenate dehydratase 1); arogenate dehydratase/ prephenate dehydratase | chr1:3981248-3985215 FORWARD	Gorai.010G180700	Chr10	52771921	52777103	+	PF00800,PF01842	PTHR21022	KOG2797			AT1G11790.1	ADT1	arogenate dehydratase 1	Gorai.010G180700	17.84361624	17.84361624	8	2.908086585		1		0.967709932	0.023890616	84.20755573	5.251305513	1	3	3	8	8	8	0.880991895	2.16E-06	0.027042907	5.08266396	5.128172755	7.129965979	4.797093461	5.724547016	2.770066972	6.766833887	5.22727615	5.335689058	3.000856744	7.493098071	4.366910773
13.1.6.3.1	Gorai.001G129400	amino acid metabolism.synthesis.aromatic aa.phenylalanine.arogenate dehydratase / prephenate dehydratase	Symbols: ADT2 | ADT2 (arogenate dehydratase 2); arogenate dehydratase/ prephenate dehydratase | chr3:2435445-2437965 FORWARD	Gorai.001G129400	Chr01	16371270	16375491	+	PF00800,PF01842	PTHR21022	KOG2797			AT3G07630.1	ADT2	arogenate dehydratase 2	Gorai.001G129400	9.010631656	9.010631656	8	0.3635836		1		0.968537204	1.692351847	54.90941448	0.533564535	1	3	3	8	8	8	0.229508573	1.11E-05	0.672036769	5.655810277	5.776827629	6.441181353	5.177955683	6.104112849	5.142025927	6.43694547	5.058612771	6.00125434	5.126428526	6.445417235	5.297298595
13.1.6.5	Gorai.004G210900	amino acid metabolism.synthesis.aromatic aa.tryptophan	C2 domain-containing protein | chr4:7013729-7018049 REVERSE	Gorai.004G210900	Chr04	54392601	54395636	-	PF00168,PF08372	PTHR10024	KOG1028			AT4G11610.1		C2 calcium/lipid-binding plant phosphoribosyltransferase family protein	Gorai.004G210900	16.27191797	16.27191797	8	1.150421786		1		0.993403226	2.726857095	55.09920481	31.4176994	1	3	3	8	8	8	0.137278153	1.10E-05	8.93E-05	6.636739057	6.465730743	6.927265056	7.248397944	7.138762224	4.890514376	7.559261918	7.055628044	7.328590993	4.603475274	6.295268193	7.441167843
13.1.6.5	Gorai.007G098200	amino acid metabolism.synthesis.aromatic aa.tryptophan	C2 domain-containing protein | chr4:7013729-7018049 REVERSE	Gorai.007G098200	Chr07	7253258	7257340	+	PF00168,PF08372	PTHR10024	KOG1028			AT4G11610.1		C2 calcium/lipid-binding plant phosphoribosyltransferase family protein	Gorai.007G098200	8.927056051	8.927056051	8	0.688795589		1		0.749831731	0.049210613	5.66634683	1.953273881	1	3	3	8	8	8	0.830000641	0.02224802	0.199688943	3.685051141	3.743923322	2.718130661	4.287847564	4.221841341	3.630129361	2.479387853	4.007833426	4.162553443	4.090429843	2.956873469	4.567861702
13.1.6.5.4	Gorai.007G165300	amino acid metabolism.synthesis.aromatic aa.tryptophan.indole-3-glycerol phosphate synthase	indole-3-glycerol phosphate synthase, putative | chr5:19549798-19552267 FORWARD	Gorai.007G165300	Chr07	14579601	14583899	+	PF00218	PTHR22854	KOG4201	4.1.1.48	K01609	AT5G48220.1		Aldolase-type TIM barrel family protein	Gorai.007G165300	5.091066308	5.091066308	8	1.320689595		1		0.979166135	3.105479067	130.9470758	0.852888793	1	3	3	8	8	8	0.116050759	3.87E-07	0.50323243	5.456830529	5.27243195	6.45843111	5.026568192	6.252285446	3.721240209	6.593704026	5.013801863	6.400535421	3.819280804	6.323158194	5.039334521
13.1.6.5.5	Gorai.007G186800	amino acid metabolism.synthesis.aromatic aa.tryptophan.tryptophan synthase	tryptophan synthase-related | chr5:15424038-15426470 FORWARD	Gorai.007G186800	Chr07	17963713	17967621	+	PF00291	PTHR10314	KOG1395	4.2.1.20	K06001	AT5G38530.1	TSBtype2	tryptophan synthase beta type 2	Gorai.007G186800	58.65411928	58.65411928	8	1.006510855		1		0.982426069	8.66E-05	85.73932885	2.116248632	1	3	3	8	8	8	0.992804373	2.01E-06	0.176428354	7.177193535	7.175939209	5.799607628	8.423319943	7.359032367	7.12430555	6.20634244	8.261630447	7.219587497	7.021213758	5.392872817	8.58500944
13.1.7.2	Gorai.002G196300	amino acid metabolism.synthesis.histidine.bifunctional phosphoribosyl-ATP diphosphatase and phosphoribosyl-AMP cyclohydrolase	Symbols: AT-IE, HISN2 | AT-IE; phosphoribosyl-AMP cyclohydrolase/ phosphoribosyl-ATP diphosphatase | chr1:11434108-11436607 REVERSE	Gorai.002G196300	Chr02	53192888	53197985	+	PF01502,PF01503	PTHR21256		3.5.4.19,3.6.1.31	K11755	AT1G31860.1	AT-IE,HISN2	histidine biosynthesis bifunctional protein (HISIE)	Gorai.002G196300	12.79365638	12.79365638	8	0.389170908		1		0.973807685	0.231392199	155.6292074	0.46804935	1	3	3	8	8	8	0.643374114	1.97E-07	0.712701778	6.736042829	6.703790929	6.259802667	7.648404882	6.82520687	6.146253097	6.224651171	7.639607257	6.878790716	6.201122171	6.294954163	7.657202506
13.1.7.2	Gorai.006G057300	amino acid metabolism.synthesis.histidine.bifunctional phosphoribosyl-ATP diphosphatase and phosphoribosyl-AMP cyclohydrolase	Symbols: AT-IE, HISN2 | AT-IE; phosphoribosyl-AMP cyclohydrolase/ phosphoribosyl-ATP diphosphatase | chr1:11434108-11436607 REVERSE	Gorai.006G057300	Chr06	21054585	21056797	-	PF01502,PF01503	PTHR21256				AT1G31860.1	AT-IE,HISN2	histidine biosynthesis bifunctional protein (HISIE)	Gorai.006G057300	11.61035694	11.61035694	8	0.854686098		1		0.940383472	1.422152023	21.71641498	0.362163183	1	3	3	8	8	8	0.267218264	0.000336294	0.782227309	4.656454637	4.405491394	3.42922009	5.254680202	5.46902533	3.970966442	3.513891135	5.347017167	5.716199662	4.048710585	3.344549045	5.162343236
13.1.7.2	Gorai.008G088200	amino acid metabolism.synthesis.histidine.bifunctional phosphoribosyl-ATP diphosphatase and phosphoribosyl-AMP cyclohydrolase	Symbols: AT-IE, HISN2 | AT-IE; phosphoribosyl-AMP cyclohydrolase/ phosphoribosyl-ATP diphosphatase | chr1:11434108-11436607 REVERSE	Gorai.008G088200	Chr08	20053755	20056629	-	PF01502	PTHR21256				AT1G31860.1	AT-IE,HISN2	histidine biosynthesis bifunctional protein (HISIE)	Gorai.008G088200	7.156424576	7.156424576	8	4.210684471		1		0.972674262	0.002991486	47.42184636	1.501811618	1	3	3	8	8	8	0.957723107	1.93E-05	0.286458511	4.12674411	4.102839858	0.90665845	5.35070127	5.982282011	4.219526206	0.831788831	5.517052513	5.906217423	4.251917673	0.981528068	5.184350026
13.1.7.9	Gorai.013G145300	amino acid metabolism.synthesis.histidine.histidinol dehydrogenase	Symbols: ATHDH | ATHDH (HISTIDINOL DEHYDROGENASE); histidinol dehydrogenase | chr5:25565431-25568206 REVERSE	Gorai.013G145300	Chr13	39863376	39869759	-	PF00815	PTHR21256	KOG2697	1.1.1.23	K00013	AT5G63890.1	ATHDH,HDH,HISN8	histidinol dehydrogenase	Gorai.013G145300	9.238131406	9.238131406	8	1.635540937		1		0.972022658	4.646562315	144.2556374	3.218351377	1	3	3	8	8	8	0.063222445	2.65E-07	0.082704008	5.938782864	6.177545859	6.973183054	5.808828686	7.241534965	4.209110742	7.024721084	5.705178144	7.292372168	3.732860061	6.921645024	5.912479227
13.2.2.2	Gorai.003G095000	amino acid metabolism.degradation.glutamate family.proline	Symbols: ALDH12A1, ATP5CDH, P5CDH | ALDH12A1; 1-pyrroline-5-carboxylate dehydrogenase/ 3-chloroallyl aldehyde dehydrogenase | chr5:25099003-25103298 REVERSE	Gorai.003G095000	Chr03	29727648	29733267	-	PF00171	PTHR11699	KOG2451	1.5.1.12	K00294	AT5G62530.1	ALDH12A1,ATP5CDH,P5CDH	aldehyde dehydrogenase 12A1	Gorai.003G095000	41.50767516	41.50767516	8	1.92745725		1		0.996537597	8.595108493	158.881682	2.825084471	1	3	3	8	8	8	0.018947573	1.82E-07	0.10677703	7.734830713	7.389357165	8.600555682	7.31092324	8.836089073	5.500807761	8.604444444	7.552347301	8.932634509	5.849896597	8.59666692	7.06949918
13.2.2.3	Gorai.011G042600	amino acid metabolism.degradation.glutamate family.arginine	Symbols: UREG, PSKF109 | UREG (UREASE ACCESSORY PROTEIN G); ATP binding / metal ion binding / nickel ion binding / nucleotide binding | chr2:14530735-14532505 REVERSE	Gorai.011G042600	Chr11	3160776	3163156	-	PF02492				K03189	AT2G34470.2	PSKF109,UREG	urease accessory protein G	Gorai.011G042600	4.392031188	4.392031188	8	2.798100973		1		0.972267309	15.5294837	362.9094866	4.002712616	1	3	3	8	8	8	0.004291395	6.95E-09	0.051814327	5.40374388	4.869153919	2.970458598	7.182850446	5.897557331	4.494929224	3.103082554	7.604121161	6.112935762	4.794836045	2.837834641	6.761579732
13.2.2.3	Gorai.009G265900	amino acid metabolism.degradation.glutamate family.arginine	arginase | chr4:5703347-5705346 FORWARD	Gorai.009G265900	Chr09	22046314	22050175	-	PF00491	PTHR11358	KOG2964	3.5.3.1	K01476	AT4G08900.1		arginase	Gorai.009G265900	19.10882507	19.10882507	8	1.454908062		1		0.987001551	9.216845661	121.6654883	0.902033084	1	3	3	8	8	8	0.016163094	5.16E-07	0.481462655	6.130729763	5.676111975	5.181095984	6.40432727	7.487817633	4.540442588	5.411909355	6.640387638	7.845860139	4.62476192	4.950282613	6.168266902
13.2.3.1.1	Gorai.007G040100	amino acid metabolism.degradation.aspartate family.asparagine.L-asparaginase	L-asparaginase / L-asparagine amidohydrolase | chr5:2593050-2594651 REVERSE	Gorai.007G040100	Chr07	2790796	2793073	-	PF01112	PTHR10188	KOG1592			AT5G08100.1		N-terminal nucleophile aminohydrolases (Ntn hydrolases) superfamily protein	Gorai.007G040100	12.3130579	12.3130579	8	3.381445504		1		0.983757362	7.200403805	54.15093384	0.203562531	1	3	3	8	8	8	0.027781112	1.17E-05	0.891087898	5.293383552	4.412220129	6.653072204	4.205873029	6.179273847	2.372988281	6.992758183	4.57258587	6.485200068	3.122990086	6.313386226	3.839160188
13.2.3.1.1	Gorai.008G200400	amino acid metabolism.degradation.aspartate family.asparagine.L-asparaginase	L-asparaginase / L-asparagine amidohydrolase | chr5:2593050-2594651 REVERSE	Gorai.008G200400	Chr08	48531450	48543550	-	PF01112	PTHR10188	KOG1592	3.4.19.5	K13051	AT5G08100.1		N-terminal nucleophile aminohydrolases (Ntn hydrolases) superfamily protein	Gorai.008G200400	51.58106761	51.58106761	8	1.129098701		1		0.961921934	0.285849897	27.68832402	0.201993159	1	3	3	8	8	8	0.607427451	0.000141325	0.892155436	6.296650409	6.185405133	6.184791831	7.332129592	6.799308237	4.647881424	6.211775082	7.396546669	6.954171988	4.624107897	6.15780858	7.267712514
13.2.3.4	Gorai.003G108500	amino acid metabolism.degradation.aspartate family.methionine	Symbols: HOG1, EMB1395, SAHH1, MEE58, ATSAHH1 | MEE58 (MATERNAL EFFECT EMBRYO ARREST 58); adenosylhomocysteinase/ copper ion binding | chr4:8054862-8057139 FORWARD	Gorai.003G108500	Chr03	33184779	33186762	-	PF05221,PF00670,PF02826	PTHR23420	KOG1370			AT4G13940.1	ATSAHH1,EMB1395,HOG1,MEE58,SAHH1	S-adenosyl-L-homocysteine hydrolase	Gorai.003G108500	9.474771003	9.474771003	8	0.865123584		1		0.906371611	5.339058247	17.84945669	0.996375203	1	3	3	8	8	8	0.049639449	0.000664848	0.44252342	4.283515017	3.709123172	3.972709991	5.098711694	4.060243244	2.853611449	4.380165386	5.191030872	4.506434324	3.056429487	3.565254597	5.006392516
13.2.3.5	Gorai.010G094700	amino acid metabolism.degradation.aspartate family.lysine	lysine-ketoglutarate reductase/saccharopine dehydrogenase bifunctional enzyme | chr4:15985189-15991536 REVERSE	Gorai.010G094700	Chr10	15604633	15613613	-	PF05222,PF01262,PF04455,PF03435	PTHR11133	KOG0172			AT4G33150.1	LKR,LKR/SDH,SDH	lysine-ketoglutarate reductase/saccharopine dehydrogenase bifunctional enzyme	Gorai.010G094700	80.66625405	80.66625405	8	1.369141491		1		0.9779915	2.318546591	55.97444288	0.817053622	1	3	3	8	8	8	0.166338852	1.03E-05	0.519778874	7.057911376	6.758060597	8.29351017	6.890639988	7.225939374	5.221854414	8.31518961	7.128933419	7.250532401	5.536990076	8.271830731	6.652346558
13.2.4.1	Gorai.001G185200	amino acid metabolism.degradation.branched chain group.shared	Symbols: PKT3, PED1, KAT2 | PKT3 (PEROXISOMAL 3-KETOACYL-COA THIOLASE 3); acetyl-CoA C-acyltransferase | chr2:14047478-14051140 REVERSE	Gorai.001G185200	Chr01	29581924	29585070	+	PF00108,PF02803	PTHR18919	KOG1389			AT2G33150.1	KAT2,PED1,PKT3	peroxisomal 3-ketoacyl-CoA thiolase 3	Gorai.001G185200	47.75897112	47.75897112	8	1.982150753		1		0.935362876	2.45162997	17.07327061	0.662420257	1	3	3	8	8	8	0.156035517	0.000773971	0.598020394	5.609508402	5.05060441	6.644351473	4.581051	6.478715456	3.616107694	6.699995656	5.064921909	6.730758834	3.942357207	6.588707289	4.09718009
13.2.4.1	Gorai.005G006500	amino acid metabolism.degradation.branched chain group.shared	alanine--glyoxylate aminotransferase, putative / beta-alanine-pyruvate aminotransferase, putative / AGT, putative | chr3:2696559-2699158 REVERSE	Gorai.005G006500	Chr05	417171	423459	+	PF00202	PTHR11986	KOG1404	2.6.1.40,2.6.1.44	K00827	AT3G08860.1	PYD4	PYRIMIDINE 4	Gorai.005G006500	13.58466845	13.58466845	8	1.936135535		1		0.947196734	10.17032148	13.08667273	1.995277793	1	3	3	8	8	8	0.012820847	0.001878593	0.193354231	5.047739056	4.13335851	5.597881481	4.940945327	5.258886184	2.564482141	5.958130506	5.747981346	5.894376241	2.590468133	5.237632455	4.133909308
13.2.5.2	Gorai.013G187300	amino acid metabolism.degradation.serine-glycine-cysteine group.glycine	Symbols: THA1 | THA1 (Threonine Aldolase 1); aldehyde-lyase/ threonine aldolase | chr1:2743761-2746939 REVERSE	Gorai.013G187300	Chr13	48779715	48783625	+	PF01212,PF00155,PF01041	PTHR10289	KOG1368	4.1.2.5	K01620	AT1G08630.1	THA1	threonine aldolase 1	Gorai.013G187300	12.50704584	12.50704584	8	1.293332354		1		0.978635663	15.4366171	57.49822806	2.394263429	1	3	3	8	8	8	0.004363145	9.33E-06	0.143900003	5.499762237	4.802584294	5.712182398	4.53114553	6.48390425	3.877460884	5.78650184	5.164632694	6.77152454	4.276389874	5.637862956	3.897658366
13.2.6.2	Gorai.009G182900	amino acid metabolism.degradation.aromatic aa.tyrosine	fumarylacetoacetase, putative | chr1:4072752-4076207 FORWARD	Gorai.009G182900	Chr09	14069962	14074710	+	PF09298,PF01557	PTHR11820	KOG2843	3.7.1.2	K01555	AT1G12050.1		fumarylacetoacetase, putative	Gorai.009G182900	33.99691424	33.99691424	8	1.925942764		1		0.992647313	0.12733972	103.064507	4.709771038	1	3	3	8	8	8	0.730435863	9.86E-07	0.035407786	6.992467133	6.941400954	8.186536889	6.74509105	8.043812614	4.892295621	7.95461128	6.873472788	7.950026779	5.191757683	8.418462498	6.616709312
13.2.6.3	Gorai.002G025200	amino acid metabolism.degradation.aromatic aa.tryptophan	Symbols: ATECI3, ECI3, HCD1 | HCD1 (3-HYDROXYACYL-COA DEHYDRATASE 1); carnitine racemase/ catalytic/ dodecenoyl-CoA delta-isomerase | chr4:8306745-8307753 REVERSE	Gorai.002G025200	Chr02	1821909	1822628	-	PF00378	PTHR11941				AT4G14440.1	ATECI3,ECI3,HCD1	3-hydroxyacyl-CoA dehydratase 1	Gorai.002G025200	353.710609	353.710609	8	1.651558604		1		0.974227239	4.550003656	57.46845257	0.07605101	1	3	3	8	8	8	0.065478843	9.35E-06	0.971181737	7.801464757	8.302570416	9.673430974	8.477792306	7.686797957	6.370049109	9.419010461	8.158125345	7.437430405	6.191292818	9.927851486	8.797459267
13.2.6.3	Gorai.005G048500	amino acid metabolism.degradation.aromatic aa.tryptophan	Symbols: ATECI3, ECI3, HCD1 | HCD1 (3-HYDROXYACYL-COA DEHYDRATASE 1); carnitine racemase/ catalytic/ dodecenoyl-CoA delta-isomerase | chr4:8306745-8307753 REVERSE	Gorai.005G048500	Chr05	4738338	4740024	+	PF00378	PTHR11941	KOG1681			AT4G14440.1	ATECI3,ECI3,HCD1	3-hydroxyacyl-CoA dehydratase 1	Gorai.005G048500	11.11103805	11.11103805	8	3.235736794		1		0.963664949	10.81162072	100.6685747	6.23994063	1	3	3	8	8	8	0.011053286	1.08E-06	0.017236601	4.993153245	3.932471706	6.918784283	3.99742804	4.184374882	2.750662695	6.911115196	5.163209023	4.112662336	3.785626423	6.92645337	2.831647057
13.2.7	Gorai.002G231300	amino acid metabolism.degradation.histidine	Symbols: emb1075 | emb1075 (embryo defective 1075); carboxy-lyase/ catalytic/ pyridoxal phosphate binding | chr1:16486320-16488384 REVERSE	Gorai.002G231300	Chr02	59077239	59080226	+	PF00282	PTHR11999	KOG0629	4.1.1.22	K01590	AT1G43710.1	emb1075	Pyridoxal phosphate (PLP)-dependent transferases superfamily protein	Gorai.002G231300	60.35393581	60.35393581	8	5.111740232		1		0.998897172	1.408951535	247.9823218	8.066411822	1	3	3	8	8	8	0.269279379	3.14E-08	0.00839118	7.854363825	8.119796449	9.397759825	8.286506948	9.910917081	4.353136694	9.111505359	8.324540332	9.631416526	4.349993082	9.684014291	8.248473564
13.99	Gorai.002G023100	amino acid metabolism.misc	Symbols: ACR4 | ACR4 (ACT REPEAT 4); amino acid binding | chr1:25957819-25960307 FORWARD	Gorai.002G023100	Chr02	1633133	1636333	-	PF01842	PTHR13734:SF1				AT1G69040.2	ACR4	ACT domain repeat 4	Gorai.002G023100	26.88389102	26.88389102	8	1.623283364		1		0.95576926	1.194058411	8.380230741	3.580496984	1	3	3	8	8	8	0.306322648	0.007504006	0.066213127	4.946348346	4.559304901	5.758140762	4.976682751	5.394793111	2.881689869	5.686312866	5.854420443	5.563215139	2.681444934	5.829968659	4.09894506
13.99	Gorai.005G147400	amino acid metabolism.misc	Symbols: ACR4 | ACR4 (ACT REPEAT 4); amino acid binding | chr1:25957819-25960307 FORWARD	Gorai.005G147400	Chr05	40389187	40392438	-	PF01842					AT1G69040.2	ACR4	ACT domain repeat 4	Gorai.005G147400	24.00564874	24.00564874	8	1.013545352		1		0.927299187	0.404752461	27.81151056	1.286346257	1	3	3	8	8	8	0.542414171	0.000139075	0.343490823	5.560062583	5.435024862	5.21577179	6.525372403	6.128985835	4.120044862	5.367633391	6.368366209	6.178998514	4.325252217	5.063910188	6.682378598
14.1	Gorai.009G195700	S-assimilation.ATPS	Symbols: APS2, ASA1 | APS2; sulfate adenylyltransferase (ATP) | chr1:6914613-6916805 REVERSE	Gorai.009G195700	Chr09	15034066	15038518	+	PF01747	PTHR11055	KOG0636			AT1G19920.1	APS2,ASA1	Pseudouridine synthase/archaeosine transglycosylase-like family protein	Gorai.009G195700	39.83974722	39.83974722	8	1.454006225		1		0.990708869	8.379129309	207.9887744	0.514589675	1	3	3	8	8	8	0.020054888	6.29E-08	0.683611252	7.101360798	7.434298615	8.79334744	7.100305943	7.590975233	5.586690212	8.679110955	6.941398912	7.378470009	5.406463318	8.907583924	7.259212974
14.2	Gorai.010G180900	S-assimilation.APR	Symbols: APR3, PRH-26, PRH26, ATAPR3 | APR3 (APS REDUCTASE 3); adenylyl-sulfate reductase | chr4:11657008-11659105 REVERSE	Gorai.010G180900	Chr10	52808796	52811267	+	PF01507,PF00085	PTHR18929	KOG0189	1.8.4.9	K05907	AT4G21990.1	APR3,ATAPR3,PRH-26,PRH26	APS reductase 3	Gorai.010G180900	23.23306453	23.23306453	8	1.272162065		1		0.987013952	2.530963787	109.2464255	1.499142172	1	3	3	8	8	8	0.150296318	7.86E-07	0.287093053	5.964277166	5.697751661	7.467018486	5.778268795	5.587025621	4.491744752	7.472455527	6.033938429	5.530880847	4.819833862	7.461581445	5.522599161
14.3	Gorai.001G137900	S-assimilation.sulfite redox	Symbols: SIR | SIR; sulfite reductase (ferredoxin)/ sulfite reductase | chr5:1319356-1322526 FORWARD	Gorai.001G137900	Chr01	18218228	18223550	-	PF03460,PF01077		KOG0560	1.8.7.1	K00392	AT5G04590.1	SIR	sulfite reductase	Gorai.001G137900	5.678983276	5.678983276	8	0.57858895		1		0.989482413	21.56425086	246.3917743	9.915515971	1	3	3	8	8	8	0.001658139	3.22E-08	0.004523925	6.767244217	6.536969964	6.437480007	7.451777801	7.115977806	5.603192747	6.578862096	7.420119433	7.113313066	5.956682271	6.296097918	7.483436168
14.15	Gorai.003G030100	S-assimilation.AKN	Symbols: APK, AKN1, ATAKN1 | APK (APS KINASE); ATP binding / adenylylsulfate kinase/ kinase/ transferase, transferring phosphorus-containing groups | chr2:6314032-6315766 FORWARD	Gorai.003G030100	Chr03	2763099	2766725	+	PF01583	PTHR11055	KOG0635	2.7.1.25	K00860	AT2G14750.1	AKN1,APK,APK1,ATAKN1	APS kinase	Gorai.003G030100	8.875227939	8.875227939	8	0.824597915		1		0.980341251	10.33009168	66.62686422	2.243428681	1	3	3	8	8	8	0.012349054	5.31E-06	0.16053972	5.787759111	5.433864228	6.460091904	5.345935353	6.291569932	4.34564949	6.617433637	5.613867276	6.292298129	4.627437403	6.302750172	5.078003429
15	Gorai.005G040800	metal handling	Symbols: ATAILP1, AILP1 | AILP1 | chr5:6423269-6426166 FORWARD	Gorai.005G040800	Chr05	3888895	3899282	-	PF12481,PF12504	PTHR11772				AT5G19140.1	AILP1,ATAILP1	Aluminium induced protein with YGL and LRDR motifs	Gorai.005G040800	3.162072482	3.162072482	8	2.087321412		1		0.929404633	0.048569131	36.55544663	10.42713593	1	3	3	8	8	8	0.83109219	5.11E-05	0.003872665	3.588126918	3.537610588	3.21680324	4.835412186	4.551439614	1.647819973	3.965802063	4.387237561	4.221164837	1.778303211	2.467804417	5.283586811
15	Gorai.004G088800	metal handling	heavy-metal-associated domain-containing protein | chr5:9803764-9805160 FORWARD	Gorai.004G088800	Chr04	11847776	11849199	+	PF00403	PTHR22814	KOG1603			AT5G27690.1		Heavy metal transport/detoxification superfamily protein	Gorai.004G088800	16.03883568	16.03883568	8	1.60335304		1		0.964311622	2.632428104	103.7521324	0.7846454	1	3	3	8	8	8	0.14335834	9.61E-07	0.535244799	6.229517689	6.00344732	4.250000311	7.427718207	6.78578577	6.00242573	4.603724048	7.461473563	6.869428621	5.983444523	3.896276575	7.393962852
15.1	Gorai.004G037400	metal handling.acquisition	Symbols: FRD3, MAN1 | FRD3 (FERRIC REDUCTASE DEFECTIVE 3); antiporter/ transporter | chr3:2566277-2569499 REVERSE	Gorai.004G037400	Chr04	3087006	3091901	+	PF01554	PTHR11206	KOG1347			AT3G08040.1	ATFRD3,FRD3,MAN1	MATE efflux family protein	Gorai.004G037400	14.26947114	14.26947114	8	3.969391694		1		0.992059624	3.136283191	49.29553932	0.468441739	1	3	3	8	8	8	0.114519217	1.67E-05	0.712452463	4.188722713	4.953871051	1.851721506	6.666444975	5.919225076	3.847795971	1.28501534	6.265607655	5.657234854	3.547033005	2.418427671	7.067282296
15.2	Gorai.011G230400	metal handling.binding, chelation and storage	Symbols: ATX1, ATATX1 | ATX1 (ARABIDOPSIS HOMOLOG OF ANTI-OXIDANT 1); metal ion binding | chr1:24686256-24687332 REVERSE	Gorai.011G230400	Chr11	54396497	54398481	-	PF00403	PTHR22814	KOG1603			AT1G66240.1	ATATX1,ATX1	homolog of anti-oxidant 1	Gorai.011G230400	122.6289878	122.6289878	8	1.827649214		1		0.979300349	1.128034212	32.08085369	0.504743942	1	3	3	8	8	8	0.319202298	8.27E-05	0.689683253	7.095387499	6.819175823	7.945945439	6.595013101	8.268210614	5.01995749	7.942345762	6.861216095	8.316979718	5.261008422	7.949545116	6.328810108
15.2	Gorai.008G166300	metal handling.binding, chelation and storage	heavy-metal-associated domain-containing protein / copper chaperone (CCH)-related | chr1:26803153-26804292 REVERSE	Gorai.008G166300	Chr08	43649421	43650749	+	PF00403	PTHR22814	KOG1603			AT1G71050.1		Heavy metal transport/detoxification superfamily protein	Gorai.008G166300	38.10515098	38.10515098	8	2.425507956		1		0.941957218	1.713085423	9.858872829	1.185618353	1	3	3	8	8	8	0.226930077	0.004604177	0.374672949	4.255055982	4.977714684	4.602333264	6.0700498	5.417571577	2.375586692	4.632695825	5.487838036	5.131411455	1.768278614	4.571970703	6.652261564
15.2	Gorai.006G162700	metal handling.binding, chelation and storage	Symbols: MAT3 | MAT3 (methionine adenosyltransferase 3); copper ion binding / methionine adenosyltransferase | chr2:15479366-15481412 REVERSE	Gorai.006G162700	Chr06	42204167	42206860	-	PF00438,PF02772,PF02773	PTHR11964	KOG1506	2.5.1.6	K00789	AT2G36880.1	MAT3	methionine adenosyltransferase 3	Gorai.006G162700	18.62282827	18.62282827	8	2.810270909		1		0.953695374	6.888636305	72.42646797	0.654028376	1	3	3	8	8	8	0.030431285	3.86E-06	0.6025945	5.239855033	5.876143014	7.229792875	5.284659169	6.554862843	3.162681208	6.770979224	4.981813866	6.207578656	2.999048388	7.688606526	5.587504472
15.2	Gorai.007G376000	metal handling.binding, chelation and storage	Symbols: MT2A, ATMT-K, ATMT-1 | MT2A (METALLOTHIONEIN 2A); copper ion binding | chr3:2889486-2890229 REVERSE	Gorai.007G376000	Chr07	60740621	60742076	+	PF01439					AT3G09390.1	ATMT-1,ATMT-K,MT2A	metallothionein 2A	Gorai.007G376000	189.0009037	189.0009037	8	2.711871775		1		0.972109547	0.171157279	49.80348659	0.287506233	1	3	3	8	8	8	0.689953696	1.61E-05	0.833293966	6.788381292	6.616394611	8.829236337	6.7846514	6.778983318	4.416680751	8.951805043	6.816108209	7.087467305	4.298144611	8.706667632	6.753194591
15.2	Gorai.009G388100	metal handling.binding, chelation and storage	Symbols: ATCOX17, COX17 | ATCOX17; copper chaperone | chr3:5179413-5180665 FORWARD	Gorai.009G388100	Chr09	52584708	52586381	+	PF05051	PTHR16719	KOG3496		K02260	AT3G15352.1	ATCOX17,COX17	cytochrome c oxidase 17	Gorai.009G388100	73.06486361	73.06486361	8	1.462674168		1		0.974467279	0.217698818	43.83246179	0.049067532	1	3	3	8	8	8	0.653241291	2.60E-05	0.984573825	6.155846373	6.277714682	6.442384778	7.792228543	6.07937957	4.553129219	6.373055653	7.776225527	6.062724107	4.411380204	6.511713902	7.808231559
15.2	Gorai.009G389000	metal handling.binding, chelation and storage	Symbols: MT3 | MT3 (METALLOTHIONEIN 3); copper ion binding | chr3:5180667-5181400 REVERSE	Gorai.009G389000	Chr09	52657178	52658446	-						AT3G15353.1	ATMT3,MT3	metallothionein 3	Gorai.009G389000	11.68410821	11.68410821	8	0.983891608		1		0.883639462	2.913314289	21.15057678	0.519332998	1	3	3	8	8	8	0.126238053	0.000368987	0.680702048	4.144530915	3.645879606	3.881920817	5.246149105	3.495125571	2.957625549	3.901679932	5.360658175	3.85676991	3.459015642	3.862161701	5.131640034
15.2	Gorai.003G007800	metal handling.binding, chelation and storage	Symbols: ATFP6, HIPP26 | ATFP6 (FARNESYLATED PROTEIN 6); metal ion binding | chr4:18034431-18035889 FORWARD	Gorai.003G007800	Chr03	470676	471645	+	PF00403	PTHR22814	KOG1603			AT4G38580.1	ATFP6,FP6,HIPP26	farnesylated protein 6	Gorai.003G007800	29.80052959	29.80052959	8	1.794582837		1		0.884102159	7.59E-05	17.51661826	0.655857156	1	3	3	8	8	8	0.993261518	0.000709119	0.601594772	4.564542297	4.56782683	3.528103722	6.081383413	3.244697933	5.410553187	3.572249214	6.022433395	3.013977713	5.649508867	3.48395823	6.140333431
15.2	Gorai.003G045300	metal handling.binding, chelation and storage	heavy-metal-associated domain-containing protein / copper chaperone (CCH)-related | chr4:18424265-18424906 FORWARD	Gorai.003G045300	Chr03	6027580	6028651	-	PF00403	PTHR22814	KOG1603			AT4G39700.1		Heavy metal transport/detoxification superfamily protein	Gorai.003G045300	27.22567396	27.22567396	8	2.022547372		1		0.985836207	0.162759699	74.38818976	0.871310174	1	3	3	8	8	8	0.697196311	3.48E-06	0.494948908	6.287100868	6.212311303	6.090680758	7.158265368	7.647995848	4.10188237	6.303049436	7.145125954	7.698966483	4.0012616	5.87831208	7.171404781
15.2	Gorai.006G272200	metal handling.binding, chelation and storage	metal ion binding | chr5:20635866-20637977 REVERSE	Gorai.006G272200	Chr06	50878521	50880520	+	PF00403	PTHR22814	KOG1603			AT5G50740.1		Heavy metal transport/detoxification superfamily protein	Gorai.006G272200	78.73755885	78.73755885	8	1.775996167		1		0.98831506	4.377722866	66.36975081	2.729800055	1	3	3	8	8	8	0.069767997	5.39E-06	0.113863265	7.195928563	7.557862833	8.65649939	7.284376461	8.195790901	5.370916041	8.634790448	6.916265323	8.186727986	5.045930497	8.678208333	7.652487599
15.2	Gorai.009G184700	metal handling.binding, chelation and storage	metal ion binding | chr5:20635866-20637977 REVERSE	Gorai.009G184700	Chr09	14198091	14200352	+	PF00403	PTHR22814	KOG1603			AT5G50740.1		Heavy metal transport/detoxification superfamily protein	Gorai.009G184700	13.64836818	13.64836818	8	1.18445362		1		0.962576507	54.31546104	20.51728986	0.728582635	1	3	3	8	8	8	7.84E-05	0.000410432	0.563153605	5.687710377	4.17473485	4.899061355	5.919954171	4.95354786	3.95232707	5.696860611	6.493694506	5.736507202	4.82377919	4.101262099	5.346213835
15.2	Gorai.010G249000	metal handling.binding, chelation and storage	metal ion binding | chr5:20635866-20637977 REVERSE	Gorai.010G249000	Chr10	61687035	61689950	-	PF00403	PTHR22814	KOG1603			AT5G50740.1		Heavy metal transport/detoxification superfamily protein	Gorai.010G249000	44.08700916	44.08700916	8	1.216008087		1		0.960401505	16.08155655	28.4006859	1.514261827	1	3	3	8	8	8	0.003894072	0.000128914	0.283520996	6.224874985	5.272436353	6.14752244	7.018390905	5.213126637	4.615582695	6.919889266	7.372560466	5.522933604	5.084116604	5.375155613	6.664221345
15.3	Gorai.009G422000	metal handling.regulation	Symbols: ALS3 | ALS3 (ALUMINUM SENSITIVE 3) | chr2:15669138-15670187 FORWARD	Gorai.009G422000	Chr09	65926414	65928136	+	PF03649				K02069	AT2G37330.1	ALS3	aluminum sensitive 3	Gorai.009G422000	6.698869394	6.698869394	8	2.476594757		1		0.948549761	2.933602352	35.8810228	0.284913909	1	3	3	8	8	8	0.12510838	5.48E-05	0.835083407	4.165041901	3.669161926	5.424282309	2.047880348	5.259656598	2.9365884	5.6367624	2.394014936	5.573161847	3.056228422	5.211802218	1.70174576
16.1	Gorai.010G223500	secondary metabolism.isoprenoids	Symbols: CAMS1 | CAMS1 (Camelliol C synthase 1); beta-amyrin synthase | chr1:29689153-29694255 REVERSE	Gorai.010G223500	Chr10	59513707	59530012	-	PF00432		KOG0497			AT1G78955.1	CAMS1	camelliol C synthase 1	Gorai.010G223500	64.96680767	64.96680767	8	0.776413889		1		0.968358284	7.160043784	59.73494207	1.024653676	1	3	3	8	8	8	0.028107259	8.07E-06	0.431547437	7.245731282	7.560527922	8.132605115	6.953254598	8.237323398	6.289335296	7.862707489	6.728847336	8.079871239	6.311499062	8.402502741	7.177661859
16.1	Gorai.010G223600	secondary metabolism.isoprenoids	Symbols: CAMS1 | CAMS1 (Camelliol C synthase 1); beta-amyrin synthase | chr1:29689153-29694255 REVERSE	Gorai.010G223600	Chr10	59568933	59580247	-	PF00432		KOG0497			AT1G78955.1	CAMS1	camelliol C synthase 1	Gorai.010G223600	380.4264082	380.4264082	8	2.777288479		1		0.990596149	4.082875606	98.9085185	0.09910948	1	3	3	8	8	8	0.077984477	1.16E-06	0.9582825	7.851861872	8.421567274	6.05465707	10.30043509	8.787437888	7.40432824	5.668595818	10.07331636	8.498581032	7.166954283	6.440718322	10.52755383
16.1.1.4	Gorai.001G133000	secondary metabolism.isoprenoids.non-mevalonate pathway.CMK	Symbols: ATCDPMEK, PDE277, ISPE | ATCDPMEK (4-(CYTIDINE 5'-PHOSPHO)-2-C-METHYL-D-ERITHRITOL KINASE); 4-(cytidine 5'-diphospho)-2-C-methyl-D-erythritol kinase | chr2:11491707-11494266 REVERSE	Gorai.001G133000	Chr01	17062486	17066567	-	PF00288	PTHR20861		2.7.1.148	K00919	AT2G26930.1	ATCDPMEK,CDPMEK,ISPE,PDE277	4-(cytidine 5\'-phospho)-2-C-methyl-D-erithritol kinase	Gorai.001G133000	9.977801162	9.977801162	8	1.116832848		1		0.98068163	0.573240163	186.8762112	2.966675753	1	3	3	8	8	8	0.470683153	9.59E-08	0.097221791	6.785695926	6.838651542	7.717449962	6.863396839	7.51897752	5.148870615	7.586325659	6.890752665	7.495925604	5.169779777	7.848574265	6.836041014
16.1.2.3	Gorai.002G146000	secondary metabolism.isoprenoids.mevalonate pathway.HMG-CoA reductase	Symbols: HMG1, HMGR1 | HMG1 (HYDROXY METHYLGLUTARYL COA REDUCTASE 1); hydroxymethylglutaryl-CoA reductase | chr1:28695760-28698793 FORWARD	Gorai.002G146000	Chr02	26752235	26754642	+	PF00368	PTHR10572	KOG2480			AT1G76490.1	HMG1,HMGR1	hydroxy methylglutaryl CoA reductase 1	Gorai.002G146000	4.939353201	4.939353201	8	1.184991546		1		0.928332793	23.98901496	32.25344094	0.784562095	1	3	3	8	8	8	0.001197006	8.11E-05	0.535285177	4.154851912	3.023119629	3.563522257	4.929442566	3.131648585	2.731329673	3.944534398	5.59437917	3.575252343	3.505241736	3.182510116	4.264505962
16.1.2.3	Gorai.008G013000	secondary metabolism.isoprenoids.mevalonate pathway.HMG-CoA reductase	Symbols: HMG1, HMGR1 | HMG1 (HYDROXY METHYLGLUTARYL COA REDUCTASE 1); hydroxymethylglutaryl-CoA reductase | chr1:28695760-28698793 FORWARD	Gorai.008G013000	Chr08	1430728	1433092	-	PF00368	PTHR10572	KOG2480	1.1.1.34	K00021	AT1G76490.1	HMG1,HMGR1	hydroxy methylglutaryl CoA reductase 1	Gorai.008G013000	36.29204436	36.29204436	8	2.034102637		1		0.964181408	279.5508781	28.31773045	0.699455135	1	3	3	8	8	8	1.66E-07	0.000130287	0.578243034	5.701829226	8.090727165	6.133703357	7.366445806	7.664950708	6.420012912	4.960178361	6.143830073	6.588554468	5.114754003	7.307228352	8.589061539
16.1.2.6	Gorai.013G012400	secondary metabolism.isoprenoids.mevalonate pathway.mevalonate diphosphate decarboxylase	mevalonate diphosphate decarboxylase, putative | chr3:20082299-20084732 REVERSE	Gorai.013G012400	Chr13	845056	850684	-	PF00288	PTHR10977	KOG2833	4.1.1.33	K01597	AT3G54250.1		GHMP kinase family protein	Gorai.013G012400	34.16226973	34.16226973	8	0.496678216		1		0.987681308	3.343182165	107.39986	0.14951648	1	3	3	8	8	8	0.104887966	8.40E-07	0.927104346	7.66585357	7.531652944	8.374394746	6.651222886	8.075129516	7.29426588	8.416240144	6.750973102	8.118811688	7.377389349	8.332549349	6.55147267
16.1.2.8	Gorai.011G047900	secondary metabolism.isoprenoids.mevalonate pathway.geranyl diphosphate synthase	Symbols: GPPS, GPS1 | geranyl diphosphate synthase, putative / GPPS, putative / dimethylallyltransferase, putative / prenyl transferase, putative | chr2:14578540-14581727 FORWARD	Gorai.011G047900	Chr11	3699296	3705316	+	PF02536,PF00348	PTHR12001	KOG0776	2.5.1.1	K14066	AT2G34630.2	GPPS,GPS1	geranyl diphosphate synthase 1	Gorai.011G047900	28.19962107	28.19962107	8	5.867777901		1		0.979077044	1.130156319	29.98474467	0.955452327	1	3	3	8	8	8	0.318775959	0.000105848	0.458966525	5.950896021	5.110380782	7.352730922	6.094833437	6.90358353	1.771405718	7.372973483	6.329033392	6.978213062	3.123364149	7.332488361	5.860633482
16.1.2.9	Gorai.002G102700	secondary metabolism.isoprenoids.mevalonate pathway.farnesyl pyrophosphate synthetase	Symbols: FPS1 | FPS1 (FARNESYL DIPHOSPHATE SYNTHASE 1); dimethylallyltranstransferase/ geranyltranstransferase | chr5:19345173-19347629 FORWARD	Gorai.002G102700	Chr02	13109055	13112533	+	PF00348	PTHR11525	KOG0711	2.5.1.1,2.5.1.10	K00787	AT5G47770.1	FPS1	farnesyl diphosphate synthase 1	Gorai.002G102700	3.113190329	3.113190329	8	1.782051192		1		0.98838947	34.89323278	131.6064635	7.802198308	1	3	3	8	8	8	0.000358884	3.80E-07	0.009241648	5.564985066	4.983322455	6.149857308	5.44804336	6.2963275	3.202386873	6.36039828	5.99712758	6.645891054	3.256523349	5.939316336	4.898959141
16.1.3	Gorai.009G307400	secondary metabolism.isoprenoids.tocopherol biosynthesis	Symbols: VTE5 | VTE5 (vitamin E pathway gene5); phosphatidate cytidylyltransferase/ phytol kinase | chr5:1279760-1281669 FORWARD	Gorai.009G307400	Chr09	28114837	28117856	-	PF01148		KOG4453			AT5G04490.1	VTE5	vitamin E pathway gene 5	Gorai.009G307400	6.772360853	6.772360853	8	4.165378261		1		0.974708341	0.982753649	28.43155968	3.362482734	1	3	3	8	8	8	0.350553062	0.000128407	0.075591896	4.288699082	3.783336501	5.715866746	4.917034998	4.700596732	0.81057269	5.724262901	5.266562962	4.555725784	1.608244681	5.707470592	4.567507033
16.1.3.1	Gorai.001G092000	secondary metabolism.isoprenoids.tocopherol biosynthesis.hydroxyphenylpyruvate dioxygenase	Symbols: PDS1, HPD | PDS1 (PHYTOENE DESATURATION 1); 4-hydroxyphenylpyruvate dioxygenase | chr1:2011885-2013545 REVERSE	Gorai.001G092000	Chr01	10228789	10231456	+	PF00903	PTHR11959	KOG0638	1.13.11.27	K00457	AT1G06570.1	HPD,PDS1	phytoene desaturation 1	Gorai.001G092000	10.13335377	10.13335377	8	1.085568748		1		0.987508377	7.319753543	70.78263345	2.881786976	1	3	3	8	8	8	0.026844273	4.21E-06	0.102817363	5.688611347	5.333370741	6.632774487	5.517367917	5.915158669	3.978663103	6.746927429	5.963128835	6.106938649	3.937450473	6.518621546	5.071606998
16.1.3.2	Gorai.013G246600	secondary metabolism.isoprenoids.tocopherol biosynthesis.homogentisate phytyltransferase	Symbols: HPT1, TPT1, ATHPT, VTE2 | HPT1 (HOMOGENTISATE PHYTYLTRANSFERASE 1); homogentisate phytyltransferase/ prenyltransferase | chr2:8207342-8210463 FORWARD	Gorai.013G246600	Chr13	56537057	56543693	+	PF01040	PTHR11048			K09833	AT2G18950.1	ATHPT,HPT1,TPT1,VTE2	homogentisate phytyltransferase 1	Gorai.013G246600	4.928711949	4.928711949	8	1.019447594		1		0.995253716	350.8610223	222.8208184	0.823192715	1	3	3	8	8	8	6.81E-08	4.79E-08	0.516903211	6.624945201	5.336648188	5.047565513	7.078863828	6.037802325	5.758955111	5.590768445	7.71799928	6.742350232	6.448662847	4.504362581	6.439728377
16.1.3.5	Gorai.013G184400	secondary metabolism.isoprenoids.tocopherol biosynthesis.tocopherol methyltransferase	Symbols: G-TMT, TMT1, VTE4 | G-TMT (GAMMA-TOCOPHEROL METHYLTRANSFERASE); tocopherol O-methyltransferase | chr1:24134085-24136109 REVERSE	Gorai.013G184400	Chr13	48328994	48336030	+	PF01209,PF02353,PF08241,PF08242	PTHR10108	KOG1269	2.1.1.95	K05928	AT1G64970.1	G-TMT,TMT1,VTE4	gamma-tocopherol methyltransferase	Gorai.013G184400	48.05264326	48.05264326	8	0.684300836		1		0.977454062	5.210735936	49.10757203	0.316425732	1	3	3	8	8	8	0.051852044	1.70E-05	0.813383944	6.683990521	6.333030754	6.247741341	7.648840408	6.621401766	5.516059034	6.505207968	7.878587513	6.735579645	5.616586957	5.990274715	7.419093304
16.1.4.1	Gorai.006G009400	secondary metabolism.isoprenoids.carotenoids.phytoene synthase	phytoene synthase (PSY) / geranylgeranyl-diphosphate geranylgeranyl transferase | chr5:5659613-5662865 REVERSE	Gorai.006G009400	Chr06	2095293	2098359	+	PF00494		KOG1459			AT5G17230.1	PSY	PHYTOENE SYNTHASE	Gorai.006G009400	4.327167567	4.327167567	8	1.405732701		1		0.927915129	16.72317324	25.49893265	2.833848244	1	3	3	8	8	8	0.003488497	0.000190099	0.106152914	4.276472431	3.421583315	4.13335215	4.918817175	4.141555043	2.202387124	4.850238668	5.141545312	4.592053023	2.522052722	3.416465632	4.696089038
16.1.4.3	Gorai.007G284900	secondary metabolism.isoprenoids.carotenoids.zeta-carotene desaturase	Symbols: ZDS, PDE181 | ZDS (ZETA-CAROTENE DESATURASE); carotene 7,8-desaturase | chr3:1342718-1346387 FORWARD	Gorai.007G284900	Chr07	48769978	48775437	+	PF01593	PTHR23023	KOG0029	1.14.99.30	K00514	AT3G04870.1	PDE181,SPC1,ZDS	zeta-carotene desaturase	Gorai.007G284900	13.14886835	13.14886835	8	0.875315185		1		0.974013269	3.530748707	53.13002824	0.796166443	1	3	3	8	8	8	0.097050404	1.26E-05	0.529691423	5.911772647	5.67692694	6.703539918	5.701561744	6.368762678	4.403534832	6.724259391	5.852678124	6.39530937	4.674843703	6.682820445	5.550445365
16.1.4.5	Gorai.013G002400	secondary metabolism.isoprenoids.carotenoids.lycopene beta cyclase	Symbols: LYC | LYC (LYCOPENE CYCLASE); lycopene beta cyclase | chr3:3164075-3166038 REVERSE	Gorai.013G002400	Chr13	190621	193016	-	PF05834,PF07992			1.14.-.-	K06443	AT3G10230.1	LYC	lycopene cyclase	Gorai.013G002400	15.8678572	15.8678572	8	3.128042883		1		0.993678124	0.544623436	40.20749202	2.358766426	1	3	3	8	8	8	0.481607237	3.59E-05	0.147618289	5.197348976	4.944177298	6.683849929	5.542515898	5.834117682	2.22256904	6.601665368	5.823766819	5.946409344	2.417554375	6.76603449	5.261264977
16.1.5	Gorai.006G082100	secondary metabolism.isoprenoids.terpenoids	Symbols: SPS1 | SPS1 (solanesyl diphosphate synthase 1); trans-octaprenyltranstransferase | chr1:29535285-29537417 REVERSE	Gorai.006G082100	Chr06	31214762	31217563	-	PF00348	PTHR12001				AT1G78510.1	SPS1	solanesyl diphosphate synthase 1	Gorai.006G082100	10.15417955	10.15417955	8	0.840770516		1		0.899191189	0.650161712	14.93906367	0.612834063	1	3	3	8	8	8	0.443362035	0.00121414	0.625546779	4.094339783	3.888776158	4.971443815	3.165178088	4.630971869	3.198638109	4.952918834	3.498932796	4.816868795	3.108638706	4.989968796	2.831423381
16.1.5	Gorai.010G223200	secondary metabolism.isoprenoids.terpenoids	beta-amyrin synthase, putative | chr1:29684432-29688673 REVERSE	Gorai.010G223200	Chr10	59457708	59464853	-	PF00432		KOG0497			AT1G78950.1		Terpenoid cyclases family protein	Gorai.010G223200	86.8342244	86.8342244	8	1.24468046		1		0.974111482	106.7944228	40.40589892	2.370381635	1	3	3	8	8	8	6.64E-06	3.52E-05	0.14638879	7.091876362	8.44339799	7.738577344	8.629053136	8.232746788	6.470171435	7.254403253	7.841871647	7.629013021	5.642217527	8.222751435	9.416234625
16.1.5	Gorai.010G223300	secondary metabolism.isoprenoids.terpenoids	beta-amyrin synthase, putative | chr1:29684432-29688673 REVERSE	Gorai.010G223300	Chr10	59484759	59492361	-	PF00432		KOG0497			AT1G78950.1		Terpenoid cyclases family protein	Gorai.010G223300	61.49424573	61.49424573	8	0.420156593		1		0.86376114	13.31251193	20.84404228	1.107869627	1	3	3	8	8	8	0.006507225	0.00038836	0.400996705	6.478863159	7.012974475	7.506789766	6.445115604	6.187008005	6.844761894	7.350414968	6.325913895	5.699797107	6.539326666	7.663164563	6.564317313
16.1.5	Gorai.006G009100	secondary metabolism.isoprenoids.terpenoids	myrcene/ocimene synthase, putative | chr3:9430767-9433844 FORWARD	Gorai.006G009100	Chr06	2008620	2012901	-	PF01397,PF03936			4.2.3.15	K12467	AT3G25810.1		Terpenoid cyclases/Protein prenyltransferases superfamily protein	Gorai.006G009100	8.431510847	8.431510847	8	2.17947125		1		0.885404062	0.291663156	47.52472233	0.653422584	1	3	3	8	8	8	0.603860999	1.92E-05	0.602926024	3.647072576	3.457692926	1.903047168	5.598210002	3.517471008	3.190802824	2.232118674	5.483045909	3.421572494	3.451553226	1.573975663	5.713374095
16.1.5	Gorai.009G428500	secondary metabolism.isoprenoids.terpenoids	Symbols: ATTPS21, TPS21 | TPS21 (TERPENE SYNTHASE 21); (-)-E-beta-caryophyllene synthase/ alpha-humulene synthase | chr5:8092969-8095128 FORWARD	Gorai.009G428500	Chr09	67214064	67217123	+	PF01397,PF03936					AT5G23960.1	ATTPS21,TPS21	terpene synthase 21	Gorai.009G428500	41.89892945	41.89892945	8	0.967926756		1		0.891087235	5.765873124	13.33919518	0.34929854	1	3	3	8	8	8	0.043094385	0.001765001	0.790937963	5.002957528	5.652756766	5.003323597	6.360517067	5.765294029	4.182293894	4.55909587	5.939531389	5.335849971	4.17735288	5.447551325	6.781502745
16.2	Gorai.005G113000	secondary metabolism.phenylpropanoids	Symbols: OPCL1 | OPCL1 (OPC-8:0 COA LIGASE1); 4-coumarate-CoA ligase | chr1:7103454-7105881 REVERSE	Gorai.005G113000	Chr05	21413795	21416952	-	PF00501	PTHR11968	KOG1176	6.2.1.-	K10526	AT1G20510.1	OPCL1	OPC-8:0 CoA ligase1	Gorai.005G113000	27.63118732	27.63118732	8	1.27833342		1		0.987287332	16.20065368	82.15892459	5.066911061	1	3	3	8	8	8	0.003814489	2.37E-06	0.029583528	6.75085767	6.177509845	7.719880179	6.33801605	6.905055626	4.893783174	7.741249424	6.820269913	7.085534113	5.35637723	7.698510934	5.855762187
16.2	Gorai.010G156300	secondary metabolism.phenylpropanoids	transferase family protein | chr1:10078189-10080029 FORWARD	Gorai.010G156300	Chr10	43616586	43618733	+	PF02458					AT1G28680.1		HXXXD-type acyl-transferase family protein	Gorai.010G156300	4.890986139	4.890986139	8	0.682628811		1		0.905772407	2.691319364	28.59538484	1.182441351	1	3	3	8	8	8	0.139525555	0.000125761	0.375708731	3.417828043	3.761434655	4.764897035	3.375136843	3.309531237	2.908960281	4.717581451	3.309633195	3.320765384	2.323332141	4.81221262	3.440640491
16.2	Gorai.003G043700	secondary metabolism.phenylpropanoids	cinnamoyl-CoA reductase family | chr2:631236-632575 REVERSE	Gorai.003G043700	Chr03	5620696	5622127	+	PF00106,PF01370,PF08659,PF02719,PF01073,PF07993	PTHR10366	KOG1502			AT2G02400.1		NAD(P)-binding Rossmann-fold superfamily protein	Gorai.003G043700	33.46391066	33.46391066	8	1.115639402		1		0.967916263	7.23279368	40.56357484	0.156048224	1	3	3	8	8	8	0.027522829	3.47E-05	0.922856358	6.181704978	5.665774422	6.459388924	5.527797766	7.140672244	4.567099865	6.666438092	5.809488172	7.326720158	4.92417349	6.252339757	5.24610736
16.2	Gorai.007G232300	secondary metabolism.phenylpropanoids	Symbols: ATNIC1, NIC1 | NIC1 (NICOTINAMIDASE 1); catalytic/ nicotinamidase | chr2:9589435-9590879 REVERSE	Gorai.007G232300	Chr07	29505486	29507767	+	PF00857	PTHR11080:SF2				AT2G22570.1	ATNIC1,NIC1	nicotinamidase 1	Gorai.007G232300	25.47367206	25.47367206	8	2.248306125		1		0.98225843	9.716473114	79.96637464	1.98355104	1	3	3	8	8	8	0.01429065	2.63E-06	0.195097906	5.525781646	6.181249911	7.55952271	5.046029728	6.762928403	4.045582275	7.41410093	4.341875805	6.531012584	3.816137267	7.704944489	5.750183652
16.2	Gorai.008G017600	secondary metabolism.phenylpropanoids	Symbols: ATNIC1, NIC1 | NIC1 (NICOTINAMIDASE 1); catalytic/ nicotinamidase | chr2:9589435-9590879 REVERSE	Gorai.008G017600	Chr08	1973567	1975516	-	PF00857	PTHR11080:SF2				AT2G22570.1	ATNIC1,NIC1	nicotinamidase 1	Gorai.008G017600	15.32789194	15.32789194	8	1.708895616		1		0.966627516	7.402379616	19.70081341	0.716378374	1	3	3	8	8	8	0.026219031	0.000472842	0.569426438	4.858576753	4.033606986	5.697726843	3.441972377	5.469460021	3.175208235	5.93504401	4.309274428	5.742841579	3.447146994	5.460409677	2.574670327
16.2	Gorai.009G291100	secondary metabolism.phenylpropanoids	cinnamoyl-CoA reductase family | chr2:14224268-14226602 FORWARD	Gorai.009G291100	Chr09	25079239	25082326	-	PF08659,PF00106,PF01370,PF02719,PF05368,PF01073,PF07993	PTHR10366	KOG1502			AT2G33590.1		NAD(P)-binding Rossmann-fold superfamily protein	Gorai.009G291100	35.49738212	35.49738212	8	3.033427042		1		0.987176701	4.428451674	36.10613174	1.620041477	1	3	3	8	8	8	0.068468477	5.35E-05	0.25996067	6.160548845	5.490269526	7.245451434	5.494932246	7.271859567	3.289393495	7.385734166	6.120404868	7.514263347	3.621792999	7.105168702	4.869459624
16.2	Gorai.009G291200	secondary metabolism.phenylpropanoids	cinnamoyl-CoA reductase family | chr2:14224268-14226602 FORWARD	Gorai.009G291200	Chr09	25108978	25114563	-	PF00106,PF01370,PF02719,PF05368,PF08659,PF01073	PTHR10366	KOG1502			AT2G33590.1		NAD(P)-binding Rossmann-fold superfamily protein	Gorai.009G291200	48.43369961	48.43369961	8	1.563899323		1		0.955425559	0.036336515	22.38884147	0.478268771	1	3	3	8	8	8	0.853570744	0.000302009	0.706230611	5.20732707	5.140590461	4.425612352	6.748946834	3.741040985	5.780234891	4.30074827	7.005644114	3.568237178	5.954678718	4.550476433	6.492249554
16.2.1.1	Gorai.002G248000	secondary metabolism.phenylpropanoids.lignin biosynthesis.PAL	Symbols: pal1, ATPAL1 | pal1 (Phe ammonia lyase 1); phenylalanine ammonia-lyase | chr2:15557376-15560363 REVERSE	Gorai.002G248000	Chr02	61205532	61208901	-	PF00221		KOG0222	4.3.1.24	K10775	AT2G37040.1	ATPAL1,PAL1	PHE ammonia lyase 1	Gorai.002G248000	497.0805935	497.0805935	8	0.967348992		1		0.990843205	34.59012172	76.44311072	0.072057076	1	3	3	8	8	8	0.000369444	3.13E-06	0.973294909	9.731900518	8.985142462	9.850430329	8.824625801	10.49892907	8.26010076	10.20456153	9.227582734	10.89282548	8.602632319	9.496299123	8.421668868
16.2.1.3	Gorai.003G144900	secondary metabolism.phenylpropanoids.lignin biosynthesis.4CL	4-coumarate--CoA ligase, putative / 4-coumaroyl-CoA synthase, putative | chr4:2664385-2666707 FORWARD	Gorai.003G144900	Chr03	41146023	41149801	-	PF00501	PTHR11968	KOG1176			AT4G05160.1		AMP-dependent synthetase and ligase family protein	Gorai.003G144900	32.85332598	32.85332598	8	0.660867303		1		0.978297253	25.95159054	100.5633126	0.503525833	1	3	3	8	8	8	0.000936455	1.08E-06	0.690437589	6.85643941	7.345497785	8.133439951	7.108364875	7.106953907	6.055115656	7.930962747	6.910955844	6.911189811	5.672649238	8.335917156	7.305773906
16.2.1.3	Gorai.001G060700	secondary metabolism.phenylpropanoids.lignin biosynthesis.4CL	4-coumarate--CoA ligase family protein / 4-coumaroyl-CoA synthase family protein | chr5:25387411-25390063 REVERSE	Gorai.001G060700	Chr01	6000694	6013602	+	PF00501	PTHR11968	KOG1176			AT5G63380.1		AMP-dependent synthetase and ligase family protein	Gorai.001G060700	11.9202593	11.9202593	8	0.879603968		1		0.887680261	6.216767742	27.00133409	0.857900263	1	3	3	8	8	8	0.037327155	0.000154741	0.500964126	4.67126162	4.108295793	5.608525514	4.51645529	3.720144279	3.713989744	5.886810186	4.775622115	4.333578745	3.689035436	5.330240842	4.257288464
16.2.1.3	Gorai.006G271000	secondary metabolism.phenylpropanoids.lignin biosynthesis.4CL	4-coumarate--CoA ligase family protein / 4-coumaroyl-CoA synthase family protein | chr5:25387411-25390063 REVERSE	Gorai.006G271000	Chr06	50815141	50819150	+	PF00501	PTHR11968	KOG1176			AT5G63380.1		AMP-dependent synthetase and ligase family protein	Gorai.006G271000	9.798717385	9.798717385	8	0.729135424		1		0.967008613	4.41003187	81.50754389	3.325975562	1	3	3	8	8	8	0.068936711	2.45E-06	0.077319375	5.69490269	5.458918455	6.63632461	4.77444966	5.99717003	4.899697991	6.791334487	5.208693201	6.045859985	4.733723089	6.481314733	4.340206119
16.2.1.4	Gorai.011G130700	secondary metabolism.phenylpropanoids.lignin biosynthesis.HCT	Symbols: HCT | HCT (HYDROXYCINNAMOYL-COA SHIKIMATE/QUINATE HYDROXYCINNAMOYL TRANSFERASE); quinate O-hydroxycinnamoyltransferase/ shikimate O-hydroxycinnamoyltransferase/ transferase | chr5:19836299-19838162 REVERSE	Gorai.011G130700	Chr11	19625573	19629322	+	PF02458					AT5G48930.1	HCT	hydroxycinnamoyl-CoA shikimate/quinate hydroxycinnamoyl transferase	Gorai.011G130700	63.08397195	63.08397195	8	7.415431001		1		0.997810801	3.070086538	97.42452737	2.570848781	1	3	3	8	8	8	0.117843735	1.23E-06	0.127020658	7.252130711	6.077774947	7.009302288	9.059480713	8.181342587	2.409685727	7.809256545	9.458985462	8.637667204	3.102613632	6.209348031	8.659975964
16.2.1.6	Gorai.010G081000	secondary metabolism.phenylpropanoids.lignin biosynthesis.CCoAOMT	caffeoyl-CoA 3-O-methyltransferase, putative | chr4:13283576-13285323 FORWARD	Gorai.010G081000	Chr10	11767562	11769868	-	PF01596	PTHR10509	KOG1663			AT4G26220.1		S-adenosyl-L-methionine-dependent methyltransferases superfamily protein	Gorai.010G081000	27.76178244	27.76178244	8	1.003438531		1		0.819748025	7.300356909	5.846804224	2.619968114	1	3	3	8	8	8	0.026993776	0.020495827	0.122764044	3.916236216	4.869178807	4.263916748	5.332686097	3.849808275	4.124418925	4.588317843	4.777711014	3.036581971	3.262334036	3.939515653	5.887661181
16.2.1.6	Gorai.008G024000	secondary metabolism.phenylpropanoids.lignin biosynthesis.CCoAOMT	caffeoyl-CoA 3-O-methyltransferase, putative | chr4:16310775-16312216 FORWARD	Gorai.008G024000	Chr08	2755808	2757848	-	PF01596	PTHR10509	KOG1663	2.1.1.104	K00588	AT4G34050.1	CCoAOMT1	S-adenosyl-L-methionine-dependent methyltransferases superfamily protein	Gorai.008G024000	4.071988932	4.071988932	8	4.048211667		1		0.97982895	43.20438029	69.65333265	4.777833301	1	3	3	8	8	8	0.000174228	4.48E-06	0.034194692	3.276537416	4.847494086	5.867082551	2.852352133	5.562897315	1.965731006	4.678274765	2.164073001	4.290682627	1.973119273	7.055890337	3.540631264
16.2.1.7	Gorai.001G082300	secondary metabolism.phenylpropanoids.lignin biosynthesis.CCR1	cinnamoyl-CoA reductase-related | chr5:4740252-4743446 REVERSE	Gorai.001G082300	Chr01	8711392	8713351	+	PF01370,PF01073	PTHR10366	KOG1502			AT5G14700.1		NAD(P)-binding Rossmann-fold superfamily protein	Gorai.001G082300	308.9467878	308.9467878	8	1.534184895		1		0.974229777	10.25273067	28.20920661	0.406855715	1	3	3	8	8	8	0.012574718	0.000132111	0.752369217	8.343948704	7.581391788	8.667443457	7.788294647	9.168175922	6.226766957	8.910467812	8.230440908	9.543933111	6.690952984	8.424419103	7.346148386
16.2.1.7	Gorai.006G030500	secondary metabolism.phenylpropanoids.lignin biosynthesis.CCR1	cinnamoyl-CoA reductase-related | chr5:4740252-4743446 REVERSE	Gorai.006G030500	Chr06	7896948	7899468	+	PF01370,PF01073	PTHR10366	KOG1502			AT5G14700.1		NAD(P)-binding Rossmann-fold superfamily protein	Gorai.006G030500	4.09360304	4.09360304	8	0.663627645		1		0.942815022	21.80335291	57.53906039	5.695229602	1	3	3	8	8	8	0.001603752	9.30E-06	0.021955378	4.69345004	4.097445852	5.43432434	4.370397495	4.154522367	3.622547582	5.6057234	5.095419658	4.224022111	3.848634992	5.262925281	3.645375332
16.2.1.9	Gorai.008G131700	secondary metabolism.phenylpropanoids.lignin biosynthesis.COMT	Symbols: ATOMT1, OMT1 | ATOMT1 (O-METHYLTRANSFERASE 1); caffeate O-methyltransferase/ myricetin 3'-O-methyltransferase/ quercetin 3-O-methyltransferase | chr5:21981996-21984363 FORWARD	Gorai.008G131700	Chr08	37726426	37728880	-	PF08100,PF00891	PTHR11746	KOG3178			AT5G54160.1	ATOMT1,OMT1	O-methyltransferase 1	Gorai.008G131700	9.202770636	9.202770636	8	2.737691462		1		0.986575858	28.85739769	131.8689172	2.179269232	1	3	3	8	8	8	0.000668075	3.77E-07	0.168326491	6.042688744	5.199476447	7.069654357	3.936694795	7.192959133	4.285022097	7.292257375	4.762637814	7.480589955	4.635269832	6.847051339	3.110751776
16.2.1.9	Gorai.011G222800	secondary metabolism.phenylpropanoids.lignin biosynthesis.COMT	Symbols: ATOMT1, OMT1 | ATOMT1 (O-METHYLTRANSFERASE 1); caffeate O-methyltransferase/ myricetin 3'-O-methyltransferase/ quercetin 3-O-methyltransferase | chr5:21981996-21984363 FORWARD	Gorai.011G222800	Chr11	53153787	53155907	+	PF08100,PF00891	PTHR11746	KOG3178			AT5G54160.1	ATOMT1,OMT1	O-methyltransferase 1	Gorai.011G222800	3.134000701	3.134000701	8	2.082101337		1		0.953036798	13.55657115	47.68820515	1.729473246	1	3	3	8	8	8	0.006201925	1.89E-05	0.238012137	3.876544952	3.029044087	4.972705418	1.831959176	4.29411001	2.712403473	5.553724028	1.628570068	4.928926598	3.394959114	4.391686808	2.035348284
16.2.1.9	Gorai.013G194900	secondary metabolism.phenylpropanoids.lignin biosynthesis.COMT	Symbols: ATOMT1, OMT1 | ATOMT1 (O-METHYLTRANSFERASE 1); caffeate O-methyltransferase/ myricetin 3'-O-methyltransferase/ quercetin 3-O-methyltransferase | chr5:21981996-21984363 FORWARD	Gorai.013G194900	Chr13	49663780	49668421	-	PF00891	PTHR11746				AT5G54160.1	ATOMT1,OMT1	O-methyltransferase 1	Gorai.013G194900	40.70533929	40.70533929	8	1.506416156		1		0.945518344	8.300189156	30.97798954	0.604985077	1	3	3	8	8	8	0.020479922	9.40E-05	0.630014057	5.307029836	6.03831702	4.731496476	7.051702948	6.405791424	4.501702864	4.181419804	6.862638229	6.194105379	3.989955932	5.281573147	7.240767668
16.2.1.10	Gorai.008G022800	secondary metabolism.phenylpropanoids.lignin biosynthesis.CAD	Symbols: CAD4, ATCAD4, CAD, CAD-C | ATCAD4; cinnamyl-alcohol dehydrogenase | chr3:6744598-6747214 FORWARD	Gorai.008G022800	Chr08	2614552	2616594	+	PF08240,PF00107	PTHR11695	KOG0023			AT3G19450.1	ATCAD4,CAD,CAD-C,CAD4	GroES-like zinc-binding alcohol dehydrogenase family protein	Gorai.008G022800	37.8214762	37.8214762	8	1.410878737		1		0.989034041	16.179476	42.21169997	1.590366525	1	3	3	8	8	8	0.00382849	2.99E-05	0.266325811	6.665231958	5.904414305	7.47820648	6.244274784	6.828677896	4.588133365	7.672409699	6.744679481	7.208076437	5.035762215	7.284003262	5.743870087
16.2.1.10	Gorai.003G049600	secondary metabolism.phenylpropanoids.lignin biosynthesis.CAD	Symbols: ATCAD9, CAD9 | CAD9 (CINNAMYL ALCOHOL DEHYDROGENASE 9); binding / catalytic/ oxidoreductase/ zinc ion binding | chr4:18291218-18293383 FORWARD	Gorai.003G049600	Chr03	7062349	7065743	-	PF08240,PF00107	PTHR11695	KOG0023	1.1.1.195	K00083	AT4G39330.1	ATCAD9,CAD9	cinnamyl alcohol dehydrogenase 9	Gorai.003G049600	1292.991016	1292.991016	8	2.001566275		1		0.977805675	2.45269033	52.30661595	0.910346393	1	3	3	8	8	8	0.155956898	1.34E-05	0.477883056	9.535041444	9.886732977	9.676592352	11.14516842	10.44923293	7.572555141	9.593627608	10.82295997	10.2363085	7.487269696	9.759557095	11.46737687
16.2.1.10	Gorai.009G192400	secondary metabolism.phenylpropanoids.lignin biosynthesis.CAD	Symbols: ATCAD9, CAD9 | CAD9 (CINNAMYL ALCOHOL DEHYDROGENASE 9); binding / catalytic/ oxidoreductase/ zinc ion binding | chr4:18291218-18293383 FORWARD	Gorai.009G192400	Chr09	14797359	14800300	-	PF08240,PF02826,PF00107	PTHR11695	KOG0023			AT4G39330.1	ATCAD9,CAD9	cinnamyl alcohol dehydrogenase 9	Gorai.009G192400	42.77438893	42.77438893	8	1.654794352		1		0.940924409	0.423392284	11.80477654	0.720213676	1	3	3	8	8	8	0.533487462	0.00261957	0.567447462	5.134198814	5.361424126	5.170742203	6.207021611	6.277564759	3.335917308	5.165605215	5.829266958	6.081194175	3.460728907	5.17587919	6.584776264
16.4.1	Gorai.013G230000	secondary metabolism.N misc.alkaloid-like	oxidoreductase, 2OG-Fe(II) oxygenase family protein | chr1:12890423-12892874 FORWARD	Gorai.013G230000	Chr13	54862072	54865543	-	PF03171	PTHR10209	KOG0143		K06892	AT1G35190.1		2-oxoglutarate (2OG) and Fe(II)-dependent oxygenase superfamily protein	Gorai.013G230000	21.96453538	21.96453538	8	3.051224331		1		0.974361881	2.575166293	45.87272703	2.125368043	1	3	3	8	8	8	0.147220164	2.19E-05	0.175227006	5.439213512	5.893550929	7.090683794	5.671120425	6.929367618	2.974357045	6.704756538	5.651415166	6.702969828	2.697712516	7.476611051	5.690825683
16.4.1	Gorai.002G228000	secondary metabolism.N misc.alkaloid-like	strictosidine synthase family protein | chr2:17210428-17212959 REVERSE	Gorai.002G228000	Chr02	58674056	58678059	-	PF08450,PF03088	PTHR10426	KOG1520			AT2G41290.1	SSL2	strictosidine synthase-like 2	Gorai.002G228000	282.3142692	282.3142692	8	2.759992565		1		0.971997814	9.857367719	16.37369072	0.64933403	1	3	3	8	8	8	0.013812641	0.000892145	0.605168199	6.680873165	7.982947582	7.16348974	8.745179795	8.363182511	5.055789448	6.318545024	8.293932136	7.801995812	4.309019689	8.008434456	9.196427454
16.4.1	Gorai.003G003400	secondary metabolism.N misc.alkaloid-like	Symbols: YLS2 | YLS2; strictosidine synthase | chr3:19086465-19088110 FORWARD	Gorai.003G003400	Chr03	205648	208631	-	PF08450,PF03088	PTHR10426	KOG1520			AT3G51430.1	SSL5,YLS2	Calcium-dependent phosphotriesterase superfamily protein	Gorai.003G003400	47.83396973	47.83396973	8	2.496484931		1		0.952998035	13.33809037	25.54685128	1.242102299	1	3	3	8	8	8	0.006474356	0.000188824	0.356799604	4.866860408	6.390874926	3.783770103	7.184811665	5.975617708	5.571271192	2.360536078	6.766083146	5.224765547	5.116056859	5.207004128	7.603540183
16.4.1	Gorai.003G003500	secondary metabolism.N misc.alkaloid-like	Symbols: YLS2 | YLS2; strictosidine synthase | chr3:19086465-19088110 FORWARD	Gorai.003G003500	Chr03	209076	211516	-	PF08450,PF03088	PTHR10426	KOG1520			AT3G51430.1	SSL5,YLS2	Calcium-dependent phosphotriesterase superfamily protein	Gorai.003G003500	6.572772995	6.572772995	8	1.083050419		1		0.924741176	14.13366657	26.53620748	0.764278412	1	3	3	8	8	8	0.005548481	0.000164735	0.545212877	4.046895184	3.050550874	3.160623419	4.923561061	2.992497209	3.118210427	3.390129187	5.373180205	3.875907168	3.548364177	2.931117652	4.473941917
16.4.1	Gorai.006G229400	secondary metabolism.N misc.alkaloid-like	strictosidine synthase family protein | chr3:21993297-21995308 FORWARD	Gorai.006G229400	Chr06	47974052	47976082	+	PF08450,PF03088	PTHR10426	KOG1520			AT3G59530.1	LAP3	Calcium-dependent phosphotriesterase superfamily protein	Gorai.006G229400	25.86779551	25.86779551	8	5.217310393		1		0.976999023	6.663935215	105.6632979	3.334632613	1	3	3	8	8	8	0.032542357	8.95E-07	0.076905354	5.155537007	6.042943755	8.222857605	3.331851397	6.85952362	3.982728901	7.296024338	4.131790929	5.909535529	3.284797231	9.149690872	2.531911866
16.4.2.1	Gorai.001G071200	secondary metabolism.N misc.betaine.betaine-aldehyde dehydrogenase	Symbols: ALDH10A8 | ALDH10A8; 3-chloroallyl aldehyde dehydrogenase/ oxidoreductase | chr1:28139009-28142744 REVERSE	Gorai.001G071200	Chr01	7208421	7213790	-	PF00171	PTHR11699	KOG2450	1.2.1.8	K00130	AT1G74920.1	ALDH10A8	aldehyde dehydrogenase 10A8	Gorai.001G071200	334.6946771	334.6946771	8	3.225603867		1		0.993133819	0.104524438	87.44686839	0.816530594	1	3	3	8	8	8	0.754755409	1.86E-06	0.52002466	8.303262559	8.398925317	9.193192546	8.410985393	10.22931771	5.570880101	9.037697667	8.505427503	10.19012851	5.479796555	9.348687426	8.316543283
16.4.2.1	Gorai.007G047400	secondary metabolism.N misc.betaine.betaine-aldehyde dehydrogenase	Symbols: ALDH10A8 | ALDH10A8; 3-chloroallyl aldehyde dehydrogenase/ oxidoreductase | chr1:28139009-28142744 REVERSE	Gorai.007G047400	Chr07	3292181	3298690	-	PF00171	PTHR11699	KOG2450			AT1G74920.1	ALDH10A8	aldehyde dehydrogenase 10A8	Gorai.007G047400	142.9136989	142.9136989	8	1.119611097		1		0.988716439	6.126620396	74.48717164	0.664514331	1	3	3	8	8	8	0.038397834	3.46E-06	0.596884342	7.989957793	8.310822875	9.074418635	7.624585265	9.137823839	6.764733596	8.822945191	7.57416838	8.934199154	6.628518447	9.325892079	7.67500215
16.5.1.1.1.3	Gorai.006G073300	secondary metabolism.sulfur-containing.glucosinolates.synthesis.aliphatic.methylthioalkylmalate isomerase large subunit (MAM-IL)	Symbols: IIL1 | IIL1 (ISOPROPYL MALATE ISOMERASE LARGE SUBUNIT 1); 4 iron, 4 sulfur cluster binding / hydro-lyase/ lyase | chr4:7803933-7807871 REVERSE	Gorai.006G073300	Chr06	29320730	29327514	-	PF00330	PTHR11670	KOG0454			AT4G13430.1	ATLEUC1,IIL1	isopropyl malate isomerase large subunit 1	Gorai.006G073300	21.27370877	21.27370877	8	1.342959178		1		0.947193416	12.95584653	30.40885994	0.64187542	1	3	3	8	8	8	0.006988151	0.000100568	0.609279547	5.871217712	5.140833084	6.563482167	5.234162276	6.27098633	3.95547082	6.776337718	5.678153177	6.56569302	4.464686932	6.350626616	4.790171375
16.5.1.1.3.3	Gorai.009G442900	secondary metabolism.sulfur-containing.glucosinolates.synthesis.indole.indole-3-methyl-desulfoglucosinolate sulfotransferase	Symbols: SOT16, ATSOT16, CORI-7, ATST5A | SOT16 (SULFOTRANSFERASE 16); desulfoglucosinolate sulfotransferase/ sulfotransferase | chr1:27864345-27865694 REVERSE	Gorai.009G442900	Chr09	69412883	69421693	-	PF00685	PTHR11783	KOG1584			AT1G74100.1	ATSOT16,ATST5A,CORI-7,SOT16	sulfotransferase 16	Gorai.009G442900	8.717872302	8.717872302	8	0.984219341		1		0.947867715	16.12073854	30.63595419	3.048716578	1	3	3	8	8	8	0.003867662	9.79E-05	0.092166676	4.676132915	3.794338606	5.469459447	3.374979414	4.237200938	3.859303245	5.554565983	4.019487594	4.492897946	4.637580138	5.384352911	2.730471233
16.5.1.3.3	Gorai.001G123400	secondary metabolism.sulfur-containing.glucosinolates.degradation.nitrilase	Symbols: NIT4 | NIT4 (NITRILASE 4); 3-cyanoalanine hydratase/ cyanoalanine nitrilase/ indole-3-acetonitrile nitrilase/ nitrilase/ nitrile hydratase | chr5:7379199-7381935 FORWARD	Gorai.001G123400	Chr01	15408794	15412375	-	PF00795	PTHR23088	KOG0805	3.5.5.1,3.5.5.4	K13035	AT5G22300.1	AtNIT4,NIT4	nitrilase 4	Gorai.001G123400	55.659801	55.659801	8	1.863941011		1		0.994210409	26.86386022	38.66920935	0.231991218	1	3	3	8	8	8	0.00083963	4.15E-05	0.871620205	7.141883509	6.019033807	7.763629463	6.108499257	7.599147762	4.850558149	8.252568379	6.699089415	8.062746091	5.553130149	7.274690547	5.517909099
16.7	Gorai.012G081500	secondary metabolism.wax	Symbols: CER1 | CER1 (ECERIFERUM 1); octadecanal decarbonylase | chr1:418767-422438 FORWARD	Gorai.012G081500	Chr12	13357381	13361300	-	PF04116,PF12076	PTHR11863				AT1G02205.2	CER1	Fatty acid hydroxylase superfamily	Gorai.012G081500	75.42891281	75.42891281	8	2.812497954		1		0.988165015	4.403155568	100.4131054	22.88548145	1	3	3	8	8	8	0.069112562	1.09E-06	0.000279458	7.880397266	7.49185332	9.185968071	8.399341093	8.132497511	5.026694496	9.080291343	8.974958081	8.320157079	5.14618256	9.291644799	7.823724104
16.7	Gorai.012G081600	secondary metabolism.wax	Symbols: CER1 | CER1 (ECERIFERUM 1); octadecanal decarbonylase | chr1:418767-422438 FORWARD	Gorai.012G081600	Chr12	13392278	13398022	-	PF04116,PF12076	PTHR11863				AT1G02205.3	CER1	Fatty acid hydroxylase superfamily	Gorai.012G081600	74.36619364	74.36619364	8	0.517737501		1		0.98358377	59.99723001	114.9220119	6.821251901	1	3	3	8	8	8	5.51E-05	6.45E-07	0.013514506	8.107868712	8.670935533	8.071384966	9.254006948	8.627244836	7.604971741	7.950409597	8.812385443	8.447002862	7.221676949	8.192360335	9.695628453
16.7	Gorai.005G174100	secondary metabolism.wax	Symbols: YBR159, KCR1 | YBR159; ketoreductase/ oxidoreductase | chr1:25391460-25393610 FORWARD	Gorai.005G174100	Chr05	50604587	50612180	+	PF00106,PF08659	PTHR19410	KOG1014			AT1G67730.1	ATKCR1,KCR1,YBR159	beta-ketoacyl reductase 1	Gorai.005G174100	685.9794773	685.9794773	8	8.359796836		1		0.997299703	0.272179728	36.25778646	0.02464954	1	3	3	8	8	8	0.616005227	5.27E-05	0.994341993	7.253919222	7.713543476	10.73448046	4.746411052	9.7564781	4.697555781	10.39714219	4.719996711	9.418069839	4.480468148	11.07181873	4.772825393
16.7	Gorai.002G005500	secondary metabolism.wax	Symbols: KCS9 | KCS9 (3-KETOACYL-COA SYNTHASE 9); acyltransferase/ catalytic/ transferase, transferring acyl groups other than amino-acyl groups | chr2:7050944-7052897 FORWARD	Gorai.002G005500	Chr02	343787	354657	-	PF08392,PF02797,PF08541					AT2G16280.1	KCS9	3-ketoacyl-CoA synthase 9	Gorai.002G005500	18.00111484	18.00111484	8	0.284261188		1		0.982490109	119.7680227	61.4630214	10.92181342	1	3	3	8	8	8	4.31E-06	7.23E-06	0.003350656	7.749790644	7.148168254	7.016109456	7.862596296	7.774490415	7.14272163	7.604621146	8.032323302	8.083420391	7.278797739	6.427597766	7.692869289
16.8.1	Gorai.011G282700	secondary metabolism.flavonoids.anthocyanins	transferase family protein | chr2:16687673-16689956 REVERSE	Gorai.011G282700	Chr11	61541734	61553567	+	PF02458					AT2G39980.1		HXXXD-type acyl-transferase family protein	Gorai.011G282700	8.038520734	8.038520734	8	2.600050111		1		0.997666401	61.88770698	154.9925386	30.89477871	1	3	3	8	8	8	4.93E-05	2.00E-07	9.49E-05	6.403137728	5.12304444	7.307813894	5.985124365	6.183036428	3.576389649	7.441319967	7.00823558	6.507749134	4.65524623	7.174307821	4.96201315
16.8.1	Gorai.010G242800	secondary metabolism.flavonoids.anthocyanins	glycosyltransferase family protein | chr4:13763464-13765064 REVERSE	Gorai.010G242800	Chr10	61180048	61181570	+	PF00201	PTHR11926	KOG1192			AT4G27570.1		UDP-Glycosyltransferase superfamily protein	Gorai.010G242800	21.35263389	21.35263389	8	2.706027793		1		0.983625772	19.66101467	24.68993172	0.199660392	1	3	3	8	8	8	0.002185117	0.000213344	0.893740523	5.634579789	4.030737647	2.78326146	6.432708904	4.564674244	5.549990263	3.419446201	7.196769102	5.548797455	6.373306397	2.14707672	5.668648707
16.8.1.12	Gorai.009G033100	secondary metabolism.flavonoids.anthocyanins.anthocyanidin 3-O-glucosyltransferase	UDP-glucoronosyl/UDP-glucosyl transferase family protein | chr5:20189655-20191390 REVERSE	Gorai.009G033100	Chr09	2470522	2471863	+	PF00201	PTHR11926	KOG1192			AT5G49690.1		UDP-Glycosyltransferase superfamily protein	Gorai.009G033100	20.50248799	20.50248799	8	1.408186768		1		0.933790064	0.03879438	13.98576329	0.865476891	1	3	3	8	8	8	0.848768532	0.001510942	0.497555811	4.28054219	4.352408271	5.626760263	4.631443453	4.350385944	2.657311263	5.258262424	4.503709162	4.255696945	3.104500231	5.995258102	4.759177744
16.8.2	Gorai.013G176000	secondary metabolism.flavonoids.chalcones	chalcone-flavanone isomerase-related | chr1:19976415-19977955 REVERSE	Gorai.013G176000	Chr13	46525374	46527444	-	PF02431					AT1G53520.1		Chalcone-flavanone isomerase family protein	Gorai.013G176000	13.76259219	13.76259219	8	0.892548734		1		0.920295225	6.287397428	48.82894045	0.328914519	1	3	3	8	8	8	0.036514666	1.73E-05	0.804828119	5.028510249	4.532419695	4.03629211	6.178784324	4.649723038	4.257060416	4.40668745	6.328146904	4.818838234	4.560368407	3.665896771	6.029421743
16.8.2	Gorai.012G173100	secondary metabolism.flavonoids.chalcones	aldo/keto reductase, putative | chr1:22071292-22073147 REVERSE	Gorai.012G173100	Chr12	34297523	34302874	+	PF00248	PTHR11732	KOG1577			AT1G59960.1		NAD(P)-linked oxidoreductase superfamily protein	Gorai.012G173100	28.9904139	28.9904139	8	2.672616544		1		0.980123216	2.323376904	106.9861073	0.273129937	1	3	3	8	8	8	0.165949198	8.52E-07	0.843223029	5.249098621	5.658272402	3.90119064	7.764204143	4.203946219	5.945401044	3.904774702	7.568755081	3.756030622	5.766834078	3.897606578	7.959653204
16.8.2	Gorai.012G014600	secondary metabolism.flavonoids.chalcones	chalcone-flavanone isomerase family protein | chr5:1563320-1565007 FORWARD	Gorai.012G014600	Chr12	1623619	1625719	-	PF02431					AT5G05270.1		Chalcone-flavanone isomerase family protein	Gorai.012G014600	1490.790177	1490.790177	8	7.361359939		1		0.996627079	0.086478637	151.6659202	0.035348037	1	3	3	8	8	8	0.77618801	2.18E-07	0.990409655	9.118544831	9.347927036	10.38665079	9.288902881	12.19171481	5.065675254	10.30657239	9.196187176	12.07582003	4.89559973	10.46672918	9.381618586
16.8.2.1	Gorai.006G000200	secondary metabolism.flavonoids.chalcones.naringenin-chalcone synthase	Symbols: CHS, TT4, ATCHS | TT4 (TRANSPARENT TESTA 4); naringenin-chalcone synthase | chr5:4488688-4490264 FORWARD	Gorai.006G000200	Chr06	139855	141412	-	PF00195,PF08392,PF08545,PF02797,PF08541			2.3.1.74	K00660	AT5G13930.1	ATCHS,CHS,TT4	Chalcone and stilbene synthase family protein	Gorai.006G000200	109.1955381	109.1955381	8	3.969886884		1		0.988473461	1.340701876	69.86010972	1.499508633	1	3	3	8	8	8	0.280307627	4.43E-06	0.287005844	6.163592258	6.619907219	4.522847795	8.936018665	7.349919121	4.758213373	5.117201926	8.318162511	6.77776152	4.441243074	3.928493665	9.553874818
16.8.2.2	Gorai.013G023400	secondary metabolism.flavonoids.chalcones.chalcone isomerase	Symbols: TT5, A11, CFI | TT5 (TRANSPARENT TESTA 5); chalcone isomerase | chr3:20430114-20431470 REVERSE	Gorai.013G023400	Chr13	1719934	1723464	+	PF02431			5.5.1.6	K01859	AT3G55120.1	A11,CFI,TT5	Chalcone-flavanone isomerase family protein	Gorai.013G023400	80.28718717	80.28718717	8	1.026036165		1		0.969627161	66.34834688	62.34610956	0.235936595	1	3	3	8	8	8	3.83E-05	6.85E-06	0.868903843	8.064925485	6.99828804	8.611366599	7.302796267	7.814168488	6.398095697	9.077859802	7.841125969	8.335236051	7.00548012	8.144873396	6.764466566
16.8.3	Gorai.013G260500	secondary metabolism.flavonoids.dihydroflavonols	Symbols: UGT71D1 | UGT71D1 (UDP-GLUCOSYL TRANSFERASE 71D1); UDP-glycosyltransferase/ quercetin 3-O-glucosyltransferase/ transferase, transferring glycosyl groups | chr2:12703537-12705181 FORWARD	Gorai.013G260500	Chr13	57519828	57523264	-	PF00201	PTHR11926	KOG1192			AT2G29730.1	UGT71D1	UDP-glucosyl transferase 71D1	Gorai.013G260500	8.131667984	8.131667984	8	3.107602065		1		0.939785886	2.908859508	9.610538403	0.251341985	1	3	3	8	8	8	0.126487898	0.004977733	0.858277446	1.797064195	2.987906284	3.395088374	4.362074368	1.116124118	0.6966541	2.741831235	3.480880207	0.681701526	0.283843814	4.048345513	5.243268529
16.8.3	Gorai.007G107100	secondary metabolism.flavonoids.dihydroflavonols	Symbols: GT72B1, UGT72B1 | GT72B1; UDP-glucosyltransferase/ UDP-glycosyltransferase/ transferase, transferring glycosyl groups | chr4:461592-463449 REVERSE	Gorai.007G107100	Chr07	8042591	8044474	+	PF00201	PTHR11926	KOG1192	2.4.1.218	K08237	AT4G01070.1	GT72B1,UGT72B1	UDP-Glycosyltransferase superfamily protein	Gorai.007G107100	13.36910853	13.36910853	8	3.239798798		1		0.986094204	0.958010747	57.53590775	4.770354785	1	3	3	8	8	8	0.356355707	9.30E-06	0.03432543	5.237368379	4.910712343	6.784537489	5.302028713	5.910552422	2.29904282	6.558108357	5.59366379	5.821951359	2.975750009	7.010966621	5.010393636
16.8.3.1	Gorai.001G173700	secondary metabolism.flavonoids.dihydroflavonols.dihydroflavonol 4-reductase	Symbols: BEN1 | BEN1; binding / catalytic/ coenzyme binding / oxidoreductase, acting on CH-OH group of donors | chr2:18703829-18706266 REVERSE	Gorai.001G173700	Chr01	25317062	25326863	-	PF08659,PF00106,PF01370,PF05368,PF01073,PF07993	PTHR10366	KOG1502			AT2G45400.1	BEN1	NAD(P)-binding Rossmann-fold superfamily protein	Gorai.001G173700	6.465066691	6.465066691	8	2.781035128		1		0.984847806	34.61871417	84.32157607	1.753690467	1	3	3	8	8	8	0.000368431	2.15E-06	0.233460376	5.195601955	3.637736667	6.287021024	4.03432221	4.885875912	2.459458097	6.802814728	4.821831296	5.638851267	3.518910527	5.77122732	3.246813124
16.8.3.1	Gorai.001G174000	secondary metabolism.flavonoids.dihydroflavonols.dihydroflavonol 4-reductase	Symbols: BEN1 | BEN1; binding / catalytic/ coenzyme binding / oxidoreductase, acting on CH-OH group of donors | chr2:18703829-18706266 REVERSE	Gorai.001G174000	Chr01	25375492	25377818	-	PF08659,PF01370,PF05368,PF02719,PF01073,PF07993	PTHR10366	KOG1502			AT2G45400.1	BEN1	NAD(P)-binding Rossmann-fold superfamily protein	Gorai.001G174000	26.44065655	26.44065655	8	0.889970008		1		0.962849551	0.003017245	56.83838875	3.446743925	1	3	3	8	8	8	0.957541683	9.75E-06	0.07178349	6.394309884	6.387276784	7.202774817	5.961965303	7.242565486	5.155867731	6.971252522	6.175666495	7.158871472	5.271449048	7.434297111	5.748264112
16.8.3.1	Gorai.008G012400	secondary metabolism.flavonoids.dihydroflavonols.dihydroflavonol 4-reductase	dihydroflavonol 4-reductase family / dihydrokaempferol 4-reductase family | chr4:16833933-16835619 REVERSE	Gorai.008G012400	Chr08	1380270	1382199	+	PF00106,PF01370,PF05368,PF01073,PF07993	PTHR10366	KOG1502			AT4G35420.1	DRL1	dihydroflavonol 4-reductase-like1	Gorai.008G012400	11.68567008	11.68567008	8	0.605113639		1		0.796731627	0.161972788	14.23446281	1.16301029	1	3	3	8	8	8	0.697886207	0.001425496	0.382116302	4.025392655	3.921637447	5.032274776	3.530130889	3.838096996	3.493557543	4.864867783	3.65572428	3.673981065	3.906997491	5.19968177	3.404537499
16.8.3.1	Gorai.009G200600	secondary metabolism.flavonoids.dihydroflavonols.dihydroflavonol 4-reductase	Symbols: DFR, TT3, M318 | DFR (DIHYDROFLAVONOL 4-REDUCTASE); dihydrokaempferol 4-reductase | chr5:17164141-17165918 REVERSE	Gorai.009G200600	Chr09	15533979	15536776	+	PF00106,PF01370,PF05368,PF08659,PF01073,PF07993	PTHR10366	KOG1502	1.1.1.219,1.1.1.234	K13082	AT5G42800.1	DFR,M318,TT3	dihydroflavonol 4-reductase	Gorai.009G200600	417.0460496	417.0460496	8	0.709635662		1		0.985689819	10.62934591	114.6381981	0.651305599	1	3	3	8	8	8	0.011522673	6.51E-07	0.604085966	10.09271071	9.819463943	10.91348109	10.00588447	10.19953022	8.705453523	10.98419903	10.17040677	10.34765462	8.868582419	10.84276315	9.841362175
16.8.3.1	Gorai.010G008900	secondary metabolism.flavonoids.dihydroflavonols.dihydroflavonol 4-reductase	Symbols: DFR, TT3, M318 | DFR (DIHYDROFLAVONOL 4-REDUCTASE); dihydrokaempferol 4-reductase | chr5:17164141-17165918 REVERSE	Gorai.010G008900	Chr10	666209	670672	+	PF00106,PF01370,PF05368,PF08659,PF01073,PF07993	PTHR10366	KOG1502	1.1.1.219,1.1.1.234	K13082	AT5G42800.1	DFR,M318,TT3	dihydroflavonol 4-reductase	Gorai.010G008900	241.4481787	241.4481787	8	2.123788513		1		0.986304798	16.09049874	72.755027	0.249855017	1	3	3	8	8	8	0.003888025	3.79E-06	0.859304182	8.615425112	7.831899738	6.600991502	9.757228609	9.318259158	7.218170431	7.177390074	10.06855738	9.633566697	7.582186294	6.02459293	9.445899835
16.8.3.3	Gorai.008G198200	secondary metabolism.flavonoids.dihydroflavonols.flavonoid 3''-monooxygenase	Symbols: TT7, CYP75B1, D501 | TT7 (TRANSPARENT TESTA 7); flavonoid 3'-monooxygenase/ oxygen binding | chr5:2560394-2563109 FORWARD	Gorai.008G198200	Chr08	48277406	48281826	+	PF00067	PTHR19383	KOG0156	1.14.13.21	K05280	AT5G07990.1	CYP75B1,D501,TT7	Cytochrome P450 superfamily protein	Gorai.008G198200	76.113417	76.113417	8	1.267830903		1		0.952053005	6.69715671	17.85921493	0.104343761	1	3	3	8	8	8	0.032218797	0.000663603	0.955211091	6.085825432	5.234037789	4.921785811	7.045053984	6.079908992	4.592977656	5.465986134	7.380252314	6.497892041	4.999171239	4.377585488	6.709855654
16.8.4	Gorai.012G105300	secondary metabolism.flavonoids.flavonols	oxidoreductase, 2OG-Fe(II) oxygenase family protein | chr3:7541477-7543518 FORWARD	Gorai.012G105300	Chr12	23627590	23629218	-	PF03171	PTHR10209	KOG0143			AT3G21420.1		2-oxoglutarate (2OG) and Fe(II)-dependent oxygenase superfamily protein	Gorai.012G105300	6.554725827	6.554725827	8	1.493189242		1		0.973743098	1.70457479	116.2992045	1.576981259	1	3	3	8	8	8	0.227983591	6.16E-07	0.269257841	4.447359355	4.202616403	3.42268175	6.204829224	3.382522199	4.289918343	3.782403948	6.140572577	3.65652284	4.209938055	3.062959551	6.269085872
16.8.4.3	Gorai.003G051800	secondary metabolism.flavonoids.flavonols.flavonol-3-O-rhamnosyltransferase	Symbols: UGT78D2 | UGT78D2 (UDP-GLUCOSYL TRANSFERASE 78D2); UDP-glycosyltransferase/ anthocyanidin 3-O-glucosyltransferase/ quercetin 3-O-glucosyltransferase/ transferase, transferring glycosyl groups | chr5:5607788-5609492 REVERSE	Gorai.003G051800	Chr03	7799521	7801491	-	PF00201	PTHR11926	KOG1192	2.4.1.91	K10757	AT5G17050.1	UGT78D2	UDP-glucosyl transferase 78D2	Gorai.003G051800	7.708912772	7.708912772	8	2.880813613		1		0.981351279	3.789584654	43.10855197	2.532167717	1	3	3	8	8	8	0.08743877	2.77E-05	0.13050085	4.736588553	4.133942824	6.003606077	4.853167112	5.110207533	1.774082031	6.081806961	5.239810963	5.477407652	2.147328635	5.925405192	4.466523262
16.8.5.1	Gorai.002G127000	secondary metabolism.flavonoids.isoflavones.isoflavone reductase	isoflavone reductase, putative | chr1:28251960-28253619 FORWARD	Gorai.002G127000	Chr02	19379859	19382037	-	PF05368,PF01370,PF01073	PTHR10366		1.3.1.-	K00224	AT1G75280.1		NmrA-like negative transcriptional regulator family protein	Gorai.002G127000	1836.782406	1836.782406	8	1.492893417		1		0.945758121	18.42632266	21.51561146	0.005508819	1	3	3	8	8	8	0.002642098	0.000347465	0.999388006	8.834179763	9.990738254	9.421229326	10.65772188	9.685189269	7.885695558	8.838466704	10.08383944	9.086046427	7.328366484	10.00399195	11.23160432
16.8.5.1	Gorai.008G285400	secondary metabolism.flavonoids.isoflavones.isoflavone reductase	oxidoreductase, acting on NADH or NADPH | chr1:28253890-28255173 FORWARD	Gorai.008G285400	Chr08	56121390	56124310	-	PF05368,PF01370,PF01073	PTHR10366				AT1G75290.1		NAD(P)-binding Rossmann-fold superfamily protein	Gorai.008G285400	162.9276998	162.9276998	8	4.143739135		1		0.995668382	7.635412682	204.6553397	0.757651393	1	3	3	8	8	8	0.02455218	6.70E-08	0.548498129	8.11627882	7.334227727	10.3117922	6.931846156	8.541839117	5.115535621	10.58255542	7.525929725	8.847488153	5.50914198	10.04102898	6.337762586
16.1	Gorai.007G378200	secondary metabolism.simple phenols	Symbols: IRX12, LAC4 | IRX12 (IRREGULAR XYLEM 12); laccase | chr2:15934460-15937616 FORWARD	Gorai.007G378200	Chr07	60866162	60868550	+	PF07732,PF00394,PF07731	PTHR11709	KOG1263			AT2G38080.1	ATLMCO4,IRX12,LAC4,LMCO4	Laccase/Diphenol oxidase family protein	Gorai.007G378200	4.551089025	4.551089025	8	2.246323803		1		0.976979551	112.3443316	43.98454037	1.253654579	1	3	3	8	8	8	5.49E-06	2.57E-05	0.353267408	3.15396673	5.230557451	5.527056503	3.440987053	4.709890568	3.091114238	4.273070287	2.594296452	3.622506192	2.12599399	6.78104272	4.287677653
16.1	Gorai.005G076600	secondary metabolism.simple phenols	Symbols: LAC14 | LAC14 (laccase 14); laccase | chr5:2906426-2908658 REVERSE	Gorai.005G076600	Chr05	8707803	8710785	-	PF07732,PF00394,PF07731	PTHR11709	KOG1263			AT5G09360.1	LAC14	laccase 14	Gorai.005G076600	77.67981913	77.67981913	8	6.968372028		1		0.979171108	0.005839169	38.51923713	2.573266333	1	3	3	8	8	8	0.940965833	4.21E-05	0.126806955	6.021706487	6.074960294	5.054465291	8.617644824	8.067350985	2.453872464	5.891315602	8.297204904	7.777479463	2.120825981	4.21761498	8.938084744
16.99	Gorai.003G112900	secondary metabolism.unspecified	Symbols: ATBIOF | ATBIOF (BIOTIN F); 8-amino-7-oxononanoate synthase/ transaminase | chr5:1327213-1330091 FORWARD	Gorai.003G112900	Chr03	34425756	34430651	-	PF00155	PTHR13693	KOG1359	2.3.1.47	K00652	AT5G04620.2	ATBIOF,BIOF	biotin F	Gorai.003G112900	8.307170561	8.307170561	8	3.44377894		1		0.99228585	16.61746602	70.21056569	4.72032971	1	3	3	8	8	8	0.00355154	4.35E-06	0.03521613	5.988472112	5.067227964	5.814981292	6.806525738	6.849664488	2.640228633	6.311121979	7.003230761	7.243026916	3.396508791	5.318840606	6.609820715
16.99	Gorai.008G273900	secondary metabolism.unspecified	ornithine cyclodeaminase/mu-crystallin family protein | chr5:21399331-21400603 FORWARD	Gorai.008G273900	Chr08	55251646	55253398	-	PF02423,PF01488	PTHR13812	KOG3007			AT5G52810.1		NAD(P)-binding Rossmann-fold superfamily protein	Gorai.008G273900	36.54553446	36.54553446	8	1.094495986		1		0.978459915	0.247796758	77.16366183	0.753519901	1	3	3	8	8	8	0.632023889	3.02E-06	0.550556711	6.687839128	6.753759093	7.843417677	6.138849828	7.503784933	5.397144004	7.705170171	6.137756781	7.379585344	5.528844215	7.981665184	6.139942875
17.1.1	Gorai.007G366700	hormone metabolism.abscisic acid.synthesis-degradation	Symbols: HVA22J | HVA22J (HVA22-LIKE PROTEIN J) | chr2:15123154-15125588 REVERSE	Gorai.007G366700	Chr07	59953181	59956127	-	PF03134	PTHR12300				AT2G36020.1	HVA22J	HVA22-like protein J	Gorai.007G366700	19.91662181	19.91662181	8	2.486997055		1		0.97223361	0.159212141	38.60911384	0.158611104	1	3	3	8	8	8	0.70032224	4.18E-05	0.921179817	4.399639966	4.543980209	3.046662313	6.462482819	5.383835663	2.994259555	2.956403804	6.510245491	5.354762978	2.777147588	3.136920821	6.414720147
17.1.1	Gorai.003G149300	hormone metabolism.abscisic acid.synthesis-degradation	Symbols: UGT71B6 | UGT71B6 (UDP-glucosyl transferase 71B6); UDP-glycosyltransferase/ abscisic acid glucosyltransferase/ transferase, transferring glycosyl groups | chr3:7675004-7676494 REVERSE	Gorai.003G149300	Chr03	41669399	41670892	-	PF00201	PTHR11926	KOG1192			AT3G21780.1	UGT71B6	UDP-glucosyl transferase 71B6	Gorai.003G149300	23.53843582	23.53843582	8	1.48461784		1		0.925447811	3.586904808	83.11331571	1.196951716	1	3	3	8	8	8	0.0948529	2.27E-06	0.37100484	5.488798867	5.082360509	7.138461881	5.032738527	4.336540531	4.634577813	7.263325621	5.51040385	4.261839093	4.919626906	7.013598142	4.555073204
17.1.1	Gorai.006G118300	hormone metabolism.abscisic acid.synthesis-degradation	Symbols: AAO2 | AAO2 (ALDEHYDE OXIDASE 2); aldehyde oxidase | chr3:15512607-15517506 REVERSE	Gorai.006G118300	Chr06	36801617	36807540	-	PF00111,PF01799,PF00941,PF03450,PF01315,PF02738	PTHR11908	KOG0430	1.2.3.7	K11817	AT3G43600.1	AAO2,AO3,AOgamma,atAO-2,AtAO3	aldehyde oxidase 2	Gorai.006G118300	21.68390677	21.68390677	8	3.127851221		1		0.952915486	1.266032175	18.27238975	0.109627039	1	3	3	8	8	8	0.293134454	0.000613458	0.952064812	4.381400368	3.623099971	5.884173747	4.456473678	4.241666537	1.426686718	6.094985219	4.790275389	4.493012329	2.147328537	5.673362275	4.122671966
17.1.1	Gorai.009G081000	hormone metabolism.abscisic acid.synthesis-degradation	Symbols: AAO2 | AAO2 (ALDEHYDE OXIDASE 2); aldehyde oxidase | chr3:15512607-15517506 REVERSE	Gorai.009G081000	Chr09	5844076	5860609	+	PF00111,PF01799,PF00941,PF03450,PF01315,PF02738	PTHR11908	KOG0430			AT3G43600.1	AAO2,AO3,AOgamma,atAO-2,AtAO3	aldehyde oxidase 2	Gorai.009G081000	14.39333028	14.39333028	8	0.706705269		1		0.980921466	0.059298022	86.00674539	7.090525618	1	3	3	8	8	8	0.813737035	1.99E-06	0.012131894	6.077185306	6.051159038	5.234373977	7.104938251	6.444239663	5.473136797	5.742343841	6.88836124	6.309243031	5.368793111	4.726404113	7.321515262
17.1.1	Gorai.009G195300	hormone metabolism.abscisic acid.synthesis-degradation	abscisic acid-responsive HVA22 family protein | chr5:17014923-17017252 FORWARD	Gorai.009G195300	Chr09	15002477	15005770	+	PF03134	PTHR12300	KOG1726			AT5G42560.1		Abscisic acid-responsive (TB2/DP1, HVA22) family protein	Gorai.009G195300	5.998524787	5.998524787	8	0.570987004		1		0.979483405	112.2593367	78.1882389	10.51802465	1	3	3	8	8	8	5.50E-06	2.87E-06	0.003769518	6.401953809	5.679484443	5.988103524	6.593178757	6.499688442	5.081905779	6.64364217	6.813288542	6.882032574	5.268851949	5.332564879	6.373068972
17.1.1	Gorai.010G005100	hormone metabolism.abscisic acid.synthesis-degradation	abscisic acid-responsive HVA22 family protein | chr5:17014923-17017252 FORWARD	Gorai.010G005100	Chr10	220261	223428	+	PF03134	PTHR12300	KOG1726			AT5G42560.1		Abscisic acid-responsive (TB2/DP1, HVA22) family protein	Gorai.010G005100	8.481345469	8.481345469	8	0.643002756		1		0.987457351	1.368548941	277.3270984	1.895308335	1	3	3	8	8	8	0.275731019	2.02E-08	0.208849753	6.372536921	6.450637182	7.582886719	6.603017479	5.613452739	5.84699127	7.458083508	6.612570334	5.584734893	5.834758948	7.707689929	6.593464623
17.1.2	Gorai.012G080800	hormone metabolism.abscisic acid.signal transduction	Symbols: ELD1, ABI8, KOB1 | KOB1 (KOBITO) | chr3:2596406-2599819 FORWARD	Gorai.012G080800	Chr12	13166446	13171099	+						AT3G08550.1	ABI8,ELD1,KOB1	elongation defective 1 protein / ELD1 protein	Gorai.012G080800	56.48127834	56.48127834	8	1.236978926		1		0.905148124	0.005741769	31.95441884	0.363753519	1	3	3	8	8	8	0.941459198	8.39E-05	0.781153779	5.793417706	5.81339242	7.239728838	5.803172621	5.808900175	4.361818616	7.076840343	5.809041848	5.758179726	4.529608906	7.402617334	5.797303394
17.1.2	Gorai.010G076700	hormone metabolism.abscisic acid.signal transduction	Symbols: ABI1 | ABI1 (ABA INSENSITIVE 1); calcium ion binding / protein serine/threonine phosphatase | chr4:13219961-13222284 REVERSE	Gorai.010G076700	Chr10	11059420	11063792	+	PF00481	PTHR13832	KOG0698			AT4G26080.1	ABI1,AtABI1	Protein phosphatase 2C family protein	Gorai.010G076700	11.69097515	11.69097515	8	1.440196394		1		0.945570916	12.03718687	45.31132047	3.213865848	1	3	3	8	8	8	0.008449384	2.30E-05	0.08293833	5.312735067	4.609535289	6.264234527	4.664972093	5.459587894	3.455746198	6.346998326	5.251004343	5.525166225	4.127771376	6.181470729	4.078939843
17.1.2	Gorai.013G230300	hormone metabolism.abscisic acid.signal transduction	Symbols: ABI2 | ABI2 (ABA INSENSITIVE 2); protein serine/threonine phosphatase | chr5:23087235-23089627 FORWARD	Gorai.013G230300	Chr13	54882771	54887173	+	PF00481	PTHR13832	KOG0698			AT5G57050.1	ABI2,AtABI2	Protein phosphatase 2C family protein	Gorai.013G230300	11.13309767	11.13309767	8	1.085710733		1		0.980036307	0.368243129	152.0242735	4.130864748	1	3	3	8	8	8	0.560786268	2.16E-07	0.048231315	5.519296826	5.439993928	7.046417785	5.449025029	5.077338794	4.345799898	6.867410585	5.659677035	5.105551285	4.444548399	7.225424986	5.238373023
17.1.3	Gorai.005G095200	hormone metabolism.abscisic acid.induced-regulated-responsive-activated	Symbols: FIP1 | FIP1 (FH INTERACTING PROTEIN 1) | chr1:9850147-9852366 REVERSE	Gorai.005G095200	Chr05	13499091	13501896	+	PF02893					AT1G28200.1	FIP1	FH interacting protein 1	Gorai.005G095200	72.19249784	72.19249784	8	1.176396874		1		0.968734384	0.840414639	23.42864152	0.218570238	1	3	3	8	8	8	0.386079838	0.000257151	0.880837532	6.409530085	6.193767193	7.141859459	5.871503146	7.363774466	4.829457486	7.357587248	5.941396475	7.548655547	4.79048107	6.92613167	5.801609817
17.1.3	Gorai.005G102300	hormone metabolism.abscisic acid.induced-regulated-responsive-activated	Symbols: ABF2, AREB1 | ABF2 (ABSCISIC ACID RESPONSIVE ELEMENTS-BINDING FACTOR 2); DNA binding / protein binding / transcription activator/ transcription factor | chr1:17165127-17167866 REVERSE	Gorai.005G102300	Chr05	17379927	17384026	-						AT1G45249.3	ABF2,AREB1,ATAREB1	abscisic acid responsive elements-binding factor 2	Gorai.005G102300	15.83988689	15.83988689	8	0.793700747		1		0.958994307	0.012054947	32.56468406	0.553380134	1	3	3	8	8	8	0.915276204	7.83E-05	0.660131299	4.976218744	4.954511655	6.135627397	4.935082828	5.001630096	3.789120477	6.188548277	4.971065037	5.195568079	3.549693581	6.082706517	4.899100619
17.1.3	Gorai.013G084300	hormone metabolism.abscisic acid.induced-regulated-responsive-activated	Symbols: ATHVA22C | ATHVA22C | chr1:26220238-26221825 FORWARD	Gorai.013G084300	Chr13	12090540	12094274	-	PF03134	PTHR12300	KOG1725			AT1G69700.1	ATHVA22C,HVA22C	HVA22 homologue C	Gorai.013G084300	6.148197277	6.148197277	8	1.178262267		1		0.983496018	2.221268857	193.5412698	2.639610079	1	3	3	8	8	8	0.17445474	8.35E-08	0.121111065	5.471221776	5.314697865	4.455184848	5.882449091	6.835129864	4.399075478	4.845020321	5.865909705	6.854088006	4.31986907	4.065349374	5.898988476
17.1.3	Gorai.007G233900	hormone metabolism.abscisic acid.induced-regulated-responsive-activated	Symbols: GEM | GEM (GL2-EXPRESSION MODULATOR) | chr2:9541401-9545010 FORWARD	Gorai.007G233900	Chr07	30309273	30311609	-	PF02893					AT2G22475.1	GEM	GRAM domain family protein	Gorai.007G233900	4.799163952	4.799163952	8	0.592974701		1		0.925519054	12.49537206	54.88429666	0.309507645	1	3	3	8	8	8	0.007677066	1.11E-05	0.818135887	4.508222324	4.920782293	4.182470706	5.63418518	5.09820734	3.943146009	4.078098439	5.401342997	4.891674678	3.661773184	4.286842973	5.867027362
17.1.3	Gorai.007G186500	hormone metabolism.abscisic acid.induced-regulated-responsive-activated	unknown protein | chr5:15524178-15524977 FORWARD	Gorai.007G186500	Chr07	17876113	17876814	-						AT5G38760.1		Late embryogenesis abundant protein (LEA) family protein	Gorai.007G186500	53.67650667	53.67650667	8	12.60521282		1		0.990800865	0.617515957	47.01098628	1.906472306	1	3	3	8	8	8	0.454614713	2.00E-05	0.207046432	3.93962132	5.277253023	1.313001369	8.567074817	7.227312852	1.326359648	-0.113378987	8.18137529	6.554383049	1.136105929	2.739381725	8.952774344
17.1.3	Gorai.001G057000	hormone metabolism.abscisic acid.induced-regulated-responsive-activated	Symbols: ATHVA22E, HVA22E | ATHVA22E | chr5:20633193-20634552 REVERSE	Gorai.001G057000	Chr01	5531535	5534781	-	PF03134	PTHR12300				AT5G50720.1	ATHVA22E,HVA22E	HVA22 homologue E	Gorai.001G057000	17.83676224	17.83676224	8	3.161324927		1		0.906922422	0.059198785	22.52369564	0.237656349	1	3	3	8	8	8	0.81388954	0.000295667	0.867719031	3.949935983	3.825748783	5.914476102	2.842786211	4.965588992	1.828518227	5.987335574	3.196128277	4.920373978	1.695906103	5.84161663	2.489444146
17.2.1	Gorai.009G029600	hormone metabolism.auxin.synthesis-degradation	Symbols: IAR3, JR3 | IAR3 (IAA-ALANINE RESISTANT 3); IAA-Ala conjugate hydrolase/ metallopeptidase | chr1:19199419-19201642 FORWARD	Gorai.009G029600	Chr09	2251891	2254595	+	PF01546,PF07687	PTHR11014				AT1G51760.1	IAR3,JR3	peptidase M20/M25/M40 family protein	Gorai.009G029600	60.93422136	60.93422136	8	0.831106012		1		0.980823747	9.347064682	39.97920795	4.629450515	1	3	3	8	8	8	0.015646676	3.67E-05	0.036909002	7.299857647	6.879666903	7.011571814	7.983311581	7.565489992	5.798675713	7.58359616	8.014947065	7.721832663	5.879054701	6.439547469	7.951676098
17.2.1	Gorai.011G068400	hormone metabolism.auxin.synthesis-degradation	Symbols: IAR3, JR3 | IAR3 (IAA-ALANINE RESISTANT 3); IAA-Ala conjugate hydrolase/ metallopeptidase | chr1:19199419-19201642 FORWARD	Gorai.011G068400	Chr11	6078379	6081109	+	PF01546,PF07687	PTHR11014		3.5.1.-	K14664	AT1G51760.1	IAR3,JR3	peptidase M20/M25/M40 family protein	Gorai.011G068400	24.34415713	24.34415713	8	0.925650304		1		0.921309751	6.149735691	24.94786819	0.180332654	1	3	3	8	8	8	0.038119614	0.000205565	0.906780563	4.994148124	5.533863721	6.391939396	5.21244414	5.44431792	4.007322232	6.182021541	4.874295419	5.255372646	3.664902889	6.601857251	5.550592861
17.2.1	Gorai.009G398600	hormone metabolism.auxin.synthesis-degradation	Symbols: ILR1 | ILR1 (IAA-LEUCINE RESISTANT 1); IAA-Leu conjugate hydrolase/ IAA-Phe conjugate hydrolase/ metallopeptidase | chr3:631913-634074 FORWARD	Gorai.009G398600	Chr09	56701075	56703392	+	PF01546,PF07687	PTHR11014	KOG2275	3.5.1.-	K14664	AT3G02875.1	ILR1	Peptidase M20/M25/M40 family protein	Gorai.009G398600	26.2838205	26.2838205	8	3.079579343		1		0.954958197	0.034792195	48.23371517	0.853902096	1	3	3	8	8	8	0.856675019	1.81E-05	0.50277289	4.460475303	4.541964453	3.396344813	6.898092275	5.088830149	2.621612275	3.074767018	6.732225046	5.248502714	2.786406435	3.717922608	7.063959503
17.2.1	Gorai.012G001500	hormone metabolism.auxin.synthesis-degradation	Symbols: ILL3 | ILL3; IAA-amino acid conjugate hydrolase/ metallopeptidase | chr5:21965833-21968061 FORWARD	Gorai.012G001500	Chr12	170939	174198	-	PF01546,PF07687	PTHR11014		3.5.1.-	K14664	AT5G54140.1	ILL3	IAA-leucine-resistant (ILR1)-like 3	Gorai.012G001500	9.173408794	9.173408794	8	5.372699539		1		0.995534547	0.945323006	526.0810721	1.843970621	1	3	3	8	8	8	0.3593886	1.59E-09	0.2173913	5.189573182	5.462603081	2.080734756	8.337481876	5.715937007	5.170198887	2.302074865	8.04489149	5.607421671	4.803904701	1.859394647	8.630072263
17.2.2	Gorai.007G352200	hormone metabolism.auxin.signal transduction	Symbols: PIN1, ATPIN1 | PIN1 (PIN-FORMED 1); transporter | chr1:27659673-27663178 FORWARD	Gorai.007G352200	Chr07	58244925	58248498	+	PF03547					AT1G73590.1	ATPIN1,PIN1	Auxin efflux carrier family protein	Gorai.007G352200	68.09250021	68.09250021	8	1.971961189		1		0.980546542	0.110979979	61.87131833	3.041857104	1	3	3	8	8	8	0.747594002	7.05E-06	0.092576715	6.547872228	6.620930903	8.221784368	5.260256745	7.508234799	5.347330349	7.833214052	5.663407083	7.197264757	5.497603019	8.610354685	4.857106408
17.2.2	Gorai.012G053600	hormone metabolism.auxin.signal transduction	Symbols: AAR3 | AAR3 (antiauxin-resistant 3) | chr3:10987787-10989921 REVERSE	Gorai.012G053600	Chr12	7000463	7004406	+	PF03556	PTHR12281	KOG3077			AT3G28970.1	AAR3	Domain of unknown function (DUF298)	Gorai.012G053600	17.70148599	17.70148599	8	1.055555826		1		0.988202486	83.06967882	299.5795311	0.115054111	1	3	3	8	8	8	1.69E-05	1.49E-08	0.948787946	7.246572445	7.819189114	8.637715893	7.452476402	7.977605678	6.063725143	8.364492061	7.168327144	7.675634265	5.777836308	8.910939726	7.736625661
17.2.2	Gorai.004G053500	hormone metabolism.auxin.signal transduction	Symbols: TIR1 | TIR1 (TRANSPORT INHIBITOR RESPONSE 1); auxin binding / protein binding / ubiquitin-protein ligase | chr3:23273116-23276375 REVERSE	Gorai.004G053500	Chr04	4966213	4971173	-		PTHR23125	KOG1947		K14485	AT3G62980.1	TIR1	F-box/RNI-like superfamily protein	Gorai.004G053500	15.4712658	15.4712658	8	0.519916002		1		0.862404091	0.213572599	30.16422924	0.063849943	1	3	3	8	8	8	0.656289821	0.000103572	0.977505112	4.938469317	5.020508188	6.040847184	4.47789587	4.958282266	4.44092969	5.965693472	4.502458893	4.910183311	4.375541594	6.116000896	4.453332848
17.2.2	Gorai.004G140500	hormone metabolism.auxin.signal transduction	Symbols: TIR1 | TIR1 (TRANSPORT INHIBITOR RESPONSE 1); auxin binding / protein binding / ubiquitin-protein ligase | chr3:23273116-23276375 REVERSE	Gorai.004G140500	Chr04	39569505	39572866	+		PTHR23125	KOG1947			AT3G62980.1	TIR1	F-box/RNI-like superfamily protein	Gorai.004G140500	24.34840524	24.34840524	8	0.767468334		1		0.966366074	6.189316027	28.3553515	2.220864042	1	3	3	8	8	8	0.037649137	0.000129662	0.163227131	5.80004331	5.348953781	6.596526151	5.494181991	5.80080063	4.406485411	6.587354027	5.952546069	5.995913317	4.664359826	6.605698275	5.035817912
17.2.2	Gorai.010G087600	hormone metabolism.auxin.signal transduction	unknown protein | chr5:13749711-13753458 REVERSE	Gorai.010G087600	Chr10	13392450	13396697	-	PF10250					AT5G35570.1		O-fucosyltransferase family protein	Gorai.010G087600	12.92673014	12.92673014	8	0.922600794		1		0.961191011	0.000223896	45.20421139	2.706927419	1	3	3	8	8	8	0.988428009	2.32E-05	0.115649664	5.168156168	5.170672511	5.477910183	6.322119849	4.945607468	3.932019859	5.800110662	6.391559741	5.005180236	3.475774032	5.155709703	6.252679956
17.2.2	Gorai.002G095800	hormone metabolism.auxin.signal transduction	Symbols: TRN1, LOP1 | TRN1 (TORNADO 1) | chr5:22496196-22500543 REVERSE	Gorai.002G095800	Chr02	12108790	12113667	-		PTHR13824				AT5G55540.1	LOP1,TRN1	tornado 1	Gorai.002G095800	5.570653982	5.570653982	8	4.607216064		1		0.997979373	2.062982438	254.5767563	26.50219794	1	3	3	8	8	8	0.188842591	2.83E-08	0.000165497	5.380160612	5.097254422	7.578409241	4.025869767	6.60179564	2.748755422	6.992331367	5.042762106	6.01669354	3.468855437	8.164487114	3.008977427
17.2.3	Gorai.010G038100	hormone metabolism.auxin.induced-regulated-responsive-activated	unknown protein | chr1:7927428-7930657 REVERSE	Gorai.010G038100	Chr10	3556935	3561719	+	PF10250					AT1G22460.1		O-fucosyltransferase family protein	Gorai.010G038100	105.1744443	105.1744443	8	1.242081116		1		0.974742169	3.677409992	37.69035102	0.096997322	1	3	3	8	8	8	0.091445295	4.57E-05	0.959508269	7.445769409	7.094071024	8.358635606	7.150621063	7.95593922	5.614484978	8.516733657	7.272660109	8.161509253	5.832174619	8.200537555	7.028582017
17.2.3	Gorai.004G029600	hormone metabolism.auxin.induced-regulated-responsive-activated	Symbols: GH3.17 | GH3.17; indole-3-acetic acid amido synthetase | chr1:9825286-9828067 FORWARD	Gorai.004G029600	Chr04	2343637	2352263	-	PF03321					AT1G28130.1	GH3.17	Auxin-responsive GH3 family protein	Gorai.004G029600	19.57460412	19.57460412	8	1.742233235		1		0.971962311	0.147220493	108.0125722	0.991902377	1	3	3	8	8	8	0.711201956	8.21E-07	0.444288115	5.340957905	5.259111078	7.24302075	4.878651271	5.275379259	3.803086687	7.089470481	4.908388286	5.206789403	4.159183451	7.39657102	4.848914255
17.2.3	Gorai.009G381700	hormone metabolism.auxin.induced-regulated-responsive-activated	Symbols: GH3.17 | GH3.17; indole-3-acetic acid amido synthetase | chr1:9825286-9828067 FORWARD	Gorai.009G381700	Chr09	51813196	51814560	-	PF03321					AT1G28130.1	GH3.17	Auxin-responsive GH3 family protein	Gorai.009G381700	9.591377046	9.591377046	8	1.032266798		1		0.774521702	1.358193726	14.77306102	1.712201563	1	3	3	8	8	8	0.277420242	0.001260201	0.241323824	3.494177516	3.841186475	2.815164899	4.846248166	3.808620047	3.20069487	2.14436642	4.883171457	4.087806314	2.861365874	3.485963378	4.809324874
17.2.3	Gorai.009G382000	hormone metabolism.auxin.induced-regulated-responsive-activated	Symbols: GH3.17 | GH3.17; indole-3-acetic acid amido synthetase | chr1:9825286-9828067 FORWARD	Gorai.009G382000	Chr09	51842003	51844850	-	PF03321					AT1G28130.1	GH3.17	Auxin-responsive GH3 family protein	Gorai.009G382000	22.45862496	22.45862496	8	0.508561948		1		0.969835991	4.973206752	62.97751924	0.546953298	1	3	3	8	8	8	0.056290943	6.59E-06	0.663972105	6.327594714	6.56351335	5.549571068	7.359252707	6.184623985	6.688768369	5.288373067	7.255386835	6.131387788	6.635231166	5.810769068	7.463118578
17.2.3	Gorai.006G242800	hormone metabolism.auxin.induced-regulated-responsive-activated	aldo/keto reductase family protein | chr1:22347622-22349297 REVERSE	Gorai.006G242800	Chr06	48867234	48869946	-	PF00248	PTHR11732	KOG1575			AT1G60680.1		NAD(P)-linked oxidoreductase superfamily protein	Gorai.006G242800	7.299258363	7.299258363	8	1.644469855		1		0.988207661	81.6132935	338.5287196	14.05691945	1	3	3	8	8	8	1.80E-05	9.15E-09	0.001485857	5.972031614	6.726134023	7.773780224	6.573357207	6.525790988	4.523402854	7.250830981	6.431711922	6.092416603	4.11316695	8.296729467	6.715002493
17.2.3	Gorai.004G246200	hormone metabolism.auxin.induced-regulated-responsive-activated	aldo/keto reductase family protein | chr1:22349892-22351668 REVERSE	Gorai.004G246200	Chr04	58294911	58298112	-	PF00248	PTHR11732	KOG1575			AT1G60690.1		NAD(P)-linked oxidoreductase superfamily protein	Gorai.004G246200	24.81496697	24.81496697	8	0.661744711		1		0.977598931	0.107152823	53.19140382	0.496271535	1	3	3	8	8	8	0.75181056	1.25E-05	0.694944038	6.298990937	6.33908749	7.22013714	5.916443974	6.87810362	5.26147212	7.259473746	5.809944593	6.934507178	5.19203823	7.180800533	6.022943355
17.2.3	Gorai.004G246300	hormone metabolism.auxin.induced-regulated-responsive-activated	aldo/keto reductase family protein | chr1:22349892-22351668 REVERSE	Gorai.004G246300	Chr04	58315954	58318689	-	PF00248	PTHR11732	KOG1575			AT1G60690.1		NAD(P)-linked oxidoreductase superfamily protein	Gorai.004G246300	458.8444999	458.8444999	8	2.68981111		1		0.988376113	0.596149816	29.31218179	0.085787176	1	3	3	8	8	8	0.462247815	0.000114953	0.965871459	7.762496293	8.028813257	9.435872278	6.953465533	9.390841523	5.802439766	9.217479601	6.882906805	9.198088268	5.751510499	9.654264956	7.024024261
17.2.3	Gorai.004G246400	hormone metabolism.auxin.induced-regulated-responsive-activated	aldo/keto reductase family protein | chr1:22349892-22351668 REVERSE	Gorai.004G246400	Chr04	58330961	58333531	-	PF00248	PTHR11732	KOG1575			AT1G60690.1		NAD(P)-linked oxidoreductase superfamily protein	Gorai.004G246400	32.58529381	32.58529381	8	5.173406476		1		0.963461938	0.23005182	39.67524719	0.136038425	1	3	3	8	8	8	0.644323605	3.77E-05	0.935744268	4.947415631	4.689216127	7.413508459	2.627738896	6.479892585	2.752123575	7.458049294	2.863952469	6.459866112	3.007794648	7.368967624	2.391525324
17.2.3	Gorai.013G121000	hormone metabolism.auxin.induced-regulated-responsive-activated	aldo/keto reductase family protein | chr1:22349892-22351668 REVERSE	Gorai.013G121000	Chr13	30703980	30706585	+	PF00248	PTHR11732	KOG1575			AT1G60690.1		NAD(P)-linked oxidoreductase superfamily protein	Gorai.013G121000	5.278993743	5.278993743	8	1.194846039		1		0.997192703	11.26862073	903.933726	0.829988119	1	3	3	8	8	8	0.009977921	1.84E-10	0.513739998	6.969146244	6.808622745	8.277797751	6.605769471	7.289131798	5.382838955	8.315843093	6.694478107	7.352435177	5.513828598	8.23975241	6.517060836
17.2.3	Gorai.007G282100	hormone metabolism.auxin.induced-regulated-responsive-activated	oxidoreductase | chr1:22362293-22363854 REVERSE	Gorai.007G282100	Chr07	48334014	48341145	+	PF00248	PTHR11732	KOG1575			AT1G60750.1		NAD(P)-linked oxidoreductase superfamily protein	Gorai.007G282100	20.41195685	20.41195685	8	2.927285334		1		0.990591036	8.013721921	180.4695208	5.978040937	1	3	3	8	8	8	0.022121189	1.10E-07	0.019328581	6.203743253	5.619219197	8.089500223	4.162486605	6.684683411	4.709254661	7.933608311	5.015594563	6.633644212	5.232125926	8.245392135	3.309378646
17.2.3	Gorai.005G113300	hormone metabolism.auxin.induced-regulated-responsive-activated	unknown protein | chr1:28613207-28616739 REVERSE	Gorai.005G113300	Chr05	21574697	21579663	-	PF10250					AT1G76270.1		O-fucosyltransferase family protein	Gorai.005G113300	7.869201955	7.869201955	8	2.150507636		1		0.99525233	6.224874884	110.772934	3.68125644	1	3	3	8	8	8	0.037232736	7.44E-07	0.062367177	5.662061985	5.255173666	6.896028437	5.61057689	6.130359247	3.197506728	6.918165428	5.883429798	6.103826791	3.742825925	6.873891446	5.337723982
17.2.3	Gorai.013G048400	hormone metabolism.auxin.induced-regulated-responsive-activated	Symbols: GH3.1 | GH3.1 | chr2:6451372-6453670 REVERSE	Gorai.013G048400	Chr13	4308939	4311834	+	PF03321				K14487	AT2G14960.1	GH3.1	Auxin-responsive GH3 family protein	Gorai.013G048400	9.636760684	9.636760684	8	1.496829512		1		0.987254332	2.056493101	58.49422774	0.539437293	1	3	3	8	8	8	0.18946623	8.74E-06	0.668488845	4.848323906	4.554209874	6.166434882	4.417887926	5.224604621	2.996140131	6.389329418	4.461868234	5.50766825	3.034429723	5.943540346	4.373907619
17.2.3	Gorai.013G230800	hormone metabolism.auxin.induced-regulated-responsive-activated	Symbols: COV1 | COV1 (CONTINUOUS VASCULAR RING) | chr2:8687354-8689476 REVERSE	Gorai.013G230800	Chr13	54928443	54932954	+	PF04367					AT2G20120.1	COV1	Protein of unknown function (DUF502)	Gorai.013G230800	20.7457534	20.7457534	8	0.443417865		1		0.850007098	10.67623813	13.02090934	1.388154111	1	3	3	8	8	8	0.01139956	0.001909663	0.315016418	5.493958171	4.887910515	5.95678902	4.912393865	5.209815596	4.684738892	6.054797306	5.48581939	5.416500946	5.018715043	5.858780733	4.33896834
17.2.3	Gorai.012G110800	hormone metabolism.auxin.induced-regulated-responsive-activated	unknown protein | chr2:15894057-15897610 REVERSE	Gorai.012G110800	Chr12	25059751	25063289	-	PF10250					AT2G37980.1		O-fucosyltransferase family protein	Gorai.012G110800	6.169692171	6.169692171	8	0.816243396		1		0.985401631	8.236230368	159.6144196	21.60107557	1	3	3	8	8	8	0.020832661	1.78E-07	0.000342655	5.858330757	6.075268539	6.974531852	5.82425048	6.362495649	4.705920612	6.552538183	6.004877818	6.217467269	4.658439759	7.39652552	5.643623141
17.2.3	Gorai.004G149700	hormone metabolism.auxin.induced-regulated-responsive-activated	auxin-responsive family protein | chr2:19180730-19181467 FORWARD	Gorai.004G149700	Chr04	42322441	42322797	-	PF02519				K14488	AT2G46690.1		SAUR-like auxin-responsive protein family	Gorai.004G149700	44.31511126	44.31511126	8	3.432422301		1		0.97311223	8.075212226	27.93606667	4.753413476	1	3	3	8	8	8	0.021755273	0.000136846	0.034623901	4.567364888	5.928997778	7.185962887	5.81814034	5.214573895	2.774048209	6.175929053	5.607242729	4.208434188	2.277853581	8.19599672	6.029037951
17.2.3	Gorai.001G176300	hormone metabolism.auxin.induced-regulated-responsive-activated	Symbols: AIR12 | AIR12; extracellular matrix structural constituent | chr3:2365301-2366496 FORWARD	Gorai.001G176300	Chr01	26161403	26162935	+	PF04526					AT3G07390.1	AIR12	auxin-responsive family protein	Gorai.001G176300	9.986150015	9.986150015	8	0.570038546		1		0.916797377	0.999521624	54.69862648	2.056857437	1	3	3	8	8	8	0.346702415	1.13E-05	0.184502578	5.074693507	5.208975489	4.401443518	6.215652757	5.102343415	4.847898302	4.633586312	6.059977842	5.058109427	4.547100449	4.169300724	6.371327673
17.2.3	Gorai.001G229300	hormone metabolism.auxin.induced-regulated-responsive-activated	auxin-responsive family protein | chr3:9208937-9210599 FORWARD	Gorai.001G229300	Chr01	46552787	46554782	-	PF04526,PF03188	PTHR23130	KOG4293			AT3G25290.1		Auxin-responsive family protein	Gorai.001G229300	33.00298092	33.00298092	8	3.404958583		1		0.98917218	2.725210819	203.3615157	1.999042243	1	3	3	8	8	8	0.137381201	6.87E-08	0.192798505	6.573814707	6.860452358	8.851927648	5.21916776	8.04373429	4.753704433	8.518299555	5.356206199	7.774447645	4.646305431	9.18555574	5.08212932
17.2.3	Gorai.001G017500	hormone metabolism.auxin.induced-regulated-responsive-activated	auxin-responsive protein-related | chr3:15094083-15095512 FORWARD	Gorai.001G017500	Chr01	1615768	1617374	+	PF02519					AT3G43120.1		SAUR-like auxin-responsive protein family	Gorai.001G017500	5.947744828	5.947744828	8	0.965525616		1		0.898835053	0.800145515	24.59639898	2.631243877	1	3	3	8	8	8	0.397162874	0.000216256	0.121811761	3.318710665	3.54850584	4.750790821	2.549249718	3.475410902	2.958981569	4.325381936	2.482822727	3.08874176	3.377896236	5.176199705	2.61567671
17.2.3	Gorai.002G017500	hormone metabolism.auxin.induced-regulated-responsive-activated	Symbols: DFL2, GH3-10 | DFL2 (DWARF IN LIGHT 2) | chr4:1497536-1499865 REVERSE	Gorai.002G017500	Chr02	1171712	1175758	+	PF03321				K14487	AT4G03400.1	DFL2,GH3-10	Auxin-responsive GH3 family protein	Gorai.002G017500	7.89961554	7.89961554	8	3.180844641		1		0.968300399	57.16781434	57.58958972	0.901103142	1	3	3	8	8	8	6.54E-05	9.27E-06	0.481864906	5.365316797	3.169015915	2.81234723	6.236684988	3.56835687	4.451276338	3.682138261	7.17647042	5.027011987	5.575646521	1.942556198	5.296899557
17.2.3	Gorai.004G214900	hormone metabolism.auxin.induced-regulated-responsive-activated	Symbols: PBS3, GDG1, WIN3, GH3.12 | PBS3 (AVRPPHB SUSCEPTIBLE 3) | chr5:4267510-4271051 FORWARD	Gorai.004G214900	Chr04	54776104	54778499	-	PF03321					AT5G13320.1	GDG1,GH3.12,PBS3,WIN3	Auxin-responsive GH3 family protein	Gorai.004G214900	19.35426536	19.35426536	8	0.537955492		1		0.791540036	4.67E-05	14.48226068	2.099367605	1	3	3	8	8	8	0.994714932	0.00134628	0.178678776	4.606026023	4.604402643	5.615176261	4.262318553	4.216178711	4.327183807	5.258880181	4.552976611	4.159153256	4.453094043	5.97147234	3.971660495
17.2.3	Gorai.007G232700	hormone metabolism.auxin.induced-regulated-responsive-activated	unknown protein | chr5:26172131-26175033 FORWARD	Gorai.007G232700	Chr07	29536931	29540957	-	PF10250					AT5G65470.1		O-fucosyltransferase family protein	Gorai.007G232700	41.52290291	41.52290291	8	0.928589768		1		0.920851067	57.58628202	16.493406	8.675940119	1	3	3	8	8	8	6.37E-05	0.0008704	0.006772696	5.914049684	7.037886426	7.145298607	6.642756766	6.5889808	5.526836048	6.121366963	6.283354146	5.792115773	5.459361855	8.169230251	7.002159385
17.2.3	Gorai.008G092600	hormone metabolism.auxin.induced-regulated-responsive-activated	unknown protein | chr5:26172131-26175033 FORWARD	Gorai.008G092600	Chr08	23286018	23289639	+	PF10250					AT5G65470.1		O-fucosyltransferase family protein	Gorai.008G092600	60.53787603	60.53787603	8	4.293651927		1		0.983697964	0.05848006	54.84299725	0.495132226	1	3	3	8	8	8	0.814998159	1.12E-05	0.695653973	6.216495631	6.103118305	8.193445694	5.942791786	7.445909364	3.057081027	8.03726851	5.957015121	7.254527177	3.617171716	8.349622878	5.928568452
17.3.1.1.1	Gorai.001G243600	hormone metabolism.brassinosteroid.synthesis-degradation.BRs.DET2	3-oxo-5-alpha-steroid 4-dehydrogenase family protein / steroid 5-alpha-reductase family protein | chr2:7162989-7165323 REVERSE	Gorai.001G243600	Chr01	48468118	48475093	-	PF02544	PTHR14624	KOG1640			AT2G16530.1		3-oxo-5-alpha-steroid 4-dehydrogenase family protein	Gorai.001G243600	118.6912621	118.6912621	8	0.565991992		1		0.954921647	10.25340432	55.45713763	7.541835801	1	3	3	8	8	8	0.012572731	1.07E-05	0.010187514	7.975093383	7.575862873	7.749766831	8.782670912	7.029848048	7.539626722	8.348445633	8.716525145	7.194063436	7.641339319	7.151088028	8.84881668
17.3.1.1.1	Gorai.012G111500	hormone metabolism.brassinosteroid.synthesis-degradation.BRs.DET2	Symbols: DET2, DWF6, ATDET2 | DET2 (DE-ETIOLATED 2); sterol 5-alpha reductase | chr2:15921136-15922313 REVERSE	Gorai.012G111500	Chr12	25140305	25141535	-	PF02544,PF06966	PTHR10556	KOG1638	1.3.99.-	K09591	AT2G38050.1	ATDET2,DET2,DWF6	3-oxo-5-alpha-steroid 4-dehydrogenase family protein	Gorai.012G111500	108.6937174	108.6937174	8	1.846064407		1		0.983058099	3.425359528	146.8206411	0.050270643	1	3	3	8	8	8	0.10135638	2.47E-07	0.984026214	7.410037515	7.722349198	8.05725034	9.373166228	5.888840477	6.94551638	7.900158935	9.198809831	5.70789177	6.833289524	8.214341745	9.547522625
17.3.1.1.3	Gorai.010G198500	hormone metabolism.brassinosteroid.synthesis-degradation.BRs.CPD	Symbols: CPD, CYP90A, CYP90, CBB3, DWF3, CYP90A1 | CPD (CONSTITUTIVE PHOTOMORPHOGENIC DWARF); electron carrier/ heme binding / iron ion binding / monooxygenase/ oxygen binding | chr5:1702688-1706780 REVERSE	Gorai.010G198500	Chr10	55940897	55945621	-	PF00067	PTHR19383	KOG0157			AT5G05690.1	CBB3,CPD,CYP90,CYP90A,CYP90A1,DWF3	Cytochrome P450 superfamily protein	Gorai.010G198500	9.217311011	9.217311011	8	0.703277261		1		0.896599757	36.79751231	21.2519437	0.538404579	1	3	3	8	8	8	0.000300512	0.000362847	0.669111555	4.104175778	5.138948585	4.117001674	5.512602294	4.673853935	4.182790823	3.784902441	4.905282915	4.069832695	3.656685063	4.449100908	6.119921673
17.3.1.1.5	Gorai.010G065800	hormone metabolism.brassinosteroid.synthesis-degradation.BRs.metabolic regulation	Symbols: BAS1, CYP734A1, CYP72B1 | BAS1 (PHYB ACTIVATION TAGGED SUPPRESSOR 1); oxygen binding / steroid hydroxylase | chr2:11380492-11383612 FORWARD	Gorai.010G065800	Chr10	8441124	8444246	-	PF00067	PTHR19383	KOG0157			AT2G26710.1	BAS1,CYP72B1,CYP734A1	Cytochrome P450 superfamily protein	Gorai.010G065800	14.90738009	14.90738009	8	1.978151483		1		0.981584555	9.512071193	41.27496789	1.58480367	1	3	3	8	8	8	0.01502179	3.26E-05	0.267539688	4.497636748	5.244477413	6.356020704	3.673481671	5.893412679	3.561313267	5.774462931	3.790525248	5.375880068	3.049678744	6.937578477	3.556438094
17.3.1.1.99	Gorai.003G012100	hormone metabolism.brassinosteroid.synthesis-degradation.BRs.other	Symbols: ROT3 | ROT3 (ROTUNDIFOLIA 3); oxidoreductase, acting on paired donors, with incorporation or reduction of molecular oxygen, NADH or NADPH as one donor, and incorporation of one atom of oxygen / oxygen binding / steroid hydroxylase | chr4:17187528-17192317 REVERSE	Gorai.003G012100	Chr03	773760	781101	-	PF00067	PTHR19383	KOG0157	1.14.-.-	K12637	AT4G36380.1	ROT3	Cytochrome P450 superfamily protein	Gorai.003G012100	8.363495751	8.363495751	8	0.874131763		1		0.938501739	0.006361836	58.32741152	1.574153511	1	3	3	8	8	8	0.938386392	8.83E-06	0.269882185	4.760770353	4.748069034	6.001831905	3.741414663	5.02710362	4.247328585	6.061246835	3.479818146	4.960859069	4.541157363	5.942416976	4.003011179
17.3.1.2.2	Gorai.009G268600	hormone metabolism.brassinosteroid.synthesis-degradation.sterols.SMT2	Symbols: SMT2, CVP1, FRL1 | SMT2 (STEROL METHYLTRANSFERASE 2); S-adenosylmethionine-dependent methyltransferase | chr1:7038688-7040159 REVERSE	Gorai.009G268600	Chr09	22397036	22399263	+	PF02353,PF01209,PF08241,PF08242,PF08498	PTHR10108	KOG1269	2.1.1.143	K08242	AT1G20330.1	CVP1,FRL1,SMT2	sterol methyltransferase 2	Gorai.009G268600	245.2054253	245.2054253	8	0.776604105		1		0.976942098	6.405971961	49.76859711	0.189631442	1	3	3	8	8	8	0.035200464	1.61E-05	0.900529157	8.414143358	8.741432722	9.522740965	8.434531939	9.042557301	7.311321954	9.313317932	8.319630355	8.885032668	7.138592476	9.732163999	8.549433523
17.3.1.2.2	Gorai.004G066700	hormone metabolism.brassinosteroid.synthesis-degradation.sterols.SMT2	Symbols: SMT1, CPH | SMT1 (STEROL METHYLTRANSFERASE 1); sterol 24-C-methyltransferase | chr5:4423695-4427058 REVERSE	Gorai.004G066700	Chr04	6869174	6874315	+	PF02353,PF01209,PF08241,PF08242,PF08498	PTHR10108	KOG1269	2.1.1.41	K00559	AT5G13710.1	CPH,SMT1	sterol methyltransferase 1	Gorai.004G066700	40.4245125	40.4245125	8	0.633876194		1		0.994167147	0.838008794	291.3769856	1.417222912	1	3	3	8	8	8	0.386728098	1.66E-08	0.30740319	8.460964826	8.50928765	9.419308025	8.141074553	8.959470065	7.420652311	9.449334431	8.07722141	8.987410971	7.329892492	9.389281618	8.204927695
17.3.1.2.4	Gorai.002G242700	hormone metabolism.brassinosteroid.synthesis-degradation.sterols.FACKEL	Symbols: FK, HYD2, ELL1 | FK (FACKEL); delta14-sterol reductase | chr3:19630198-19633296 REVERSE	Gorai.002G242700	Chr02	60684967	60690830	-	PF01222,PF06966	PTHR21257	KOG1435	1.3.1.70	K00222	AT3G52940.1	ELL1,FK,HYD2	Ergosterol biosynthesis ERG4/ERG24 family	Gorai.002G242700	24.87582492	24.87582492	8	1.457449835		1		0.956295301	2.392983296	52.06038453	1.254903243	1	3	3	8	8	8	0.160467548	1.36E-05	0.352888068	6.002156546	5.72001259	7.088478137	5.243781639	6.77125909	4.340819407	7.030944774	5.458517708	6.791719945	4.727443758	7.146011501	5.02904557
17.3.1.2.99	Gorai.002G136800	hormone metabolism.brassinosteroid.synthesis-degradation.sterols.other	Symbols: XF1, SQE1 | XF1; squalene monooxygenase | chr1:21713842-21717290 REVERSE	Gorai.002G136800	Chr02	22882180	22886146	+	PF01946,PF01494,PF01134,PF08491	PTHR13789	KOG1298	1.14.99.7	K00511	AT1G58440.1	SQE1,XF1	FAD/NAD(P)-binding oxidoreductase family protein	Gorai.002G136800	9.264256539	9.264256539	8	2.604992201		1		0.942292196	1.169989741	23.17052944	0.743471639	1	3	3	8	8	8	0.310927408	0.000267462	0.555597047	3.732971293	3.219287484	5.263689648	3.070798151	4.271175805	1.29885395	5.508208439	3.309502044	4.220896691	1.893277997	5.019170857	2.832094259
17.3.1.2.99	Gorai.012G162700	hormone metabolism.brassinosteroid.synthesis-degradation.sterols.other	Symbols: XF1, SQE1 | XF1; squalene monooxygenase | chr1:21713842-21717290 REVERSE	Gorai.012G162700	Chr12	33444798	33447360	+	PF08491		KOG1298			AT1G58440.1	SQE1,XF1	FAD/NAD(P)-binding oxidoreductase family protein	Gorai.012G162700	7.187233201	7.187233201	8	1.925937708		1		0.92753065	0.437875069	5.468548829	5.957879275	1	3	3	8	8	8	0.526746428	0.024388323	0.019502417	3.505629751	3.215347186	3.35095064	4.159070107	4.214794072	1.717139054	3.830782148	3.563553394	3.613352642	3.014830821	2.871119132	4.75458682
17.3.1.2.99	Gorai.004G022500	hormone metabolism.brassinosteroid.synthesis-degradation.sterols.other	Symbols: CAS1 | CAS1 (cycloartenol synthase 1); cycloartenol synthase | chr2:2924447-2930672 FORWARD	Gorai.004G022500	Chr04	1690282	1697096	-	PF00432		KOG0497	5.4.99.8	K01853	AT2G07050.1	CAS1	cycloartenol synthase 1	Gorai.004G022500	17.11462088	17.11462088	8	2.180034776		1		0.998696606	6.34877102	510.1772703	13.13529842	1	3	3	8	8	8	0.035826809	1.80E-09	0.001856025	7.576281992	7.759726256	8.931889376	7.122622613	9.017529755	5.599974752	9.038877917	6.873055224	9.096130406	5.297064421	8.824900834	7.372190003
17.3.1.2.99	Gorai.012G162900	hormone metabolism.brassinosteroid.synthesis-degradation.sterols.other	Symbols: SQE2 | SQE2 (squalene epoxidase 2); FAD binding / oxidoreductase/ squalene monooxygenase | chr2:9723680-9726270 REVERSE	Gorai.012G162900	Chr12	33457496	33461871	+	PF01494,PF01946,PF01134,PF08491	PTHR23023	KOG1298			AT2G22830.1	SQE2	squalene epoxidase 2	Gorai.012G162900	15.9648523	15.9648523	8	1.325207742		1		0.944056588	0.910603984	17.24655824	2.57461357	1	3	3	8	8	8	0.367894726	0.000747775	0.126688055	4.448564083	4.705703188	3.186514072	5.442534714	5.588117215	4.091368542	3.701646386	4.85999021	5.212769688	4.01985005	2.671381758	6.025079218
17.3.1.2.99	Gorai.003G032500	hormone metabolism.brassinosteroid.synthesis-degradation.sterols.other	Symbols: SQE3 | SQE3 (squalene epoxidase 3); squalene monooxygenase | chr4:17743887-17746678 FORWARD	Gorai.003G032500	Chr03	3147095	3150373	+	PF01946,PF01494,PF01266,PF00890,PF01134,PF08491	PTHR13789	KOG1298	1.14.99.7	K00511	AT4G37760.1	SQE3	squalene epoxidase 3	Gorai.003G032500	62.30569386	62.30569386	8	1.239674103		1		0.989529523	26.62239363	81.69095385	0.967724146	1	3	3	8	8	8	0.000863988	2.43E-06	0.453964988	7.213427982	7.851475965	8.623579898	7.366076273	8.194613098	5.945538625	8.399496193	6.954968746	7.890102088	5.609144901	8.847663603	7.7771838
17.3.2.1	Gorai.002G149600	hormone metabolism.brassinosteroid.signal transduction.BRI	Symbols: BRI1, CBB2, DWF2, BIN1, ATBRI1 | BRI1 (BRASSINOSTEROID INSENSITIVE 1); kinase/ protein binding / protein heterodimerization/ protein homodimerization/ protein kinase/ protein serine/threonine kinase | chr4:18324661-18328826 FORWARD	Gorai.002G149600	Chr02	28972597	28976252	-	PF08263,PF00560,PF00069,PF07714	PTHR23258	KOG1187	2.7.10.1,2.7.11.1	K13415	AT4G39400.1	ATBRI1,BIN1,BRI1,CBB2,DWF2	Leucine-rich receptor-like protein kinase family protein	Gorai.002G149600	8.712919244	8.712919244	8	0.467679513		1		0.989005016	67.95221458	173.4930974	3.788934805	1	3	3	8	8	8	3.52E-05	1.28E-07	0.058558288	6.649809876	7.086061933	6.546449331	7.573470877	7.328327815	6.023495594	6.401534098	7.251493667	7.152089492	5.794122246	6.691364564	7.895448087
17.3.2.99	Gorai.005G217200	hormone metabolism.brassinosteroid.signal transduction.other	Symbols: EXL5 | EXL5 (EXORDIUM LIKE 5) | chr2:7494536-7496016 REVERSE	Gorai.005G217200	Chr05	60013235	60014931	+	PF04674					AT2G17230.1	EXL5	EXORDIUM like 5	Gorai.005G217200	29.11722459	29.11722459	8	1.499426186		1		0.990039184	31.52506682	66.77395613	1.566701826	1	3	3	8	8	8	0.000501569	5.27E-06	0.271535766	6.113206738	6.956700748	6.392691089	7.229365024	7.696031897	4.821726961	6.177912944	6.731961155	7.287629845	4.255323007	6.607469235	7.726768893
17.3.2.99	Gorai.012G139200	hormone metabolism.brassinosteroid.signal transduction.other	Symbols: EXL5 | EXL5 (EXORDIUM LIKE 5) | chr2:7494536-7496016 REVERSE	Gorai.012G139200	Chr12	31299822	31301768	+	PF04674					AT2G17230.1	EXL5	EXORDIUM like 5	Gorai.012G139200	73.36020292	73.36020292	8	1.401609333		1		0.991604077	147.4796004	164.595138	0.293571743	1	3	3	8	8	8	1.96E-06	1.58E-07	0.829109374	7.404602941	8.646562456	6.930188703	9.351100354	8.489486876	7.331554861	6.412671795	8.717476028	7.84163286	6.646631081	7.447705611	9.984724679
17.3.2.99	Gorai.012G140900	hormone metabolism.brassinosteroid.signal transduction.other	Symbols: BAK1, RKS10, SERK3, ELG, ATSERK3, ATBAK1 | BAK1 (BRI1-ASSOCIATED RECEPTOR KINASE); kinase/ protein binding / protein heterodimerization/ protein serine/threonine kinase | chr4:16086402-16090771 REVERSE	Gorai.012G140900	Chr12	31418041	31424272	+	PF08263,PF00560,PF00069,PF07714	PTHR23258	KOG1187	2.7.10.1,2.7.11.1	K13416	AT4G33430.1	ATBAK1,ATSERK3,BAK1,ELG,RKS10,SERK3	BRI1-associated receptor kinase	Gorai.012G140900	22.1175613	22.1175613	8	0.883577978		1		0.948284802	0.461407843	23.23037952	0.718278732	1	3	3	8	8	8	0.516134404	0.000265026	0.568444992	5.016229159	5.165880686	5.694065451	4.46373148	6.16655225	4.039870508	5.63422565	4.283506675	5.930280817	4.216903492	5.753905251	4.643956286
17.3.2.99	Gorai.012G141000	hormone metabolism.brassinosteroid.signal transduction.other	Symbols: BAK1, RKS10, SERK3, ELG, ATSERK3, ATBAK1 | BAK1 (BRI1-ASSOCIATED RECEPTOR KINASE); kinase/ protein binding / protein heterodimerization/ protein serine/threonine kinase | chr4:16086402-16090771 REVERSE	Gorai.012G141000	Chr12	31435420	31440445	+	PF08263,PF00560,PF00069,PF07714	PTHR23258	KOG1187			AT4G33430.1	ATBAK1,ATSERK3,BAK1,ELG,RKS10,SERK3	BRI1-associated receptor kinase	Gorai.012G141000	10.20436592	10.20436592	8	1.316305177		1		0.953701186	0.506180038	26.53879147	3.90811728	1	3	3	8	8	8	0.497015223	0.000164678	0.054672752	4.200650844	4.005724287	5.474373406	3.643648654	4.546164319	2.748563884	5.047757985	3.862934732	4.547555276	3.344355384	5.900988828	3.424362575
17.3.2.99	Gorai.006G269200	hormone metabolism.brassinosteroid.signal transduction.other	Symbols: BIM1 | BIM1; DNA binding / protein binding / transcription factor | chr5:2606200-2610123 REVERSE	Gorai.006G269200	Chr06	50690206	50697625	-	PF00010	PTHR12565:SF5				AT5G08130.2	BIM1	basic helix-loop-helix (bHLH) DNA-binding superfamily protein	Gorai.006G269200	26.24384483	26.24384483	8	1.075134729		1		0.923848353	1.946190531	52.87980126	3.168208277	1	3	3	8	8	8	0.200509203	1.28E-05	0.085370762	5.538552999	5.249253448	6.884719985	5.007023047	5.236951995	4.446917867	6.776633866	5.64789963	5.198661342	4.531017159	6.992806103	4.366146463
17.3.3	Gorai.004G139600	hormone metabolism.brassinosteroid.induced-regulated-responsive-activated	Symbols: BRH1 | BRH1 (BRASSINOSTEROID-RESPONSIVE RING-H2); protein binding / zinc ion binding | chr3:22741511-22742284 REVERSE	Gorai.004G139600	Chr04	39290060	39291234	+	PF00097	PTHR22764	KOG1493			AT3G61460.1	BRH1	brassinosteroid-responsive RING-H2	Gorai.004G139600	6.738308413	6.738308413	8	1.545430773		1		0.965274247	286.9164342	16.7154922	1.211496117	1	3	3	8	8	8	1.50E-07	0.000831786	0.366358307	4.120042545	6.297792698	4.983199147	5.792957102	4.616920188	5.442594048	4.0740523	4.629350087	3.549322843	4.22744495	5.892345993	6.956564118
17.4.1	Gorai.013G221000	hormone metabolism.cytokinin.synthesis-degradation	Symbols: CKX7, ATCKX5 | CKX7 (CYTOKININ OXIDASE 7); cytokinin dehydrogenase/ oxidoreductase | chr5:7226727-7230210 FORWARD	Gorai.013G221000	Chr13	54104659	54107903	+	PF01565,PF09265	PTHR13878	KOG1231	1.5.99.12	K00279	AT5G21482.1	ATCKX5,CKX7	cytokinin oxidase 7	Gorai.013G221000	6.423072938	6.423072938	8	1.076197508		1		0.944036416	20.83523693	46.94223714	1.489215879	1	3	3	8	8	8	0.00183886	2.01E-05	0.289467305	4.679054012	3.813301442	5.554959572	3.828967437	4.359424127	3.241359774	5.877777677	4.475501014	4.531011222	3.831926136	5.232141467	3.182433859
17.4.2	Gorai.008G170200	hormone metabolism.cytokinin.signal transduction	Symbols: WOL, CRE1, WOL1, AHK4, ATCRE1 | WOL (WOODEN LEG); cytokinin receptor/ osmosensor/ phosphoprotein phosphatase/ protein histidine kinase | chr2:362983-368082 REVERSE	Gorai.008G170200	Chr08	44430488	44437137	-	PF03924,PF00512,PF02518,PF00072	PTHR23283	KOG0519	2.7.13.3	K14489	AT2G01830.1	AHK4,ATCRE1,CRE1,WOL,WOL1	CHASE domain containing histidine kinase protein	Gorai.008G170200	12.26611734	12.26611734	8	1.101338268		1		0.985856489	40.63303371	89.13126278	2.734826055	1	3	3	8	8	8	0.000214924	1.73E-06	0.113475285	6.528407854	5.854241221	7.199456947	6.194800207	6.695047425	4.675993571	7.379736828	6.622438323	6.976330472	5.135125792	7.019177065	5.767162091
17.4.2	Gorai.009G066000	hormone metabolism.cytokinin.signal transduction	Symbols: AHK5, CKI2 | AHK5 (ARABIDOPSIS HISTIDINE KINASE 5); protein histidine kinase | chr5:3385901-3390686 FORWARD	Gorai.009G066000	Chr09	4694582	4701518	-	PF00512,PF02518,PF00072	PTHR23283	KOG0519			AT5G10720.1	AHK5,CKI2,HK5	histidine kinase 5	Gorai.009G066000	5.646584917	5.646584917	8	0.434016591		1		0.951619031	57.89014941	42.74542936	10.41286972	1	3	3	8	8	8	6.25E-05	2.86E-05	0.003889174	4.906607934	5.618190149	5.021122841	5.987741636	5.181310394	4.859421295	5.126542119	5.52347748	4.684321223	4.292090914	4.915703563	6.452005791
17.4.2	Gorai.007G166900	hormone metabolism.cytokinin.signal transduction	Symbols: AHK2 | AHK2 (ARABIDOPSIS HISTIDINE KINASE 2); cytokinin receptor/ osmosensor/ protein histidine kinase | chr5:13911371-13916337 REVERSE	Gorai.007G166900	Chr07	14829185	14837712	+	PF03924,PF00512,PF02518,PF00072	PTHR23283	KOG0519	2.7.13.3	K14489	AT5G35750.1	AHK2,HK2	histidine kinase 2	Gorai.007G166900	12.64388028	12.64388028	8	0.80001206		1		0.945111817	15.9970109	31.95558332	3.814965939	1	3	3	8	8	8	0.003951833	8.39E-05	0.057681133	5.069397588	5.647855051	6.126100911	5.061889989	5.997967744	4.248546633	5.657080474	4.532112364	5.873603449	4.214794064	6.595121348	5.591667614
17.5.1	Gorai.005G155500	hormone metabolism.ethylene.synthesis-degradation	2-oxoglutarate-dependent dioxygenase, putative | chr1:842747-844190 REVERSE	Gorai.005G155500	Chr05	43837757	43840139	+	PF03171	PTHR10209	KOG0143			AT1G03400.1		2-oxoglutarate (2OG) and Fe(II)-dependent oxygenase superfamily protein	Gorai.005G155500	70.97225193	70.97225193	8	2.22679826		1		0.974375212	13.8926713	25.93704816	4.068523265	1	3	3	8	8	8	0.005810311	0.00017883	0.049934551	6.890293647	5.629886613	7.672889361	6.775793334	6.286654105	4.305023719	7.90239164	7.642425107	6.657695076	5.358662764	7.443387082	5.909161562
17.5.2	Gorai.007G126300	hormone metabolism.ethylene.signal transduction	Symbols: ERS1, ERS | ERS1 (ETHYLENE RESPONSE SENSOR 1); ethylene binding / protein histidine kinase/ receptor | chr2:17084356-17087297 REVERSE	Gorai.007G126300	Chr07	10085856	10089626	+	PF01590,PF00512,PF02518	PTHR23283	KOG0519			AT2G40940.1	ERS,ERS1	ethylene response sensor 1	Gorai.007G126300	25.5371247	25.5371247	8	1.720141263		1		0.989676871	0.404243866	70.49702697	2.524726868	1	3	3	8	8	8	0.54266185	4.28E-06	0.131183681	6.460828039	6.360105695	7.637887754	6.472384334	7.176235334	4.355360045	7.538412433	6.684326104	7.171199985	4.449373632	7.737363075	6.260442563
17.5.2	Gorai.007G280100	hormone metabolism.ethylene.signal transduction	Symbols: EIN4 | EIN4 (ETHYLENE INSENSITIVE 4); ethylene binding / glycogen synthase kinase 3/ protein histidine kinase/ receptor | chr3:1235283-1238475 REVERSE	Gorai.007G280100	Chr07	47993605	47998266	+	PF01590,PF00512,PF00072	PTHR23283	KOG0519	2.7.13.-	K14509	AT3G04580.1	EIN4	Signal transduction histidine kinase, hybrid-type, ethylene sensor	Gorai.007G280100	9.165756796	9.165756796	8	0.689094252		1		0.989691832	17.59531242	113.9195625	0.389032632	1	3	3	8	8	8	0.003018395	6.67E-07	0.764195601	6.395935938	6.064310853	6.979058436	5.896469463	6.939953749	5.105011934	7.092454332	6.096485654	7.088002268	5.306801497	6.86566254	5.696453271
17.5.2	Gorai.001G051200	hormone metabolism.ethylene.signal transduction	AP2 domain-containing transcription factor, putative | chr5:20800584-20801416 REVERSE	Gorai.001G051200	Chr01	4847942	4849309	-	PF00847					AT5G51190.1		Integrase-type DNA-binding superfamily protein	Gorai.001G051200	65.04503937	65.04503937	8	0.847408869		1		0.971734661	1.026364335	118.3206167	5.798239509	1	3	3	8	8	8	0.340670822	5.76E-07	0.02094994	7.39718283	7.513015672	7.641774468	8.731488384	6.380755285	7.066378868	7.846093826	8.507813828	6.321029383	6.913794283	7.43745511	8.955162939
17.5.3	Gorai.004G271900	hormone metabolism.ethylene.induced-regulated-responsive-activated	Symbols: MBF1B, ATMBF1B | MBF1B (MULTIPROTEIN BRIDGING FACTOR 1B); DNA binding / transcription coactivator | chr3:21707276-21708911 FORWARD	Gorai.004G271900	Chr04	60669266	60670938	-	PF08523,PF01381	PTHR10245	KOG3398		K03627	AT3G58680.1	ATMBF1B,MBF1B	multiprotein bridging factor 1B	Gorai.004G271900	54.79361888	54.79361888	8	6.827619877		1		0.991781395	0.13432547	147.4592065	0.844032087	1	3	3	8	8	8	0.723492526	2.43E-07	0.507268409	6.705520415	6.539072182	8.504433638	5.838203992	9.281143701	2.865403864	8.62626171	6.028861836	9.310411716	2.8565464	8.382605566	5.647546148
17.6.1.2	Gorai.002G110600	hormone metabolism.gibberelin.synthesis-degradation.ent-kaurene synthase	Symbols: GA2, KS, ATKS | GA2 (GA REQUIRING 2); ent-kaurene synthase | chr1:29890392-29894587 FORWARD	Gorai.002G110600	Chr02	15289036	15293759	+	PF01397,PF03936			4.2.3.19	K04121	AT1G79460.1	ATKS,ATKS1,GA2,KS,KS1	Terpenoid cyclases/Protein prenyltransferases superfamily protein	Gorai.002G110600	16.98808348	16.98808348	8	0.91559184		1		0.853040228	0.073058556	14.35492545	1.507584303	1	3	3	8	8	8	0.793776609	0.00138628	0.285092014	4.264103631	4.34013848	5.417774545	3.537569093	4.707659745	3.545480838	5.058853124	3.565754188	4.467620181	3.96418703	5.776695967	3.509383997
17.6.1.3	Gorai.010G015900	hormone metabolism.gibberelin.synthesis-degradation.ent-kaurene oxidase	Symbols: GA3, CYP701A3, ATKO1 | GA3 (GA REQUIRING 3); ent-kaurene oxidase/ oxygen binding | chr5:9036018-9038406 FORWARD	Gorai.010G015900	Chr10	1221707	1224905	+	PF00067	PTHR19383	KOG0156	1.14.13.78	K04122	AT5G25900.1	ATKO1,CYP701A3,GA3	GA requiring 3	Gorai.010G015900	20.75918119	20.75918119	8	3.963767864		1		0.980799865	2.190985741	225.8276429	5.019230351	1	3	3	8	8	8	0.17708985	4.54E-08	0.030288264	5.857123478	6.162772145	8.453814351	4.514781517	7.168747545	3.902447832	7.932573412	4.852463995	6.721507787	3.921948717	8.97505529	4.177099038
17.6.1.4	Gorai.004G187300	hormone metabolism.gibberelin.synthesis-degradation.ent-kaurenoic acid hydroxylase/oxygenase	Symbols: KAO2, CYP88A4 | KAO2 (ENT-KAURENOIC ACID HYDROXYLASE 2); ent-kaurenoate oxidase/ oxygen binding | chr2:13775570-13778002 FORWARD	Gorai.004G187300	Chr04	50249402	50252214	-	PF00067	PTHR19383	KOG0157			AT2G32440.1	ATKAO2,CYP88A4,KAO2	ent-kaurenoic acid hydroxylase 2	Gorai.004G187300	71.07752045	71.07752045	8	3.372497162		1		0.968048585	0.197741138	31.25382913	0.085950559	1	3	3	8	8	8	0.668334953	9.10E-05	0.965780545	5.808248849	5.993077704	7.774591746	5.04462712	7.316721909	3.46671233	7.617313463	4.87725892	7.219527381	3.518895632	7.93187003	5.211995321
17.6.1.11	Gorai.001G172900	hormone metabolism.gibberelin.synthesis-degradation.GA20 oxidase	Symbols: GA5, GA20OX1, AT2301, ATGA20OX1 | GA20OX1; gibberellin 20-oxidase | chr4:12990884-12992458 REVERSE	Gorai.001G172900	Chr01	25010333	25011999	+	PF03171	PTHR10209	KOG0143			AT4G25420.1	AT2301,ATGA20OX1,GA20OX1,GA5	2-oxoglutarate (2OG) and Fe(II)-dependent oxygenase superfamily protein	Gorai.001G172900	18.6948301	18.6948301	8	1.51873372		1		0.942828429	1.327655457	13.50656338	0.318798211	1	3	3	8	8	8	0.282489469	0.001694418	0.811756263	4.341404827	3.898659954	2.613930978	5.457384193	4.889461603	3.519352788	3.146139723	5.474899187	4.957259494	3.787320903	2.081722232	5.4398692
17.6.2	Gorai.008G007200	hormone metabolism.gibberelin.signal transduction	Symbols: ATGID1B, GID1B | GID1B (GA INSENSITIVE DWARF1B); hydrolase | chr3:23289425-23291486 FORWARD	Gorai.008G007200	Chr08	847164	849559	-	PF00135,PF07859	PTHR23024	KOG1515	3.-.-.-	K14493	AT3G63010.1	ATGID1B,GID1B	alpha/beta-Hydrolases superfamily protein	Gorai.008G007200	11.95886933	11.95886933	8	1.517542569		1		0.976275308	45.28886154	29.97522319	1.09872011	1	3	3	8	8	8	0.000148108	0.000105971	0.404232105	5.713043811	4.402448284	6.046630437	4.614091392	5.885929535	3.684332825	6.543609568	5.513246563	6.45942016	4.335898952	5.549651307	3.71493622
17.6.2	Gorai.004G244100	hormone metabolism.gibberelin.signal transduction	Symbols: ATGID1C, GID1C | GID1C (GA INSENSITIVE DWARF1C); hydrolase | chr5:9629087-9631210 FORWARD	Gorai.004G244100	Chr04	58144519	58146929	-	PF00135,PF07859	PTHR23024	KOG1515	3.-.-.-	K14493	AT5G27320.1	ATGID1C,GID1C	alpha/beta-Hydrolases superfamily protein	Gorai.004G244100	33.14326016	33.14326016	8	1.364595615		1		0.914399638	3.563269304	84.72239271	0.281961009	1	3	3	8	8	8	0.095769846	2.11E-06	0.837122357	5.54068043	5.920865194	4.704610196	7.495221762	5.181667645	5.541591646	4.528969924	7.285720102	4.870639464	5.477392229	4.880250467	7.704723422
17.6.3	Gorai.007G220200	hormone metabolism.gibberelin.induced-regulated-responsive-activated	gibberellin-regulated family protein | chr2:16500866-16501241 FORWARD	Gorai.007G220200	Chr07	25360461	25361530	-	PF02704					AT2G39540.1		Gibberellin-regulated family protein	Gorai.007G220200	30.28569569	30.28569569	8	0.679321387		1		0.9275421	12.40417715	15.14775745	0.059394918	1	3	3	8	8	8	0.00782348	0.001159176	0.979709683	5.820646188	5.08482737	6.321017845	5.133267406	5.812728979	4.543932885	6.65881421	5.508073262	6.126185679	4.9895116	5.98322148	4.758461551
17.6.3	Gorai.006G017000	hormone metabolism.gibberelin.induced-regulated-responsive-activated	Symbols: GASA4 | GASA4 (GAST1 PROTEIN HOMOLOG 4) | chr5:4944900-4946216 FORWARD	Gorai.006G017000	Chr06	3830109	3831338	-	PF02704					AT5G15230.1	GASA4	GAST1 protein homolog 4	Gorai.006G017000	347.178684	347.178684	8	0.656342817		1		0.965326478	3.876697749	56.24387016	1.622147281	1	3	3	8	8	8	0.084482945	1.01E-05	0.259515947	9.040825506	8.796054042	9.320653374	8.518965162	9.899654352	7.934486211	9.271299585	8.806165277	9.966146459	8.119690705	9.370007162	8.231765046
17.6.3	Gorai.012G054200	hormone metabolism.gibberelin.induced-regulated-responsive-activated	Symbols: GASA4 | GASA4 (GAST1 PROTEIN HOMOLOG 4) | chr5:4944900-4946216 FORWARD	Gorai.012G054200	Chr12	7163499	7164652	-	PF02704					AT5G15230.1	GASA4	GAST1 protein homolog 4	Gorai.012G054200	1020.6625	1020.6625	8	2.689063706		1		0.982323753	0.018318258	24.27021832	1.081881162	1	3	3	8	8	8	0.895682646	0.000226805	0.410264959	8.670093457	8.618323588	6.70591172	9.994605459	10.19359088	7.682726032	7.593106937	9.678330526	9.916461709	7.492474656	5.818716503	10.31088039
17.7.1.2	Gorai.005G041900	hormone metabolism.jasmonate.synthesis-degradation.lipoxygenase	Symbols: LOX5 | LOX5; electron carrier/ iron ion binding / lipoxygenase/ metal ion binding / oxidoreductase, acting on single donors with incorporation of molecular oxygen, incorporation of two atoms of oxygen | chr3:7926879-7931351 FORWARD	Gorai.005G041900	Chr05	3997392	4001623	+	PF01477,PF00305	PTHR11771		1.13.11.12	K00454	AT3G22400.1	LOX5	PLAT/LH2 domain-containing lipoxygenase family protein	Gorai.005G041900	6.742592132	6.742592132	8	1.269284569		1		0.900047126	0.002493564	17.08883788	11.79005462	1	3	3	8	8	8	0.96139795	0.000771571	0.002630025	4.217566099	4.206873611	5.004605694	3.989295291	4.925264717	2.929713718	4.215912815	4.224910245	4.660512265	3.76892907	5.793298572	3.753680337
17.7.1.2	Gorai.006G238200	hormone metabolism.jasmonate.synthesis-degradation.lipoxygenase	Symbols: LOX5 | LOX5; electron carrier/ iron ion binding / lipoxygenase/ metal ion binding / oxidoreductase, acting on single donors with incorporation of molecular oxygen, incorporation of two atoms of oxygen | chr3:7926879-7931351 FORWARD	Gorai.006G238200	Chr06	48566094	48569949	+	PF01477,PF00305	PTHR11771		1.13.11.12	K00454	AT3G22400.1	LOX5	PLAT/LH2 domain-containing lipoxygenase family protein	Gorai.006G238200	12.98547907	12.98547907	8	1.2653004		1		0.988989011	4.848657387	166.6730915	0.566313227	1	3	3	8	8	8	0.058813254	1.50E-07	0.652462327	5.928569551	6.180579954	5.593879884	7.477171135	6.548146467	4.599101524	5.573290105	7.344373615	6.459616982	4.336997504	5.614469662	7.609968655
17.7.1.3	Gorai.005G105800	hormone metabolism.jasmonate.synthesis-degradation.allene oxidase synthase	Symbols: AOS, CYP74A, DDE2 | AOS (ALLENE OXIDE SYNTHASE); allene oxide synthase/ hydro-lyase/ oxygen binding | chr5:17097595-17099395 REVERSE	Gorai.005G105800	Chr05	18813774	18815885	-	PF00067	PTHR19383	KOG0157	4.2.1.92	K01723	AT5G42650.1	AOS,CYP74A,DDE2	allene oxide synthase	Gorai.005G105800	12.66764721	12.66764721	8	1.115661784		1		0.987470841	8.263168951	69.96381814	1.188664252	1	3	3	8	8	8	0.020683165	4.41E-06	0.373683013	5.435468394	5.83943161	6.804381659	5.494033913	6.122923813	4.128460624	6.707713694	5.234405156	6.066733776	3.733020949	6.901049623	5.753662671
17.7.1.4	Gorai.008G185600	hormone metabolism.jasmonate.synthesis-degradation.allene oxidase cyclase	Symbols: AOC4 | AOC4 (ALLENE OXIDE CYCLASE 4); allene-oxide cyclase | chr1:4547454-4548875 FORWARD	Gorai.008G185600	Chr08	46558188	46559592	-	PF06351			5.3.99.6	K10525	AT1G13280.1	AOC4	allene oxide cyclase 4	Gorai.008G185600	27.29450208	27.29450208	8	1.619781595		1		0.995274417	27.20276253	147.9243342	0.203060004	1	3	3	8	8	8	0.000806874	2.40E-07	0.891429833	6.569236789	7.176870007	8.208767982	5.983616844	7.873352332	5.426476434	7.939767297	5.603777967	7.588624185	5.144777705	8.477768667	6.36345572
17.7.2	Gorai.009G036800	hormone metabolism.jasmonate.signal transduction	Symbols: JAZ1, TIFY10A | JAZ1 (JASMONATE-ZIM-DOMAIN PROTEIN 1); protein binding | chr1:6622094-6623620 FORWARD	Gorai.009G036800	Chr09	2718340	2720664	+	PF06200,PF09425	PTHR23418:SF2			K13464	AT1G19180.1	JAZ1,TIFY10A	jasmonate-zim-domain protein 1	Gorai.009G036800	22.8465842	22.8465842	8	1.235628045		1		0.962974049	3.627003866	17.95539844	0.83133788	1	3	3	8	8	8	0.093323152	0.000651485	0.513114171	5.2837737	4.773410286	6.154373521	5.422315464	5.13752344	3.400155548	6.203279876	5.742406855	5.292004701	3.897403367	6.105467165	5.102224072
17.7.2	Gorai.009G330500	hormone metabolism.jasmonate.signal transduction	Symbols: JAZ3, JAI3, TIFY6B | JAZ3 (JASMONATE-ZIM-DOMAIN PROTEIN 3) | chr3:6119767-6123019 FORWARD	Gorai.009G330500	Chr09	34149627	34152849	+	PF06200,PF09425	PTHR23418:SF2				AT3G17860.1	JAI3,JAZ3,TIFY6B	jasmonate-zim-domain protein 3	Gorai.009G330500	9.802281705	9.802281705	8	2.181543252		1		0.927398099	1.796525647	65.37171616	0.219868519	1	3	3	8	8	8	0.216949588	5.72E-06	0.8799477	4.224526903	3.825335348	6.093356062	3.295263575	4.276777819	2.434327046	6.363283112	3.408408301	4.411300264	2.715115936	5.823429013	3.182118848
18	Gorai.002G179900	Co-factor and vitamine metabolism	Symbols: QPT | QPT (QUINOLINATE PHOSHORIBOSYLTRANSFERASE); nicotinate-nucleotide diphosphorylase (carboxylating) | chr2:165141-167259 REVERSE	Gorai.002G179900	Chr02	47303932	47308416	+	PF02749,PF01729		KOG3008	2.4.2.19	K00767	AT2G01350.1	QPT	quinolinate phoshoribosyltransferase	Gorai.002G179900	3.108706977	3.108706977	8	2.955748182		1		0.991536434	23.97040875	344.9960131	0.838478658	1	3	3	8	8	8	0.001199884	8.49E-09	0.509816919	5.510048559	4.935717829	7.021137784	4.497174937	6.462582028	2.910638027	7.260539153	4.895593786	6.715670213	3.168391084	6.781736416	4.098756088
18	Gorai.009G279800	Co-factor and vitamine metabolism	Symbols: ATPPOX, PDX3 | ATPPOX (A. THALIANA PYRIDOXIN (PYRODOXAMINE) 5'-PHOSPHATE OXIDASE); pyridoxamine-phosphate oxidase | chr5:20329187-20333155 FORWARD	Gorai.009G279800	Chr09	23648686	23656186	-	PF03853,PF01243,PF10590	PTHR13232	KOG2586			AT5G49970.1	ATPPOX,PDX3,PPOX	pyridoxin (pyrodoxamine) 5\'-phosphate oxidase	Gorai.009G279800	41.59319708	41.59319708	8	1.158511455		1		0.980647266	2.65961787	37.70297208	0.08117955	1	3	3	8	8	8	0.141571648	4.56E-05	0.968411445	6.309450129	6.001020718	7.176433765	5.44195551	7.132455908	4.870096511	7.289506888	5.666148992	7.277325019	5.004819616	7.063360642	5.217762028
18.1	Gorai.001G132800	Co-factor and vitamine metabolism.molybdenum cofactor	molybdopterin biosynthesis MoaE family protein | chr2:18132782-18134068 FORWARD	Gorai.001G132800	Chr01	17038881	17041017	+	PF02391	PTHR23404	KOG3307	2.-.-.-	K03635	AT2G43760.1		molybdopterin biosynthesis MoaE family protein	Gorai.001G132800	8.458309187	8.458309187	8	2.032832771		1		0.943590261	0.197352669	42.59804721	0.934076055	1	3	3	8	8	8	0.668637799	2.89E-05	0.467825838	3.739748197	3.883545934	5.599150497	3.572478451	1.898471096	4.176488219	5.522959858	3.685786218	1.930965908	3.819280804	5.675341136	3.459170684
18.1	Gorai.010G205800	Co-factor and vitamine metabolism.molybdenum cofactor	Symbols: CNX7, SIR5 | CNX7; catalytic | chr4:6308683-6309546 FORWARD	Gorai.010G205800	Chr10	57183246	57185516	-	PF02597		KOG3474	2.-.-.-	K03635	AT4G10100.1	CNX7,SIR5	co-factor for nitrate, reductase and xanthine dehydrogenase 7	Gorai.010G205800	8.721786726	8.721786726	8	1.684464875		1		0.967054364	0.327719625	144.303771	0.646981829	1	3	3	8	8	8	0.582731051	2.65E-07	0.60646185	5.166784463	5.250820508	5.904410106	4.010437419	6.880247019	4.040115398	5.747579621	3.998742218	6.833803267	4.087012749	6.061240592	4.02213262
18.2.1	Gorai.008G146400	Co-factor and vitamine metabolism.thiamine.thiamine diphosphokinase	Symbols: TPK1 | TPK1 (THIAMIN PYROPHOSPHOKINASE1); thiamin diphosphokinase | chr1:642752-644539 REVERSE	Gorai.008G146400	Chr08	39904722	39907377	-	PF04263,PF04265	PTHR13622	KOG3153	2.7.6.2	K00949	AT1G02880.3	TPK1	thiamin pyrophosphokinase1	Gorai.008G146400	13.8909276	13.8909276	8	1.105439399		1		0.917036626	2.393337738	14.77849578	0.820423043	1	3	3	8	8	8	0.16044026	0.001258659	0.518198461	4.870729331	4.513446877	4.697820858	5.441651514	5.477912042	3.150968001	5.101738538	5.548919108	5.740264802	3.091994875	4.293903178	5.334383919
18.3.1	Gorai.012G143000	Co-factor and vitamine metabolism.riboflavin.GTP cyclohydrolase II	Symbols: ATGCH, GCH, ATRIBA1, RFD1 | ATGCH; 3,4-dihydroxy-2-butanone-4-phosphate synthase/ GTP cyclohydrolase II | chr5:25718404-25721162 FORWARD	Gorai.012G143000	Chr12	31677456	31681108	+	PF00926,PF00925	PTHR21327	KOG1284			AT5G64300.1	ATGCH,ATRIBA1,GCH,RFD1	GTP cyclohydrolase II	Gorai.012G143000	22.01937867	22.01937867	8	0.997285806		1		0.989882133	34.53200198	100.0882261	0.265411871	1	3	3	8	8	8	0.000371513	1.10E-06	0.848556679	7.187775537	6.630365818	7.702208554	6.696741411	7.746444978	5.490887768	7.929969426	6.994774945	8.016273318	5.810084461	7.474447681	6.398707876
18.3.2	Gorai.007G012700	Co-factor and vitamine metabolism.riboflavin.riboflavin synthase	Symbols: COS1 | COS1 (COI1 SUPPRESSOR1); 6,7-dimethyl-8-ribityllumazine synthase | chr2:18224251-18226160 FORWARD	Gorai.007G012700	Chr07	1001664	1005355	-	PF00885	PTHR21058	KOG3243			AT2G44050.1	COS1	6,7-dimethyl-8-ribityllumazine synthase / DMRL synthase / lumazine synthase / riboflavin synthase	Gorai.007G012700	26.65606525	26.65606525	8	1.289527584		1		0.979485005	0.001265417	93.1540003	0.356696715	1	3	3	8	8	8	0.972494669	1.46E-06	0.785922972	6.445217715	6.440428656	5.796661589	7.273636335	7.691498557	5.00949626	5.696862336	7.317114132	7.747969434	5.018924957	5.896460842	7.230158537
18.4.1	Gorai.009G223000	Co-factor and vitamine metabolism.pantothenate.branched-chain amino acid aminotransferase	Symbols: ATBCAT-2 | ATBCAT-2 (ARABIDOPSIS THALIANA BRANCHED-CHAIN AMINO ACID TRANSAMINASE 2); branched-chain-amino-acid transaminase/ catalytic | chr1:3288087-3290471 FORWARD	Gorai.009G223000	Chr09	17354554	17358494	-	PF01063	PTHR11825	KOG0975	2.6.1.42	K00826	AT1G10070.1	ATBCAT-2,BCAT-2	branched-chain amino acid transaminase 2	Gorai.009G223000	8.383214335	8.383214335	8	3.464823871		1		0.979198291	0.143097539	18.97228205	0.38554682	1	3	3	8	8	8	0.715061435	0.000538848	0.76652161	3.451613087	3.667823964	5.260886527	4.04566585	4.343848216	0.58847351	5.262064988	4.12037577	4.175601865	0.248409726	5.259708067	3.97095593
18.4.5	Gorai.007G001600	Co-factor and vitamine metabolism.pantothenate.pantothenate kinase (PANK)	Symbols: ATPANK2 | ATPANK2 (PANTOTHENATE KINASE 2); pantothenate kinase | chr4:15537559-15543779 REVERSE	Gorai.007G001600	Chr07	171635	184528	+	PF03630,PF01937	PTHR12280	KOG2201	2.7.1.33	K09680	AT4G32180.1	ATPANK2,PANK2	pantothenate kinase 2	Gorai.007G001600	19.43869493	19.43869493	8	0.391947652		1		0.949222949	0.137892186	61.7118118	1.366428719	1	3	3	8	8	8	0.720027246	7.12E-06	0.320852059	6.663575765	6.631523966	6.194772476	7.130829307	7.314161498	5.950436182	6.328599437	7.133995453	7.22437683	5.967331341	6.060945516	7.12766316
18.4.5	Gorai.008G159500	Co-factor and vitamine metabolism.pantothenate.pantothenate kinase (PANK)	Symbols: ATPANK2 | ATPANK2 (PANTOTHENATE KINASE 2); pantothenate kinase | chr4:15537559-15543779 REVERSE	Gorai.008G159500	Chr08	42488045	42494707	-	PF03630	PTHR12280	KOG2201			AT4G32180.2	ATPANK2,PANK2	pantothenate kinase 2	Gorai.008G159500	12.69110514	12.69110514	8	1.242957645		1		0.982794572	8.881962214	68.2388507	2.302575524	1	3	3	8	8	8	0.017593374	4.85E-06	0.153747878	6.156714728	5.786742695	6.927029605	5.956599434	6.734407537	4.26887827	6.961726359	6.263022541	6.856172066	4.545937946	6.892332851	5.650176328
[truncated: 3,793 more rows]
[truncated: 56 more columns]
